# Supplementary material for: Expert curation of the human and mouse olfactory receptor gene repertoires identifies conserved coding regions split across two exons
Source: BMC Genomics. 2020 Mar 3;21:196. doi: 10.1186/s12864-020-6583-3 (PMC7055050; doi:10.1186/s12864-020-6583-3)
Supplement: Supplementary file 5 — Additional file 5 Supplementary File 4 | GTF annotation file with all curated human OR transcript models from the Ensembl-HAVANA annotation. [file 12864_2020_6583_MOESM5_ESM.txt]

##description: Ensembl-HAVANA curated human olfactory receptor gene annotation
##format: gtf
chr1	havana	exon	52473	53312	.	+	.	gene_id "OTTHUMG00000185779.1"; transcript_id "OTTHUMT00000471235.1"; gene_type "unprocessed_pseudogene"; gene_name "OR4G4P"; transcript_type "unprocessed_pseudogene"; transcript_name "RP11-34P13.17-001"; exon_number 1; exon_id "OTTHUME00002302305.1";
chr1	havana	exon	57598	57653	.	+	.	gene_id "OTTHUMG00000001095.3"; transcript_id "OTTHUMT00000492680.1"; gene_type "transcribed_unprocessed_pseudogene"; gene_name "OR4G11P"; transcript_type "processed_transcript"; transcript_name "RP11-34P13.6-002"; exon_number 1; exon_id "OTTHUME00002397290.1"; tag "RNA_Seq_supported_partial";
chr1	havana	exon	58700	58856	.	+	.	gene_id "OTTHUMG00000001095.3"; transcript_id "OTTHUMT00000492680.1"; gene_type "transcribed_unprocessed_pseudogene"; gene_name "OR4G11P"; transcript_type "processed_transcript"; transcript_name "RP11-34P13.6-002"; exon_number 2; exon_id "OTTHUME00002397289.1"; tag "RNA_Seq_supported_partial";
chr1	havana	exon	62916	64116	.	+	.	gene_id "OTTHUMG00000001095.3"; transcript_id "OTTHUMT00000492680.1"; gene_type "transcribed_unprocessed_pseudogene"; gene_name "OR4G11P"; transcript_type "processed_transcript"; transcript_name "RP11-34P13.6-002"; exon_number 3; exon_id "OTTHUME00000014781.3"; tag "RNA_Seq_supported_partial";
chr1	havana	exon	62949	63887	.	+	.	gene_id "OTTHUMG00000001095.3"; transcript_id "OTTHUMT00000003224.3"; gene_type "transcribed_unprocessed_pseudogene"; gene_name "OR4G11P"; transcript_type "transcribed_unprocessed_pseudogene"; transcript_name "RP11-34P13.6-001"; exon_number 1; exon_id "OTTHUME00002397291.1";
chr1	havana	exon	65419	65433	.	+	.	gene_id "OTTHUMG00000001094.4"; transcript_id "OTTHUMT00000003223.4"; gene_type "protein_coding"; gene_name "OR4F5"; transcript_type "protein_coding"; transcript_name "RP11-34P13.5-001"; exon_number 1; exon_id "OTTHUME00002397293.1"; tag "RNA_Seq_supported_partial"; protein_id "OTTHUMP00000001248.2";
chr1	havana	exon	65520	65573	.	+	.	gene_id "OTTHUMG00000001094.4"; transcript_id "OTTHUMT00000003223.4"; gene_type "protein_coding"; gene_name "OR4F5"; transcript_type "protein_coding"; transcript_name "RP11-34P13.5-001"; exon_number 2; exon_id "OTTHUME00002397292.1"; tag "RNA_Seq_supported_partial"; protein_id "OTTHUMP00000001248.2";
chr1	havana	CDS	65565	65573	.	+	0	gene_id "OTTHUMG00000001094.4"; transcript_id "OTTHUMT00000003223.4"; gene_type "protein_coding"; gene_name "OR4F5"; transcript_type "protein_coding"; transcript_name "RP11-34P13.5-001"; exon_number 2; exon_id "OTTHUME00002397292.1"; tag "RNA_Seq_supported_partial"; protein_id "OTTHUMP00000001248.2";
chr1	havana	start_codon	65565	65567	.	+	0	gene_id "OTTHUMG00000001094.4"; transcript_id "OTTHUMT00000003223.4"; gene_type "protein_coding"; gene_name "OR4F5"; transcript_type "protein_coding"; transcript_name "RP11-34P13.5-001"; exon_number 2; exon_id "OTTHUME00002397292.1"; tag "RNA_Seq_supported_partial"; protein_id "OTTHUMP00000001248.2";
chr1	havana	exon	69037	71585	.	+	.	gene_id "OTTHUMG00000001094.4"; transcript_id "OTTHUMT00000003223.4"; gene_type "protein_coding"; gene_name "OR4F5"; transcript_type "protein_coding"; transcript_name "RP11-34P13.5-001"; exon_number 3; exon_id "OTTHUME00002359114.2"; tag "RNA_Seq_supported_partial"; protein_id "OTTHUMP00000001248.2";
chr1	havana	CDS	69037	70005	.	+	0	gene_id "OTTHUMG00000001094.4"; transcript_id "OTTHUMT00000003223.4"; gene_type "protein_coding"; gene_name "OR4F5"; transcript_type "protein_coding"; transcript_name "RP11-34P13.5-001"; exon_number 3; exon_id "OTTHUME00002359114.2"; tag "RNA_Seq_supported_partial"; protein_id "OTTHUMP00000001248.2";
chr1	havana	stop_codon	70006	70008	.	+	0	gene_id "OTTHUMG00000001094.4"; transcript_id "OTTHUMT00000003223.4"; gene_type "protein_coding"; gene_name "OR4F5"; transcript_type "protein_coding"; transcript_name "RP11-34P13.5-001"; exon_number 3; exon_id "OTTHUME00002359114.2"; tag "RNA_Seq_supported_partial"; protein_id "OTTHUMP00000001248.2";
chr1	havana	UTR	65419	65433	.	+	.	gene_id "OTTHUMG00000001094.4"; transcript_id "OTTHUMT00000003223.4"; gene_type "protein_coding"; gene_name "OR4F5"; transcript_type "protein_coding"; transcript_name "RP11-34P13.5-001"; exon_number 1; exon_id "OTTHUME00002397293.1"; tag "RNA_Seq_supported_partial"; protein_id "OTTHUMP00000001248.2";
chr1	havana	UTR	65520	65564	.	+	.	gene_id "OTTHUMG00000001094.4"; transcript_id "OTTHUMT00000003223.4"; gene_type "protein_coding"; gene_name "OR4F5"; transcript_type "protein_coding"; transcript_name "RP11-34P13.5-001"; exon_number 2; exon_id "OTTHUME00002397292.1"; tag "RNA_Seq_supported_partial"; protein_id "OTTHUMP00000001248.2";
chr1	havana	UTR	70006	71585	.	+	.	gene_id "OTTHUMG00000001094.4"; transcript_id "OTTHUMT00000003223.4"; gene_type "protein_coding"; gene_name "OR4F5"; transcript_type "protein_coding"; transcript_name "RP11-34P13.5-001"; exon_number 3; exon_id "OTTHUME00002359114.2"; tag "RNA_Seq_supported_partial"; protein_id "OTTHUMP00000001248.2";
chr1	havana	exon	450703	451697	.	-	.	gene_id "OTTHUMG00000002860.3"; transcript_id "OTTHUMT00000007999.3"; gene_type "protein_coding"; gene_name "OR4F29"; transcript_type "protein_coding"; transcript_name "RP4-669L17.7-001"; exon_number 1; exon_id "OTTHUME00002359235.2"; protein_id "OTTHUMP00000002885.1";
chr1	havana	CDS	450743	451678	.	-	0	gene_id "OTTHUMG00000002860.3"; transcript_id "OTTHUMT00000007999.3"; gene_type "protein_coding"; gene_name "OR4F29"; transcript_type "protein_coding"; transcript_name "RP4-669L17.7-001"; exon_number 1; exon_id "OTTHUME00002359235.2"; protein_id "OTTHUMP00000002885.1";
chr1	havana	start_codon	451676	451678	.	-	0	gene_id "OTTHUMG00000002860.3"; transcript_id "OTTHUMT00000007999.3"; gene_type "protein_coding"; gene_name "OR4F29"; transcript_type "protein_coding"; transcript_name "RP4-669L17.7-001"; exon_number 1; exon_id "OTTHUME00002359235.2"; protein_id "OTTHUMP00000002885.1";
chr1	havana	stop_codon	450740	450742	.	-	0	gene_id "OTTHUMG00000002860.3"; transcript_id "OTTHUMT00000007999.3"; gene_type "protein_coding"; gene_name "OR4F29"; transcript_type "protein_coding"; transcript_name "RP4-669L17.7-001"; exon_number 1; exon_id "OTTHUME00002359235.2"; protein_id "OTTHUMP00000002885.1";
chr1	havana	UTR	450703	450742	.	-	.	gene_id "OTTHUMG00000002860.3"; transcript_id "OTTHUMT00000007999.3"; gene_type "protein_coding"; gene_name "OR4F29"; transcript_type "protein_coding"; transcript_name "RP4-669L17.7-001"; exon_number 1; exon_id "OTTHUME00002359235.2"; protein_id "OTTHUMP00000002885.1";
chr1	havana	UTR	451679	451697	.	-	.	gene_id "OTTHUMG00000002860.3"; transcript_id "OTTHUMT00000007999.3"; gene_type "protein_coding"; gene_name "OR4F29"; transcript_type "protein_coding"; transcript_name "RP4-669L17.7-001"; exon_number 1; exon_id "OTTHUME00002359235.2"; protein_id "OTTHUMP00000002885.1";
chr1	havana	exon	685679	686673	.	-	.	gene_id "OTTHUMG00000002581.3"; transcript_id "OTTHUMT00000007334.3"; gene_type "protein_coding"; gene_name "OR4F16"; transcript_type "protein_coding"; transcript_name "RP5-857K21.13-001"; exon_number 1; exon_id "OTTHUME00002359204.2"; protein_id "OTTHUMP00000002675.1";
chr1	havana	CDS	685719	686654	.	-	0	gene_id "OTTHUMG00000002581.3"; transcript_id "OTTHUMT00000007334.3"; gene_type "protein_coding"; gene_name "OR4F16"; transcript_type "protein_coding"; transcript_name "RP5-857K21.13-001"; exon_number 1; exon_id "OTTHUME00002359204.2"; protein_id "OTTHUMP00000002675.1";
chr1	havana	start_codon	686652	686654	.	-	0	gene_id "OTTHUMG00000002581.3"; transcript_id "OTTHUMT00000007334.3"; gene_type "protein_coding"; gene_name "OR4F16"; transcript_type "protein_coding"; transcript_name "RP5-857K21.13-001"; exon_number 1; exon_id "OTTHUME00002359204.2"; protein_id "OTTHUMP00000002675.1";
chr1	havana	stop_codon	685716	685718	.	-	0	gene_id "OTTHUMG00000002581.3"; transcript_id "OTTHUMT00000007334.3"; gene_type "protein_coding"; gene_name "OR4F16"; transcript_type "protein_coding"; transcript_name "RP5-857K21.13-001"; exon_number 1; exon_id "OTTHUME00002359204.2"; protein_id "OTTHUMP00000002675.1";
chr1	havana	UTR	685679	685718	.	-	.	gene_id "OTTHUMG00000002581.3"; transcript_id "OTTHUMT00000007334.3"; gene_type "protein_coding"; gene_name "OR4F16"; transcript_type "protein_coding"; transcript_name "RP5-857K21.13-001"; exon_number 1; exon_id "OTTHUME00002359204.2"; protein_id "OTTHUMP00000002675.1";
chr1	havana	UTR	686655	686673	.	-	.	gene_id "OTTHUMG00000002581.3"; transcript_id "OTTHUMT00000007334.3"; gene_type "protein_coding"; gene_name "OR4F16"; transcript_type "protein_coding"; transcript_name "RP5-857K21.13-001"; exon_number 1; exon_id "OTTHUME00002359204.2"; protein_id "OTTHUMP00000002675.1";
chr1	havana	exon	110853939	110854892	.	+	.	gene_id "OTTHUMG00000034579.2"; transcript_id "OTTHUMT00000083676.2"; gene_type "unitary_pseudogene"; gene_name "OR11I1P"; transcript_type "unitary_pseudogene"; transcript_name "RP11-498A13.2-001"; exon_number 1; exon_id "OTTHUME00000366838.2";
chr1	havana	exon	147419053	147419900	.	+	.	gene_id "OTTHUMG00000154280.4"; transcript_id "OTTHUMT00000334688.4"; gene_type "unitary_pseudogene"; gene_name "OR13Z1P"; transcript_type "unitary_pseudogene"; transcript_name "RP11-441L11.2-001"; exon_number 1; exon_id "OTTHUME00001806018.4";
chr1	havana	exon	147445579	147446133	.	+	.	gene_id "OTTHUMG00000185763.2"; transcript_id "OTTHUMT00000471195.2"; gene_type "unprocessed_pseudogene"; gene_name "OR13Z2P"; transcript_type "unprocessed_pseudogene"; transcript_name "RP11-441L11.3-001"; exon_number 1; exon_id "OTTHUME00002302214.2";
chr1	havana	exon	147482238	147482628	.	+	.	gene_id "OTTHUMG00000185764.2"; transcript_id "OTTHUMT00000471196.2"; gene_type "unprocessed_pseudogene"; gene_name "OR13Z3P"; transcript_type "unprocessed_pseudogene"; transcript_name "RP11-441L11.4-001"; exon_number 1; exon_id "OTTHUME00002302215.2";
chr1	havana	exon	158398522	158399466	.	-	.	gene_id "OTTHUMG00000017521.2"; transcript_id "OTTHUMT00000046371.2"; gene_type "protein_coding"; gene_name "OR10T2"; transcript_type "protein_coding"; transcript_name "RP11-101J8.6-001"; exon_number 1; exon_id "OTTHUME00002360691.1"; protein_id "OTTHUMP00000018924.1";
chr1	havana	CDS	158398525	158399466	.	-	0	gene_id "OTTHUMG00000017521.2"; transcript_id "OTTHUMT00000046371.2"; gene_type "protein_coding"; gene_name "OR10T2"; transcript_type "protein_coding"; transcript_name "RP11-101J8.6-001"; exon_number 1; exon_id "OTTHUME00002360691.1"; protein_id "OTTHUMP00000018924.1";
chr1	havana	start_codon	158399464	158399466	.	-	0	gene_id "OTTHUMG00000017521.2"; transcript_id "OTTHUMT00000046371.2"; gene_type "protein_coding"; gene_name "OR10T2"; transcript_type "protein_coding"; transcript_name "RP11-101J8.6-001"; exon_number 1; exon_id "OTTHUME00002360691.1"; protein_id "OTTHUMP00000018924.1";
chr1	havana	stop_codon	158398522	158398524	.	-	0	gene_id "OTTHUMG00000017521.2"; transcript_id "OTTHUMT00000046371.2"; gene_type "protein_coding"; gene_name "OR10T2"; transcript_type "protein_coding"; transcript_name "RP11-101J8.6-001"; exon_number 1; exon_id "OTTHUME00002360691.1"; protein_id "OTTHUMP00000018924.1";
chr1	havana	UTR	158398522	158398524	.	-	.	gene_id "OTTHUMG00000017521.2"; transcript_id "OTTHUMT00000046371.2"; gene_type "protein_coding"; gene_name "OR10T2"; transcript_type "protein_coding"; transcript_name "RP11-101J8.6-001"; exon_number 1; exon_id "OTTHUME00002360691.1"; protein_id "OTTHUMP00000018924.1";
chr1	havana	exon	158425933	158426237	.	-	.	gene_id "OTTHUMG00000019638.3"; transcript_id "OTTHUMT00000051854.3"; gene_type "protein_coding"; gene_name "OR10K2"; transcript_type "protein_coding"; transcript_name "RP11-101J8.7-001"; exon_number 1; exon_id "OTTHUME00002397539.1"; tag "RNA_Seq_supported_partial"; protein_id "OTTHUMP00000021118.1";
chr1	havana	exon	158418210	158420927	.	-	.	gene_id "OTTHUMG00000019638.3"; transcript_id "OTTHUMT00000051854.3"; gene_type "protein_coding"; gene_name "OR10K2"; transcript_type "protein_coding"; transcript_name "RP11-101J8.7-001"; exon_number 2; exon_id "OTTHUME00002361124.2"; tag "RNA_Seq_supported_partial"; protein_id "OTTHUMP00000021118.1";
chr1	havana	CDS	158419931	158420866	.	-	0	gene_id "OTTHUMG00000019638.3"; transcript_id "OTTHUMT00000051854.3"; gene_type "protein_coding"; gene_name "OR10K2"; transcript_type "protein_coding"; transcript_name "RP11-101J8.7-001"; exon_number 2; exon_id "OTTHUME00002361124.2"; tag "RNA_Seq_supported_partial"; protein_id "OTTHUMP00000021118.1";
chr1	havana	start_codon	158420864	158420866	.	-	0	gene_id "OTTHUMG00000019638.3"; transcript_id "OTTHUMT00000051854.3"; gene_type "protein_coding"; gene_name "OR10K2"; transcript_type "protein_coding"; transcript_name "RP11-101J8.7-001"; exon_number 2; exon_id "OTTHUME00002361124.2"; tag "RNA_Seq_supported_partial"; protein_id "OTTHUMP00000021118.1";
chr1	havana	stop_codon	158419928	158419930	.	-	0	gene_id "OTTHUMG00000019638.3"; transcript_id "OTTHUMT00000051854.3"; gene_type "protein_coding"; gene_name "OR10K2"; transcript_type "protein_coding"; transcript_name "RP11-101J8.7-001"; exon_number 2; exon_id "OTTHUME00002361124.2"; tag "RNA_Seq_supported_partial"; protein_id "OTTHUMP00000021118.1";
chr1	havana	UTR	158425933	158426237	.	-	.	gene_id "OTTHUMG00000019638.3"; transcript_id "OTTHUMT00000051854.3"; gene_type "protein_coding"; gene_name "OR10K2"; transcript_type "protein_coding"; transcript_name "RP11-101J8.7-001"; exon_number 1; exon_id "OTTHUME00002397539.1"; tag "RNA_Seq_supported_partial"; protein_id "OTTHUMP00000021118.1";
chr1	havana	UTR	158418210	158419930	.	-	.	gene_id "OTTHUMG00000019638.3"; transcript_id "OTTHUMT00000051854.3"; gene_type "protein_coding"; gene_name "OR10K2"; transcript_type "protein_coding"; transcript_name "RP11-101J8.7-001"; exon_number 2; exon_id "OTTHUME00002361124.2"; tag "RNA_Seq_supported_partial"; protein_id "OTTHUMP00000021118.1";
chr1	havana	UTR	158420867	158420927	.	-	.	gene_id "OTTHUMG00000019638.3"; transcript_id "OTTHUMT00000051854.3"; gene_type "protein_coding"; gene_name "OR10K2"; transcript_type "protein_coding"; transcript_name "RP11-101J8.7-001"; exon_number 2; exon_id "OTTHUME00002361124.2"; tag "RNA_Seq_supported_partial"; protein_id "OTTHUMP00000021118.1";
chr1	havana	exon	158445068	158446014	.	-	.	gene_id "OTTHUMG00000019631.1"; transcript_id "OTTHUMT00000051846.1"; gene_type "unprocessed_pseudogene"; gene_name "OR10T1P"; transcript_type "unprocessed_pseudogene"; transcript_name "RP11-144L1.1-001"; exon_number 1; exon_id "OTTHUME00000225370.1";
chr1	havana	exon	158461574	158461774	.	+	.	gene_id "OTTHUMG00000017517.3"; transcript_id "OTTHUMT00000046367.3"; gene_type "protein_coding"; gene_name "OR10K1"; transcript_type "protein_coding"; transcript_name "RP11-144L1.3-001"; exon_number 1; exon_id "OTTHUME00002397543.1"; tag "RNA_Seq_supported_partial"; protein_id "OTTHUMP00000018923.1";
chr1	havana	exon	158465406	158468979	.	+	.	gene_id "OTTHUMG00000017517.3"; transcript_id "OTTHUMT00000046367.3"; gene_type "protein_coding"; gene_name "OR10K1"; transcript_type "protein_coding"; transcript_name "RP11-144L1.3-001"; exon_number 2; exon_id "OTTHUME00002360690.2"; tag "RNA_Seq_supported_partial"; protein_id "OTTHUMP00000018923.1";
chr1	havana	CDS	158465562	158466500	.	+	0	gene_id "OTTHUMG00000017517.3"; transcript_id "OTTHUMT00000046367.3"; gene_type "protein_coding"; gene_name "OR10K1"; transcript_type "protein_coding"; transcript_name "RP11-144L1.3-001"; exon_number 2; exon_id "OTTHUME00002360690.2"; tag "RNA_Seq_supported_partial"; protein_id "OTTHUMP00000018923.1";
chr1	havana	start_codon	158465562	158465564	.	+	0	gene_id "OTTHUMG00000017517.3"; transcript_id "OTTHUMT00000046367.3"; gene_type "protein_coding"; gene_name "OR10K1"; transcript_type "protein_coding"; transcript_name "RP11-144L1.3-001"; exon_number 2; exon_id "OTTHUME00002360690.2"; tag "RNA_Seq_supported_partial"; protein_id "OTTHUMP00000018923.1";
chr1	havana	stop_codon	158466501	158466503	.	+	0	gene_id "OTTHUMG00000017517.3"; transcript_id "OTTHUMT00000046367.3"; gene_type "protein_coding"; gene_name "OR10K1"; transcript_type "protein_coding"; transcript_name "RP11-144L1.3-001"; exon_number 2; exon_id "OTTHUME00002360690.2"; tag "RNA_Seq_supported_partial"; protein_id "OTTHUMP00000018923.1";
chr1	havana	UTR	158461574	158461774	.	+	.	gene_id "OTTHUMG00000017517.3"; transcript_id "OTTHUMT00000046367.3"; gene_type "protein_coding"; gene_name "OR10K1"; transcript_type "protein_coding"; transcript_name "RP11-144L1.3-001"; exon_number 1; exon_id "OTTHUME00002397543.1"; tag "RNA_Seq_supported_partial"; protein_id "OTTHUMP00000018923.1";
chr1	havana	UTR	158465406	158465561	.	+	.	gene_id "OTTHUMG00000017517.3"; transcript_id "OTTHUMT00000046367.3"; gene_type "protein_coding"; gene_name "OR10K1"; transcript_type "protein_coding"; transcript_name "RP11-144L1.3-001"; exon_number 2; exon_id "OTTHUME00002360690.2"; tag "RNA_Seq_supported_partial"; protein_id "OTTHUMP00000018923.1";
chr1	havana	UTR	158466501	158468979	.	+	.	gene_id "OTTHUMG00000017517.3"; transcript_id "OTTHUMT00000046367.3"; gene_type "protein_coding"; gene_name "OR10K1"; transcript_type "protein_coding"; transcript_name "RP11-144L1.3-001"; exon_number 2; exon_id "OTTHUME00002360690.2"; tag "RNA_Seq_supported_partial"; protein_id "OTTHUMP00000018923.1";
chr1	havana	exon	158461574	158461774	.	+	.	gene_id "OTTHUMG00000017517.3"; transcript_id "OTTHUMT00000492780.1"; gene_type "protein_coding"; gene_name "OR10K1"; transcript_type "processed_transcript"; transcript_name "RP11-144L1.3-004"; exon_number 1; exon_id "OTTHUME00002397543.1"; tag "RNA_Seq_supported_partial";
chr1	havana	exon	158470768	158470857	.	+	.	gene_id "OTTHUMG00000017517.3"; transcript_id "OTTHUMT00000492780.1"; gene_type "protein_coding"; gene_name "OR10K1"; transcript_type "processed_transcript"; transcript_name "RP11-144L1.3-004"; exon_number 2; exon_id "OTTHUME00002397541.1"; tag "RNA_Seq_supported_partial";
chr1	havana	exon	158461718	158461774	.	+	.	gene_id "OTTHUMG00000017517.3"; transcript_id "OTTHUMT00000492781.1"; gene_type "protein_coding"; gene_name "OR10K1"; transcript_type "protein_coding"; transcript_name "RP11-144L1.3-005"; exon_number 1; exon_id "OTTHUME00002397544.1"; tag "alternative_5_UTR"; tag "RNA_Seq_supported_partial"; protein_id "OTTHUMP00000284057.1";
chr1	havana	exon	158465551	158467458	.	+	.	gene_id "OTTHUMG00000017517.3"; transcript_id "OTTHUMT00000492781.1"; gene_type "protein_coding"; gene_name "OR10K1"; transcript_type "protein_coding"; transcript_name "RP11-144L1.3-005"; exon_number 2; exon_id "OTTHUME00002397546.1"; tag "alternative_5_UTR"; tag "RNA_Seq_supported_partial"; protein_id "OTTHUMP00000284057.1";
chr1	havana	CDS	158465562	158466500	.	+	0	gene_id "OTTHUMG00000017517.3"; transcript_id "OTTHUMT00000492781.1"; gene_type "protein_coding"; gene_name "OR10K1"; transcript_type "protein_coding"; transcript_name "RP11-144L1.3-005"; exon_number 2; exon_id "OTTHUME00002397546.1"; tag "alternative_5_UTR"; tag "RNA_Seq_supported_partial"; protein_id "OTTHUMP00000284057.1";
chr1	havana	start_codon	158465562	158465564	.	+	0	gene_id "OTTHUMG00000017517.3"; transcript_id "OTTHUMT00000492781.1"; gene_type "protein_coding"; gene_name "OR10K1"; transcript_type "protein_coding"; transcript_name "RP11-144L1.3-005"; exon_number 2; exon_id "OTTHUME00002397546.1"; tag "alternative_5_UTR"; tag "RNA_Seq_supported_partial"; protein_id "OTTHUMP00000284057.1";
chr1	havana	stop_codon	158466501	158466503	.	+	0	gene_id "OTTHUMG00000017517.3"; transcript_id "OTTHUMT00000492781.1"; gene_type "protein_coding"; gene_name "OR10K1"; transcript_type "protein_coding"; transcript_name "RP11-144L1.3-005"; exon_number 2; exon_id "OTTHUME00002397546.1"; tag "alternative_5_UTR"; tag "RNA_Seq_supported_partial"; protein_id "OTTHUMP00000284057.1";
chr1	havana	UTR	158461718	158461774	.	+	.	gene_id "OTTHUMG00000017517.3"; transcript_id "OTTHUMT00000492781.1"; gene_type "protein_coding"; gene_name "OR10K1"; transcript_type "protein_coding"; transcript_name "RP11-144L1.3-005"; exon_number 1; exon_id "OTTHUME00002397544.1"; tag "alternative_5_UTR"; tag "RNA_Seq_supported_partial"; protein_id "OTTHUMP00000284057.1";
chr1	havana	UTR	158465551	158465561	.	+	.	gene_id "OTTHUMG00000017517.3"; transcript_id "OTTHUMT00000492781.1"; gene_type "protein_coding"; gene_name "OR10K1"; transcript_type "protein_coding"; transcript_name "RP11-144L1.3-005"; exon_number 2; exon_id "OTTHUME00002397546.1"; tag "alternative_5_UTR"; tag "RNA_Seq_supported_partial"; protein_id "OTTHUMP00000284057.1";
chr1	havana	UTR	158466501	158467458	.	+	.	gene_id "OTTHUMG00000017517.3"; transcript_id "OTTHUMT00000492781.1"; gene_type "protein_coding"; gene_name "OR10K1"; transcript_type "protein_coding"; transcript_name "RP11-144L1.3-005"; exon_number 2; exon_id "OTTHUME00002397546.1"; tag "alternative_5_UTR"; tag "RNA_Seq_supported_partial"; protein_id "OTTHUMP00000284057.1";
chr1	havana	exon	158461834	158461904	.	+	.	gene_id "OTTHUMG00000017517.3"; transcript_id "OTTHUMT00000492782.1"; gene_type "protein_coding"; gene_name "OR10K1"; transcript_type "protein_coding"; transcript_name "RP11-144L1.3-002"; exon_number 1; exon_id "OTTHUME00002397540.1"; tag "alternative_5_UTR"; tag "NAGNAG_splice_site"; tag "RNA_Seq_supported_partial"; protein_id "OTTHUMP00000284058.1";
chr1	havana	exon	158465409	158467458	.	+	.	gene_id "OTTHUMG00000017517.3"; transcript_id "OTTHUMT00000492782.1"; gene_type "protein_coding"; gene_name "OR10K1"; transcript_type "protein_coding"; transcript_name "RP11-144L1.3-002"; exon_number 2; exon_id "OTTHUME00002397545.1"; tag "alternative_5_UTR"; tag "NAGNAG_splice_site"; tag "RNA_Seq_supported_partial"; protein_id "OTTHUMP00000284058.1";
chr1	havana	CDS	158465562	158466500	.	+	0	gene_id "OTTHUMG00000017517.3"; transcript_id "OTTHUMT00000492782.1"; gene_type "protein_coding"; gene_name "OR10K1"; transcript_type "protein_coding"; transcript_name "RP11-144L1.3-002"; exon_number 2; exon_id "OTTHUME00002397545.1"; tag "alternative_5_UTR"; tag "NAGNAG_splice_site"; tag "RNA_Seq_supported_partial"; protein_id "OTTHUMP00000284058.1";
chr1	havana	start_codon	158465562	158465564	.	+	0	gene_id "OTTHUMG00000017517.3"; transcript_id "OTTHUMT00000492782.1"; gene_type "protein_coding"; gene_name "OR10K1"; transcript_type "protein_coding"; transcript_name "RP11-144L1.3-002"; exon_number 2; exon_id "OTTHUME00002397545.1"; tag "alternative_5_UTR"; tag "NAGNAG_splice_site"; tag "RNA_Seq_supported_partial"; protein_id "OTTHUMP00000284058.1";
chr1	havana	stop_codon	158466501	158466503	.	+	0	gene_id "OTTHUMG00000017517.3"; transcript_id "OTTHUMT00000492782.1"; gene_type "protein_coding"; gene_name "OR10K1"; transcript_type "protein_coding"; transcript_name "RP11-144L1.3-002"; exon_number 2; exon_id "OTTHUME00002397545.1"; tag "alternative_5_UTR"; tag "NAGNAG_splice_site"; tag "RNA_Seq_supported_partial"; protein_id "OTTHUMP00000284058.1";
chr1	havana	UTR	158461834	158461904	.	+	.	gene_id "OTTHUMG00000017517.3"; transcript_id "OTTHUMT00000492782.1"; gene_type "protein_coding"; gene_name "OR10K1"; transcript_type "protein_coding"; transcript_name "RP11-144L1.3-002"; exon_number 1; exon_id "OTTHUME00002397540.1"; tag "alternative_5_UTR"; tag "NAGNAG_splice_site"; tag "RNA_Seq_supported_partial"; protein_id "OTTHUMP00000284058.1";
chr1	havana	UTR	158465409	158465561	.	+	.	gene_id "OTTHUMG00000017517.3"; transcript_id "OTTHUMT00000492782.1"; gene_type "protein_coding"; gene_name "OR10K1"; transcript_type "protein_coding"; transcript_name "RP11-144L1.3-002"; exon_number 2; exon_id "OTTHUME00002397545.1"; tag "alternative_5_UTR"; tag "NAGNAG_splice_site"; tag "RNA_Seq_supported_partial"; protein_id "OTTHUMP00000284058.1";
chr1	havana	UTR	158466501	158467458	.	+	.	gene_id "OTTHUMG00000017517.3"; transcript_id "OTTHUMT00000492782.1"; gene_type "protein_coding"; gene_name "OR10K1"; transcript_type "protein_coding"; transcript_name "RP11-144L1.3-002"; exon_number 2; exon_id "OTTHUME00002397545.1"; tag "alternative_5_UTR"; tag "NAGNAG_splice_site"; tag "RNA_Seq_supported_partial"; protein_id "OTTHUMP00000284058.1";
chr1	havana	exon	158461834	158461904	.	+	.	gene_id "OTTHUMG00000017517.3"; transcript_id "OTTHUMT00000492783.1"; gene_type "protein_coding"; gene_name "OR10K1"; transcript_type "protein_coding"; transcript_name "RP11-144L1.3-003"; exon_number 1; exon_id "OTTHUME00002397540.1"; tag "alternative_5_UTR"; tag "RNA_Seq_supported_partial"; protein_id "OTTHUMP00000284059.1";
chr1	havana	exon	158465406	158467458	.	+	.	gene_id "OTTHUMG00000017517.3"; transcript_id "OTTHUMT00000492783.1"; gene_type "protein_coding"; gene_name "OR10K1"; transcript_type "protein_coding"; transcript_name "RP11-144L1.3-003"; exon_number 2; exon_id "OTTHUME00002397542.1"; tag "alternative_5_UTR"; tag "RNA_Seq_supported_partial"; protein_id "OTTHUMP00000284059.1";
chr1	havana	CDS	158465562	158466500	.	+	0	gene_id "OTTHUMG00000017517.3"; transcript_id "OTTHUMT00000492783.1"; gene_type "protein_coding"; gene_name "OR10K1"; transcript_type "protein_coding"; transcript_name "RP11-144L1.3-003"; exon_number 2; exon_id "OTTHUME00002397542.1"; tag "alternative_5_UTR"; tag "RNA_Seq_supported_partial"; protein_id "OTTHUMP00000284059.1";
chr1	havana	start_codon	158465562	158465564	.	+	0	gene_id "OTTHUMG00000017517.3"; transcript_id "OTTHUMT00000492783.1"; gene_type "protein_coding"; gene_name "OR10K1"; transcript_type "protein_coding"; transcript_name "RP11-144L1.3-003"; exon_number 2; exon_id "OTTHUME00002397542.1"; tag "alternative_5_UTR"; tag "RNA_Seq_supported_partial"; protein_id "OTTHUMP00000284059.1";
chr1	havana	stop_codon	158466501	158466503	.	+	0	gene_id "OTTHUMG00000017517.3"; transcript_id "OTTHUMT00000492783.1"; gene_type "protein_coding"; gene_name "OR10K1"; transcript_type "protein_coding"; transcript_name "RP11-144L1.3-003"; exon_number 2; exon_id "OTTHUME00002397542.1"; tag "alternative_5_UTR"; tag "RNA_Seq_supported_partial"; protein_id "OTTHUMP00000284059.1";
chr1	havana	UTR	158461834	158461904	.	+	.	gene_id "OTTHUMG00000017517.3"; transcript_id "OTTHUMT00000492783.1"; gene_type "protein_coding"; gene_name "OR10K1"; transcript_type "protein_coding"; transcript_name "RP11-144L1.3-003"; exon_number 1; exon_id "OTTHUME00002397540.1"; tag "alternative_5_UTR"; tag "RNA_Seq_supported_partial"; protein_id "OTTHUMP00000284059.1";
chr1	havana	UTR	158465406	158465561	.	+	.	gene_id "OTTHUMG00000017517.3"; transcript_id "OTTHUMT00000492783.1"; gene_type "protein_coding"; gene_name "OR10K1"; transcript_type "protein_coding"; transcript_name "RP11-144L1.3-003"; exon_number 2; exon_id "OTTHUME00002397542.1"; tag "alternative_5_UTR"; tag "RNA_Seq_supported_partial"; protein_id "OTTHUMP00000284059.1";
chr1	havana	UTR	158466501	158467458	.	+	.	gene_id "OTTHUMG00000017517.3"; transcript_id "OTTHUMT00000492783.1"; gene_type "protein_coding"; gene_name "OR10K1"; transcript_type "protein_coding"; transcript_name "RP11-144L1.3-003"; exon_number 2; exon_id "OTTHUME00002397542.1"; tag "alternative_5_UTR"; tag "RNA_Seq_supported_partial"; protein_id "OTTHUMP00000284059.1";
chr1	havana	exon	158472220	158472352	.	+	.	gene_id "OTTHUMG00000019632.4"; transcript_id "OTTHUMT00000492784.1"; gene_type "protein_coding"; gene_name "OR10R2"; transcript_type "protein_coding"; transcript_name "RP11-144L1.5-002"; exon_number 1; exon_id "OTTHUME00002397547.1"; tag "RNA_Seq_supported_partial"; protein_id "OTTHUMP00000284060.1";
chr1	havana	CDS	158472326	158472352	.	+	0	gene_id "OTTHUMG00000019632.4"; transcript_id "OTTHUMT00000492784.1"; gene_type "protein_coding"; gene_name "OR10R2"; transcript_type "protein_coding"; transcript_name "RP11-144L1.5-002"; exon_number 1; exon_id "OTTHUME00002397547.1"; tag "RNA_Seq_supported_partial"; protein_id "OTTHUMP00000284060.1";
chr1	havana	start_codon	158472326	158472328	.	+	0	gene_id "OTTHUMG00000019632.4"; transcript_id "OTTHUMT00000492784.1"; gene_type "protein_coding"; gene_name "OR10R2"; transcript_type "protein_coding"; transcript_name "RP11-144L1.5-002"; exon_number 1; exon_id "OTTHUME00002397547.1"; tag "RNA_Seq_supported_partial"; protein_id "OTTHUMP00000284060.1";
chr1	havana	exon	158479938	158480936	.	+	.	gene_id "OTTHUMG00000019632.4"; transcript_id "OTTHUMT00000492784.1"; gene_type "protein_coding"; gene_name "OR10R2"; transcript_type "protein_coding"; transcript_name "RP11-144L1.5-002"; exon_number 2; exon_id "OTTHUME00002361119.2"; tag "RNA_Seq_supported_partial"; protein_id "OTTHUMP00000284060.1";
chr1	havana	CDS	158479938	158480882	.	+	0	gene_id "OTTHUMG00000019632.4"; transcript_id "OTTHUMT00000492784.1"; gene_type "protein_coding"; gene_name "OR10R2"; transcript_type "protein_coding"; transcript_name "RP11-144L1.5-002"; exon_number 2; exon_id "OTTHUME00002361119.2"; tag "RNA_Seq_supported_partial"; protein_id "OTTHUMP00000284060.1";
chr1	havana	stop_codon	158480883	158480885	.	+	0	gene_id "OTTHUMG00000019632.4"; transcript_id "OTTHUMT00000492784.1"; gene_type "protein_coding"; gene_name "OR10R2"; transcript_type "protein_coding"; transcript_name "RP11-144L1.5-002"; exon_number 2; exon_id "OTTHUME00002361119.2"; tag "RNA_Seq_supported_partial"; protein_id "OTTHUMP00000284060.1";
chr1	havana	UTR	158472220	158472325	.	+	.	gene_id "OTTHUMG00000019632.4"; transcript_id "OTTHUMT00000492784.1"; gene_type "protein_coding"; gene_name "OR10R2"; transcript_type "protein_coding"; transcript_name "RP11-144L1.5-002"; exon_number 1; exon_id "OTTHUME00002397547.1"; tag "RNA_Seq_supported_partial"; protein_id "OTTHUMP00000284060.1";
chr1	havana	UTR	158480883	158480936	.	+	.	gene_id "OTTHUMG00000019632.4"; transcript_id "OTTHUMT00000492784.1"; gene_type "protein_coding"; gene_name "OR10R2"; transcript_type "protein_coding"; transcript_name "RP11-144L1.5-002"; exon_number 2; exon_id "OTTHUME00002361119.2"; tag "RNA_Seq_supported_partial"; protein_id "OTTHUMP00000284060.1";
chr1	havana	exon	158479911	158480885	.	+	.	gene_id "OTTHUMG00000019632.4"; transcript_id "OTTHUMT00000051847.4"; gene_type "protein_coding"; gene_name "OR10R2"; transcript_type "protein_coding"; transcript_name "RP11-144L1.5-001"; exon_number 1; exon_id "OTTHUME00002397548.1"; protein_id "OTTHUMP00000021112.3";
chr1	havana	CDS	158479911	158480882	.	+	0	gene_id "OTTHUMG00000019632.4"; transcript_id "OTTHUMT00000051847.4"; gene_type "protein_coding"; gene_name "OR10R2"; transcript_type "protein_coding"; transcript_name "RP11-144L1.5-001"; exon_number 1; exon_id "OTTHUME00002397548.1"; protein_id "OTTHUMP00000021112.3";
chr1	havana	start_codon	158479911	158479913	.	+	0	gene_id "OTTHUMG00000019632.4"; transcript_id "OTTHUMT00000051847.4"; gene_type "protein_coding"; gene_name "OR10R2"; transcript_type "protein_coding"; transcript_name "RP11-144L1.5-001"; exon_number 1; exon_id "OTTHUME00002397548.1"; protein_id "OTTHUMP00000021112.3";
chr1	havana	stop_codon	158480883	158480885	.	+	0	gene_id "OTTHUMG00000019632.4"; transcript_id "OTTHUMT00000051847.4"; gene_type "protein_coding"; gene_name "OR10R2"; transcript_type "protein_coding"; transcript_name "RP11-144L1.5-001"; exon_number 1; exon_id "OTTHUME00002397548.1"; protein_id "OTTHUMP00000021112.3";
chr1	havana	UTR	158480883	158480885	.	+	.	gene_id "OTTHUMG00000019632.4"; transcript_id "OTTHUMT00000051847.4"; gene_type "protein_coding"; gene_name "OR10R2"; transcript_type "protein_coding"; transcript_name "RP11-144L1.5-001"; exon_number 1; exon_id "OTTHUME00002397548.1"; protein_id "OTTHUMP00000021112.3";
chr1	havana	exon	158491219	158492160	.	+	.	gene_id "OTTHUMG00000019630.1"; transcript_id "OTTHUMT00000051845.1"; gene_type "unprocessed_pseudogene"; gene_name "OR10R3P"; transcript_type "unprocessed_pseudogene"; transcript_name "RP11-144L1.6-001"; exon_number 1; exon_id "OTTHUME00000225369.1";
chr1	havana	exon	158514785	158515925	.	+	.	gene_id "OTTHUMG00000019628.1"; transcript_id "OTTHUMT00000051843.1"; gene_type "unprocessed_pseudogene"; gene_name "OR10R1P"; transcript_type "unprocessed_pseudogene"; transcript_name "RP11-144L1.7-001"; exon_number 1; exon_id "OTTHUME00000225367.1";
chr1	havana	exon	158554266	158554405	.	-	.	gene_id "OTTHUMG00000019629.3"; transcript_id "OTTHUMT00000051844.3"; gene_type "protein_coding"; gene_name "OR6Y1"; transcript_type "protein_coding"; transcript_name "RP11-144L1.9-001"; exon_number 1; exon_id "OTTHUME00002397549.1"; tag "RNA_Seq_supported_partial"; protein_id "OTTHUMP00000021111.1";
chr1	havana	exon	158544550	158549537	.	-	.	gene_id "OTTHUMG00000019629.3"; transcript_id "OTTHUMT00000051844.3"; gene_type "protein_coding"; gene_name "OR6Y1"; transcript_type "protein_coding"; transcript_name "RP11-144L1.9-001"; exon_number 2; exon_id "OTTHUME00002397550.1"; tag "RNA_Seq_supported_partial"; protein_id "OTTHUMP00000021111.1";
chr1	havana	CDS	158547131	158548105	.	-	0	gene_id "OTTHUMG00000019629.3"; transcript_id "OTTHUMT00000051844.3"; gene_type "protein_coding"; gene_name "OR6Y1"; transcript_type "protein_coding"; transcript_name "RP11-144L1.9-001"; exon_number 2; exon_id "OTTHUME00002397550.1"; tag "RNA_Seq_supported_partial"; protein_id "OTTHUMP00000021111.1";
chr1	havana	start_codon	158548103	158548105	.	-	0	gene_id "OTTHUMG00000019629.3"; transcript_id "OTTHUMT00000051844.3"; gene_type "protein_coding"; gene_name "OR6Y1"; transcript_type "protein_coding"; transcript_name "RP11-144L1.9-001"; exon_number 2; exon_id "OTTHUME00002397550.1"; tag "RNA_Seq_supported_partial"; protein_id "OTTHUMP00000021111.1";
chr1	havana	stop_codon	158547128	158547130	.	-	0	gene_id "OTTHUMG00000019629.3"; transcript_id "OTTHUMT00000051844.3"; gene_type "protein_coding"; gene_name "OR6Y1"; transcript_type "protein_coding"; transcript_name "RP11-144L1.9-001"; exon_number 2; exon_id "OTTHUME00002397550.1"; tag "RNA_Seq_supported_partial"; protein_id "OTTHUMP00000021111.1";
chr1	havana	UTR	158554266	158554405	.	-	.	gene_id "OTTHUMG00000019629.3"; transcript_id "OTTHUMT00000051844.3"; gene_type "protein_coding"; gene_name "OR6Y1"; transcript_type "protein_coding"; transcript_name "RP11-144L1.9-001"; exon_number 1; exon_id "OTTHUME00002397549.1"; tag "RNA_Seq_supported_partial"; protein_id "OTTHUMP00000021111.1";
chr1	havana	UTR	158544550	158547130	.	-	.	gene_id "OTTHUMG00000019629.3"; transcript_id "OTTHUMT00000051844.3"; gene_type "protein_coding"; gene_name "OR6Y1"; transcript_type "protein_coding"; transcript_name "RP11-144L1.9-001"; exon_number 2; exon_id "OTTHUME00002397550.1"; tag "RNA_Seq_supported_partial"; protein_id "OTTHUMP00000021111.1";
chr1	havana	UTR	158548106	158549537	.	-	.	gene_id "OTTHUMG00000019629.3"; transcript_id "OTTHUMT00000051844.3"; gene_type "protein_coding"; gene_name "OR6Y1"; transcript_type "protein_coding"; transcript_name "RP11-144L1.9-001"; exon_number 2; exon_id "OTTHUME00002397550.1"; tag "RNA_Seq_supported_partial"; protein_id "OTTHUMP00000021111.1";
chr1	havana	exon	158554266	158554405	.	-	.	gene_id "OTTHUMG00000019629.3"; transcript_id "OTTHUMT00000492785.1"; gene_type "protein_coding"; gene_name "OR6Y1"; transcript_type "protein_coding"; transcript_name "RP11-144L1.9-002"; exon_number 1; exon_id "OTTHUME00002397549.1"; tag "alternative_5_UTR"; tag "RNA_Seq_supported_partial"; protein_id "OTTHUMP00000284061.1";
chr1	havana	exon	158544550	158548111	.	-	.	gene_id "OTTHUMG00000019629.3"; transcript_id "OTTHUMT00000492785.1"; gene_type "protein_coding"; gene_name "OR6Y1"; transcript_type "protein_coding"; transcript_name "RP11-144L1.9-002"; exon_number 2; exon_id "OTTHUME00002361118.2"; tag "alternative_5_UTR"; tag "RNA_Seq_supported_partial"; protein_id "OTTHUMP00000284061.1";
chr1	havana	CDS	158547131	158548105	.	-	0	gene_id "OTTHUMG00000019629.3"; transcript_id "OTTHUMT00000492785.1"; gene_type "protein_coding"; gene_name "OR6Y1"; transcript_type "protein_coding"; transcript_name "RP11-144L1.9-002"; exon_number 2; exon_id "OTTHUME00002361118.2"; tag "alternative_5_UTR"; tag "RNA_Seq_supported_partial"; protein_id "OTTHUMP00000284061.1";
chr1	havana	start_codon	158548103	158548105	.	-	0	gene_id "OTTHUMG00000019629.3"; transcript_id "OTTHUMT00000492785.1"; gene_type "protein_coding"; gene_name "OR6Y1"; transcript_type "protein_coding"; transcript_name "RP11-144L1.9-002"; exon_number 2; exon_id "OTTHUME00002361118.2"; tag "alternative_5_UTR"; tag "RNA_Seq_supported_partial"; protein_id "OTTHUMP00000284061.1";
chr1	havana	stop_codon	158547128	158547130	.	-	0	gene_id "OTTHUMG00000019629.3"; transcript_id "OTTHUMT00000492785.1"; gene_type "protein_coding"; gene_name "OR6Y1"; transcript_type "protein_coding"; transcript_name "RP11-144L1.9-002"; exon_number 2; exon_id "OTTHUME00002361118.2"; tag "alternative_5_UTR"; tag "RNA_Seq_supported_partial"; protein_id "OTTHUMP00000284061.1";
chr1	havana	UTR	158554266	158554405	.	-	.	gene_id "OTTHUMG00000019629.3"; transcript_id "OTTHUMT00000492785.1"; gene_type "protein_coding"; gene_name "OR6Y1"; transcript_type "protein_coding"; transcript_name "RP11-144L1.9-002"; exon_number 1; exon_id "OTTHUME00002397549.1"; tag "alternative_5_UTR"; tag "RNA_Seq_supported_partial"; protein_id "OTTHUMP00000284061.1";
chr1	havana	UTR	158544550	158547130	.	-	.	gene_id "OTTHUMG00000019629.3"; transcript_id "OTTHUMT00000492785.1"; gene_type "protein_coding"; gene_name "OR6Y1"; transcript_type "protein_coding"; transcript_name "RP11-144L1.9-002"; exon_number 2; exon_id "OTTHUME00002361118.2"; tag "alternative_5_UTR"; tag "RNA_Seq_supported_partial"; protein_id "OTTHUMP00000284061.1";
chr1	havana	UTR	158548106	158548111	.	-	.	gene_id "OTTHUMG00000019629.3"; transcript_id "OTTHUMT00000492785.1"; gene_type "protein_coding"; gene_name "OR6Y1"; transcript_type "protein_coding"; transcript_name "RP11-144L1.9-002"; exon_number 2; exon_id "OTTHUME00002361118.2"; tag "alternative_5_UTR"; tag "RNA_Seq_supported_partial"; protein_id "OTTHUMP00000284061.1";
chr1	havana	exon	158570442	158570580	.	-	.	gene_id "OTTHUMG00000019633.3"; transcript_id "OTTHUMT00000051848.3"; gene_type "protein_coding"; gene_name "OR6P1"; transcript_type "protein_coding"; transcript_name "RP11-317F9.1-001"; exon_number 1; exon_id "OTTHUME00002397551.1"; tag "RNA_Seq_supported_partial"; protein_id "OTTHUMP00000021113.1";
chr1	havana	exon	158566764	158566858	.	-	.	gene_id "OTTHUMG00000019633.3"; transcript_id "OTTHUMT00000051848.3"; gene_type "protein_coding"; gene_name "OR6P1"; transcript_type "protein_coding"; transcript_name "RP11-317F9.1-001"; exon_number 2; exon_id "OTTHUME00002397552.1"; tag "RNA_Seq_supported_partial"; protein_id "OTTHUMP00000021113.1";
chr1	havana	exon	158560606	158563626	.	-	.	gene_id "OTTHUMG00000019633.3"; transcript_id "OTTHUMT00000051848.3"; gene_type "protein_coding"; gene_name "OR6P1"; transcript_type "protein_coding"; transcript_name "RP11-317F9.1-001"; exon_number 3; exon_id "OTTHUME00002361120.2"; tag "RNA_Seq_supported_partial"; protein_id "OTTHUMP00000021113.1";
chr1	havana	CDS	158562654	158563604	.	-	0	gene_id "OTTHUMG00000019633.3"; transcript_id "OTTHUMT00000051848.3"; gene_type "protein_coding"; gene_name "OR6P1"; transcript_type "protein_coding"; transcript_name "RP11-317F9.1-001"; exon_number 3; exon_id "OTTHUME00002361120.2"; tag "RNA_Seq_supported_partial"; protein_id "OTTHUMP00000021113.1";
chr1	havana	start_codon	158563602	158563604	.	-	0	gene_id "OTTHUMG00000019633.3"; transcript_id "OTTHUMT00000051848.3"; gene_type "protein_coding"; gene_name "OR6P1"; transcript_type "protein_coding"; transcript_name "RP11-317F9.1-001"; exon_number 3; exon_id "OTTHUME00002361120.2"; tag "RNA_Seq_supported_partial"; protein_id "OTTHUMP00000021113.1";
chr1	havana	stop_codon	158562651	158562653	.	-	0	gene_id "OTTHUMG00000019633.3"; transcript_id "OTTHUMT00000051848.3"; gene_type "protein_coding"; gene_name "OR6P1"; transcript_type "protein_coding"; transcript_name "RP11-317F9.1-001"; exon_number 3; exon_id "OTTHUME00002361120.2"; tag "RNA_Seq_supported_partial"; protein_id "OTTHUMP00000021113.1";
chr1	havana	UTR	158570442	158570580	.	-	.	gene_id "OTTHUMG00000019633.3"; transcript_id "OTTHUMT00000051848.3"; gene_type "protein_coding"; gene_name "OR6P1"; transcript_type "protein_coding"; transcript_name "RP11-317F9.1-001"; exon_number 1; exon_id "OTTHUME00002397551.1"; tag "RNA_Seq_supported_partial"; protein_id "OTTHUMP00000021113.1";
chr1	havana	UTR	158566764	158566858	.	-	.	gene_id "OTTHUMG00000019633.3"; transcript_id "OTTHUMT00000051848.3"; gene_type "protein_coding"; gene_name "OR6P1"; transcript_type "protein_coding"; transcript_name "RP11-317F9.1-001"; exon_number 2; exon_id "OTTHUME00002397552.1"; tag "RNA_Seq_supported_partial"; protein_id "OTTHUMP00000021113.1";
chr1	havana	UTR	158560606	158562653	.	-	.	gene_id "OTTHUMG00000019633.3"; transcript_id "OTTHUMT00000051848.3"; gene_type "protein_coding"; gene_name "OR6P1"; transcript_type "protein_coding"; transcript_name "RP11-317F9.1-001"; exon_number 3; exon_id "OTTHUME00002361120.2"; tag "RNA_Seq_supported_partial"; protein_id "OTTHUMP00000021113.1";
chr1	havana	UTR	158563605	158563626	.	-	.	gene_id "OTTHUMG00000019633.3"; transcript_id "OTTHUMT00000051848.3"; gene_type "protein_coding"; gene_name "OR6P1"; transcript_type "protein_coding"; transcript_name "RP11-317F9.1-001"; exon_number 3; exon_id "OTTHUME00002361120.2"; tag "RNA_Seq_supported_partial"; protein_id "OTTHUMP00000021113.1";
chr1	havana	exon	158578919	158579899	.	-	.	gene_id "OTTHUMG00000019635.3"; transcript_id "OTTHUMT00000051850.3"; gene_type "protein_coding"; gene_name "OR10X1"; transcript_type "protein_coding"; transcript_name "RP11-317F9.2-001"; exon_number 1; exon_id "OTTHUME00002361121.1"; protein_id "OTTHUMP00000021114.2";
chr1	havana	CDS	158578922	158579899	.	-	0	gene_id "OTTHUMG00000019635.3"; transcript_id "OTTHUMT00000051850.3"; gene_type "protein_coding"; gene_name "OR10X1"; transcript_type "protein_coding"; transcript_name "RP11-317F9.2-001"; exon_number 1; exon_id "OTTHUME00002361121.1"; protein_id "OTTHUMP00000021114.2";
chr1	havana	start_codon	158579897	158579899	.	-	0	gene_id "OTTHUMG00000019635.3"; transcript_id "OTTHUMT00000051850.3"; gene_type "protein_coding"; gene_name "OR10X1"; transcript_type "protein_coding"; transcript_name "RP11-317F9.2-001"; exon_number 1; exon_id "OTTHUME00002361121.1"; protein_id "OTTHUMP00000021114.2";
chr1	havana	stop_codon	158578919	158578921	.	-	0	gene_id "OTTHUMG00000019635.3"; transcript_id "OTTHUMT00000051850.3"; gene_type "protein_coding"; gene_name "OR10X1"; transcript_type "protein_coding"; transcript_name "RP11-317F9.2-001"; exon_number 1; exon_id "OTTHUME00002361121.1"; protein_id "OTTHUMP00000021114.2";
chr1	havana	UTR	158578919	158578921	.	-	.	gene_id "OTTHUMG00000019635.3"; transcript_id "OTTHUMT00000051850.3"; gene_type "protein_coding"; gene_name "OR10X1"; transcript_type "protein_coding"; transcript_name "RP11-317F9.2-001"; exon_number 1; exon_id "OTTHUME00002361121.1"; protein_id "OTTHUMP00000021114.2";
chr1	havana	exon	158605268	158605401	.	+	.	gene_id "OTTHUMG00000019637.3"; transcript_id "OTTHUMT00000051853.3"; gene_type "protein_coding"; gene_name "OR10Z1"; transcript_type "protein_coding"; transcript_name "RP11-452O22.1-001"; exon_number 1; exon_id "OTTHUME00002397553.1"; tag "RNA_Seq_supported_partial"; protein_id "OTTHUMP00000021117.1";
chr1	havana	exon	158606326	158612514	.	+	.	gene_id "OTTHUMG00000019637.3"; transcript_id "OTTHUMT00000051853.3"; gene_type "protein_coding"; gene_name "OR10Z1"; transcript_type "protein_coding"; transcript_name "RP11-452O22.1-001"; exon_number 2; exon_id "OTTHUME00002361123.2"; tag "RNA_Seq_supported_partial"; protein_id "OTTHUMP00000021117.1";
chr1	havana	CDS	158606439	158607377	.	+	0	gene_id "OTTHUMG00000019637.3"; transcript_id "OTTHUMT00000051853.3"; gene_type "protein_coding"; gene_name "OR10Z1"; transcript_type "protein_coding"; transcript_name "RP11-452O22.1-001"; exon_number 2; exon_id "OTTHUME00002361123.2"; tag "RNA_Seq_supported_partial"; protein_id "OTTHUMP00000021117.1";
chr1	havana	start_codon	158606439	158606441	.	+	0	gene_id "OTTHUMG00000019637.3"; transcript_id "OTTHUMT00000051853.3"; gene_type "protein_coding"; gene_name "OR10Z1"; transcript_type "protein_coding"; transcript_name "RP11-452O22.1-001"; exon_number 2; exon_id "OTTHUME00002361123.2"; tag "RNA_Seq_supported_partial"; protein_id "OTTHUMP00000021117.1";
chr1	havana	stop_codon	158607378	158607380	.	+	0	gene_id "OTTHUMG00000019637.3"; transcript_id "OTTHUMT00000051853.3"; gene_type "protein_coding"; gene_name "OR10Z1"; transcript_type "protein_coding"; transcript_name "RP11-452O22.1-001"; exon_number 2; exon_id "OTTHUME00002361123.2"; tag "RNA_Seq_supported_partial"; protein_id "OTTHUMP00000021117.1";
chr1	havana	UTR	158605268	158605401	.	+	.	gene_id "OTTHUMG00000019637.3"; transcript_id "OTTHUMT00000051853.3"; gene_type "protein_coding"; gene_name "OR10Z1"; transcript_type "protein_coding"; transcript_name "RP11-452O22.1-001"; exon_number 1; exon_id "OTTHUME00002397553.1"; tag "RNA_Seq_supported_partial"; protein_id "OTTHUMP00000021117.1";
chr1	havana	UTR	158606326	158606438	.	+	.	gene_id "OTTHUMG00000019637.3"; transcript_id "OTTHUMT00000051853.3"; gene_type "protein_coding"; gene_name "OR10Z1"; transcript_type "protein_coding"; transcript_name "RP11-452O22.1-001"; exon_number 2; exon_id "OTTHUME00002361123.2"; tag "RNA_Seq_supported_partial"; protein_id "OTTHUMP00000021117.1";
chr1	havana	UTR	158607378	158612514	.	+	.	gene_id "OTTHUMG00000019637.3"; transcript_id "OTTHUMT00000051853.3"; gene_type "protein_coding"; gene_name "OR10Z1"; transcript_type "protein_coding"; transcript_name "RP11-452O22.1-001"; exon_number 2; exon_id "OTTHUME00002361123.2"; tag "RNA_Seq_supported_partial"; protein_id "OTTHUMP00000021117.1";
chr1	havana	exon	158694539	158695509	.	-	.	gene_id "OTTHUMG00000022773.1"; transcript_id "OTTHUMT00000059066.1"; gene_type "unprocessed_pseudogene"; gene_name "OR6K1P"; transcript_type "unprocessed_pseudogene"; transcript_name "RP11-432E18.1-001"; exon_number 1; exon_id "OTTHUME00000254865.1";
chr1	havana	exon	158699678	158700652	.	-	.	gene_id "OTTHUMG00000022768.2"; transcript_id "OTTHUMT00000059061.2"; gene_type "protein_coding"; gene_name "OR6K2"; transcript_type "protein_coding"; transcript_name "RP11-432E18.2-001"; exon_number 1; exon_id "OTTHUME00002361805.1"; protein_id "OTTHUMP00000024378.1";
chr1	havana	CDS	158699681	158700652	.	-	0	gene_id "OTTHUMG00000022768.2"; transcript_id "OTTHUMT00000059061.2"; gene_type "protein_coding"; gene_name "OR6K2"; transcript_type "protein_coding"; transcript_name "RP11-432E18.2-001"; exon_number 1; exon_id "OTTHUME00002361805.1"; protein_id "OTTHUMP00000024378.1";
chr1	havana	start_codon	158700650	158700652	.	-	0	gene_id "OTTHUMG00000022768.2"; transcript_id "OTTHUMT00000059061.2"; gene_type "protein_coding"; gene_name "OR6K2"; transcript_type "protein_coding"; transcript_name "RP11-432E18.2-001"; exon_number 1; exon_id "OTTHUME00002361805.1"; protein_id "OTTHUMP00000024378.1";
chr1	havana	stop_codon	158699678	158699680	.	-	0	gene_id "OTTHUMG00000022768.2"; transcript_id "OTTHUMT00000059061.2"; gene_type "protein_coding"; gene_name "OR6K2"; transcript_type "protein_coding"; transcript_name "RP11-432E18.2-001"; exon_number 1; exon_id "OTTHUME00002361805.1"; protein_id "OTTHUMP00000024378.1";
chr1	havana	UTR	158699678	158699680	.	-	.	gene_id "OTTHUMG00000022768.2"; transcript_id "OTTHUMT00000059061.2"; gene_type "protein_coding"; gene_name "OR6K2"; transcript_type "protein_coding"; transcript_name "RP11-432E18.2-001"; exon_number 1; exon_id "OTTHUME00002361805.1"; protein_id "OTTHUMP00000024378.1";
chr1	havana	exon	158720683	158720720	.	-	.	gene_id "OTTHUMG00000022770.3"; transcript_id "OTTHUMT00000059063.3"; gene_type "protein_coding"; gene_name "OR6K3"; transcript_type "protein_coding"; transcript_name "RP11-432E18.3-001"; exon_number 1; exon_id "OTTHUME00002397587.1"; tag "RNA_Seq_supported_partial"; protein_id "OTTHUMP00000024379.1";
chr1	havana	exon	158716327	158718132	.	-	.	gene_id "OTTHUMG00000022770.3"; transcript_id "OTTHUMT00000059063.3"; gene_type "protein_coding"; gene_name "OR6K3"; transcript_type "protein_coding"; transcript_name "RP11-432E18.3-001"; exon_number 2; exon_id "OTTHUME00002361806.2"; tag "RNA_Seq_supported_partial"; protein_id "OTTHUMP00000024379.1";
chr1	havana	CDS	158717171	158718115	.	-	0	gene_id "OTTHUMG00000022770.3"; transcript_id "OTTHUMT00000059063.3"; gene_type "protein_coding"; gene_name "OR6K3"; transcript_type "protein_coding"; transcript_name "RP11-432E18.3-001"; exon_number 2; exon_id "OTTHUME00002361806.2"; tag "RNA_Seq_supported_partial"; protein_id "OTTHUMP00000024379.1";
chr1	havana	start_codon	158718113	158718115	.	-	0	gene_id "OTTHUMG00000022770.3"; transcript_id "OTTHUMT00000059063.3"; gene_type "protein_coding"; gene_name "OR6K3"; transcript_type "protein_coding"; transcript_name "RP11-432E18.3-001"; exon_number 2; exon_id "OTTHUME00002361806.2"; tag "RNA_Seq_supported_partial"; protein_id "OTTHUMP00000024379.1";
chr1	havana	stop_codon	158717168	158717170	.	-	0	gene_id "OTTHUMG00000022770.3"; transcript_id "OTTHUMT00000059063.3"; gene_type "protein_coding"; gene_name "OR6K3"; transcript_type "protein_coding"; transcript_name "RP11-432E18.3-001"; exon_number 2; exon_id "OTTHUME00002361806.2"; tag "RNA_Seq_supported_partial"; protein_id "OTTHUMP00000024379.1";
chr1	havana	UTR	158720683	158720720	.	-	.	gene_id "OTTHUMG00000022770.3"; transcript_id "OTTHUMT00000059063.3"; gene_type "protein_coding"; gene_name "OR6K3"; transcript_type "protein_coding"; transcript_name "RP11-432E18.3-001"; exon_number 1; exon_id "OTTHUME00002397587.1"; tag "RNA_Seq_supported_partial"; protein_id "OTTHUMP00000024379.1";
chr1	havana	UTR	158716327	158717170	.	-	.	gene_id "OTTHUMG00000022770.3"; transcript_id "OTTHUMT00000059063.3"; gene_type "protein_coding"; gene_name "OR6K3"; transcript_type "protein_coding"; transcript_name "RP11-432E18.3-001"; exon_number 2; exon_id "OTTHUME00002361806.2"; tag "RNA_Seq_supported_partial"; protein_id "OTTHUMP00000024379.1";
chr1	havana	UTR	158718116	158718132	.	-	.	gene_id "OTTHUMG00000022770.3"; transcript_id "OTTHUMT00000059063.3"; gene_type "protein_coding"; gene_name "OR6K3"; transcript_type "protein_coding"; transcript_name "RP11-432E18.3-001"; exon_number 2; exon_id "OTTHUME00002361806.2"; tag "RNA_Seq_supported_partial"; protein_id "OTTHUMP00000024379.1";
chr1	havana	exon	158724113	158725067	.	-	.	gene_id "OTTHUMG00000022777.1"; transcript_id "OTTHUMT00000059072.1"; gene_type "unprocessed_pseudogene"; gene_name "OR6K4P"; transcript_type "unprocessed_pseudogene"; transcript_name "RP11-432E18.4-001"; exon_number 1; exon_id "OTTHUME00000254880.1";
chr1	havana	exon	158742573	158743415	.	-	.	gene_id "OTTHUMG00000022778.1"; transcript_id "OTTHUMT00000059073.1"; gene_type "unprocessed_pseudogene"; gene_name "OR6K5P"; transcript_type "unprocessed_pseudogene"; transcript_name "RP11-432E18.5-001"; exon_number 1; exon_id "OTTHUME00000254882.1";
chr1	havana	exon	158742146	158742247	.	-	.	gene_id "OTTHUMG00000022778.1"; transcript_id "OTTHUMT00000059073.1"; gene_type "unprocessed_pseudogene"; gene_name "OR6K5P"; transcript_type "unprocessed_pseudogene"; transcript_name "RP11-432E18.5-001"; exon_number 2; exon_id "OTTHUME00000254881.1";
chr1	havana	exon	158772021	158772195	.	-	.	gene_id "OTTHUMG00000022774.3"; transcript_id "OTTHUMT00000492800.1"; gene_type "protein_coding"; gene_name "OR6N1"; transcript_type "processed_transcript"; transcript_name "RP11-432E18.7-002"; exon_number 1; exon_id "OTTHUME00002397589.1"; tag "RNA_Seq_supported_partial";
chr1	havana	exon	158747814	158747899	.	-	.	gene_id "OTTHUMG00000022774.3"; transcript_id "OTTHUMT00000492800.1"; gene_type "protein_coding"; gene_name "OR6N1"; transcript_type "processed_transcript"; transcript_name "RP11-432E18.7-002"; exon_number 2; exon_id "OTTHUME00002397588.1"; tag "RNA_Seq_supported_partial";
chr1	havana	exon	158772021	158772195	.	-	.	gene_id "OTTHUMG00000022774.3"; transcript_id "OTTHUMT00000059067.3"; gene_type "protein_coding"; gene_name "OR6N1"; transcript_type "protein_coding"; transcript_name "RP11-432E18.7-001"; exon_number 1; exon_id "OTTHUME00002397589.1"; tag "RNA_Seq_supported_partial"; protein_id "OTTHUMP00000024382.1";
chr1	havana	exon	158764236	158766700	.	-	.	gene_id "OTTHUMG00000022774.3"; transcript_id "OTTHUMT00000059067.3"; gene_type "protein_coding"; gene_name "OR6N1"; transcript_type "protein_coding"; transcript_name "RP11-432E18.7-001"; exon_number 2; exon_id "OTTHUME00002361807.2"; tag "RNA_Seq_supported_partial"; protein_id "OTTHUMP00000024382.1";
chr1	havana	CDS	158765747	158766682	.	-	0	gene_id "OTTHUMG00000022774.3"; transcript_id "OTTHUMT00000059067.3"; gene_type "protein_coding"; gene_name "OR6N1"; transcript_type "protein_coding"; transcript_name "RP11-432E18.7-001"; exon_number 2; exon_id "OTTHUME00002361807.2"; tag "RNA_Seq_supported_partial"; protein_id "OTTHUMP00000024382.1";
chr1	havana	start_codon	158766680	158766682	.	-	0	gene_id "OTTHUMG00000022774.3"; transcript_id "OTTHUMT00000059067.3"; gene_type "protein_coding"; gene_name "OR6N1"; transcript_type "protein_coding"; transcript_name "RP11-432E18.7-001"; exon_number 2; exon_id "OTTHUME00002361807.2"; tag "RNA_Seq_supported_partial"; protein_id "OTTHUMP00000024382.1";
chr1	havana	stop_codon	158765744	158765746	.	-	0	gene_id "OTTHUMG00000022774.3"; transcript_id "OTTHUMT00000059067.3"; gene_type "protein_coding"; gene_name "OR6N1"; transcript_type "protein_coding"; transcript_name "RP11-432E18.7-001"; exon_number 2; exon_id "OTTHUME00002361807.2"; tag "RNA_Seq_supported_partial"; protein_id "OTTHUMP00000024382.1";
chr1	havana	UTR	158772021	158772195	.	-	.	gene_id "OTTHUMG00000022774.3"; transcript_id "OTTHUMT00000059067.3"; gene_type "protein_coding"; gene_name "OR6N1"; transcript_type "protein_coding"; transcript_name "RP11-432E18.7-001"; exon_number 1; exon_id "OTTHUME00002397589.1"; tag "RNA_Seq_supported_partial"; protein_id "OTTHUMP00000024382.1";
chr1	havana	UTR	158764236	158765746	.	-	.	gene_id "OTTHUMG00000022774.3"; transcript_id "OTTHUMT00000059067.3"; gene_type "protein_coding"; gene_name "OR6N1"; transcript_type "protein_coding"; transcript_name "RP11-432E18.7-001"; exon_number 2; exon_id "OTTHUME00002361807.2"; tag "RNA_Seq_supported_partial"; protein_id "OTTHUMP00000024382.1";
chr1	havana	UTR	158766683	158766700	.	-	.	gene_id "OTTHUMG00000022774.3"; transcript_id "OTTHUMT00000059067.3"; gene_type "protein_coding"; gene_name "OR6N1"; transcript_type "protein_coding"; transcript_name "RP11-432E18.7-001"; exon_number 2; exon_id "OTTHUME00002361807.2"; tag "RNA_Seq_supported_partial"; protein_id "OTTHUMP00000024382.1";
chr1	havana	exon	158754720	158755891	.	+	.	gene_id "OTTHUMG00000022772.3"; transcript_id "OTTHUMT00000059065.3"; gene_type "protein_coding"; gene_name "OR6K6"; transcript_type "protein_coding"; transcript_name "RP11-432E18.6-001"; exon_number 1; exon_id "OTTHUME00000254864.2"; protein_id "OTTHUMP00000024381.3";
chr1	havana	CDS	158754888	158755844	.	+	0	gene_id "OTTHUMG00000022772.3"; transcript_id "OTTHUMT00000059065.3"; gene_type "protein_coding"; gene_name "OR6K6"; transcript_type "protein_coding"; transcript_name "RP11-432E18.6-001"; exon_number 1; exon_id "OTTHUME00000254864.2"; protein_id "OTTHUMP00000024381.3";
chr1	havana	start_codon	158754888	158754890	.	+	0	gene_id "OTTHUMG00000022772.3"; transcript_id "OTTHUMT00000059065.3"; gene_type "protein_coding"; gene_name "OR6K6"; transcript_type "protein_coding"; transcript_name "RP11-432E18.6-001"; exon_number 1; exon_id "OTTHUME00000254864.2"; protein_id "OTTHUMP00000024381.3";
chr1	havana	stop_codon	158755845	158755847	.	+	0	gene_id "OTTHUMG00000022772.3"; transcript_id "OTTHUMT00000059065.3"; gene_type "protein_coding"; gene_name "OR6K6"; transcript_type "protein_coding"; transcript_name "RP11-432E18.6-001"; exon_number 1; exon_id "OTTHUME00000254864.2"; protein_id "OTTHUMP00000024381.3";
chr1	havana	UTR	158754720	158754887	.	+	.	gene_id "OTTHUMG00000022772.3"; transcript_id "OTTHUMT00000059065.3"; gene_type "protein_coding"; gene_name "OR6K6"; transcript_type "protein_coding"; transcript_name "RP11-432E18.6-001"; exon_number 1; exon_id "OTTHUME00000254864.2"; protein_id "OTTHUMP00000024381.3";
chr1	havana	UTR	158755845	158755891	.	+	.	gene_id "OTTHUMG00000022772.3"; transcript_id "OTTHUMT00000059065.3"; gene_type "protein_coding"; gene_name "OR6K6"; transcript_type "protein_coding"; transcript_name "RP11-432E18.6-001"; exon_number 1; exon_id "OTTHUME00000254864.2"; protein_id "OTTHUMP00000024381.3";
chr1	havana	exon	158781170	158781204	.	-	.	gene_id "OTTHUMG00000022775.3"; transcript_id "OTTHUMT00000059068.3"; gene_type "protein_coding"; gene_name "OR6N2"; transcript_type "protein_coding"; transcript_name "RP11-432E18.8-001"; exon_number 1; exon_id "OTTHUME00002397590.1"; tag "RNA_Seq_supported_partial"; protein_id "OTTHUMP00000024383.1";
chr1	havana	exon	158774222	158777641	.	-	.	gene_id "OTTHUMG00000022775.3"; transcript_id "OTTHUMT00000059068.3"; gene_type "protein_coding"; gene_name "OR6N2"; transcript_type "protein_coding"; transcript_name "RP11-432E18.8-001"; exon_number 2; exon_id "OTTHUME00002361808.2"; tag "RNA_Seq_supported_partial"; protein_id "OTTHUMP00000024383.1";
chr1	havana	CDS	158776685	158777635	.	-	0	gene_id "OTTHUMG00000022775.3"; transcript_id "OTTHUMT00000059068.3"; gene_type "protein_coding"; gene_name "OR6N2"; transcript_type "protein_coding"; transcript_name "RP11-432E18.8-001"; exon_number 2; exon_id "OTTHUME00002361808.2"; tag "RNA_Seq_supported_partial"; protein_id "OTTHUMP00000024383.1";
chr1	havana	start_codon	158777633	158777635	.	-	0	gene_id "OTTHUMG00000022775.3"; transcript_id "OTTHUMT00000059068.3"; gene_type "protein_coding"; gene_name "OR6N2"; transcript_type "protein_coding"; transcript_name "RP11-432E18.8-001"; exon_number 2; exon_id "OTTHUME00002361808.2"; tag "RNA_Seq_supported_partial"; protein_id "OTTHUMP00000024383.1";
chr1	havana	stop_codon	158776682	158776684	.	-	0	gene_id "OTTHUMG00000022775.3"; transcript_id "OTTHUMT00000059068.3"; gene_type "protein_coding"; gene_name "OR6N2"; transcript_type "protein_coding"; transcript_name "RP11-432E18.8-001"; exon_number 2; exon_id "OTTHUME00002361808.2"; tag "RNA_Seq_supported_partial"; protein_id "OTTHUMP00000024383.1";
chr1	havana	UTR	158781170	158781204	.	-	.	gene_id "OTTHUMG00000022775.3"; transcript_id "OTTHUMT00000059068.3"; gene_type "protein_coding"; gene_name "OR6N2"; transcript_type "protein_coding"; transcript_name "RP11-432E18.8-001"; exon_number 1; exon_id "OTTHUME00002397590.1"; tag "RNA_Seq_supported_partial"; protein_id "OTTHUMP00000024383.1";
chr1	havana	UTR	158774222	158776684	.	-	.	gene_id "OTTHUMG00000022775.3"; transcript_id "OTTHUMT00000059068.3"; gene_type "protein_coding"; gene_name "OR6N2"; transcript_type "protein_coding"; transcript_name "RP11-432E18.8-001"; exon_number 2; exon_id "OTTHUME00002361808.2"; tag "RNA_Seq_supported_partial"; protein_id "OTTHUMP00000024383.1";
chr1	havana	UTR	158777636	158777641	.	-	.	gene_id "OTTHUMG00000022775.3"; transcript_id "OTTHUMT00000059068.3"; gene_type "protein_coding"; gene_name "OR6N2"; transcript_type "protein_coding"; transcript_name "RP11-432E18.8-001"; exon_number 2; exon_id "OTTHUME00002361808.2"; tag "RNA_Seq_supported_partial"; protein_id "OTTHUMP00000024383.1";
chr1	havana	exon	158796014	158796213	.	+	.	gene_id "OTTHUMG00000022769.1"; transcript_id "OTTHUMT00000059062.1"; gene_type "unprocessed_pseudogene"; gene_name "OR2AQ1P"; transcript_type "unprocessed_pseudogene"; transcript_name "RP11-432E18.9-001"; exon_number 1; exon_id "OTTHUME00000254859.1";
chr1	havana	exon	158808399	158809335	.	-	.	gene_id "OTTHUMG00000022779.1"; transcript_id "OTTHUMT00000059074.1"; gene_type "unprocessed_pseudogene"; gene_name "OR10AA1P"; transcript_type "unprocessed_pseudogene"; transcript_name "RP11-432E18.10-001"; exon_number 1; exon_id "OTTHUME00000254883.1";
chr1	havana	exon	159279041	159280001	.	-	.	gene_id "OTTHUMG00000037175.1"; transcript_id "OTTHUMT00000090327.1"; gene_type "unprocessed_pseudogene"; gene_name "OR10J2P"; transcript_type "unprocessed_pseudogene"; transcript_name "RP11-550P17.2-001"; exon_number 1; exon_id "OTTHUME00000397658.1";
chr1	havana	exon	159313720	159314659	.	-	.	gene_id "OTTHUMG00000037233.3"; transcript_id "OTTHUMT00000090629.3"; gene_type "polymorphic_pseudogene"; gene_name "OR10J3"; transcript_type "polymorphic_pseudogene"; transcript_name "RP11-550P17.4-001"; exon_number 1; exon_id "OTTHUME00002363218.2"; protein_id "OTTHUMP00000035341.2";
chr1	havana	CDS	159313720	159314659	.	-	0	gene_id "OTTHUMG00000037233.3"; transcript_id "OTTHUMT00000090629.3"; gene_type "polymorphic_pseudogene"; gene_name "OR10J3"; transcript_type "polymorphic_pseudogene"; transcript_name "RP11-550P17.4-001"; exon_number 1; exon_id "OTTHUME00002363218.2"; protein_id "OTTHUMP00000035341.2";
chr1	havana	start_codon	159314657	159314659	.	-	0	gene_id "OTTHUMG00000037233.3"; transcript_id "OTTHUMT00000090629.3"; gene_type "polymorphic_pseudogene"; gene_name "OR10J3"; transcript_type "polymorphic_pseudogene"; transcript_name "RP11-550P17.4-001"; exon_number 1; exon_id "OTTHUME00002363218.2"; protein_id "OTTHUMP00000035341.2";
chr1	havana	exon	159351093	159352026	.	+	.	gene_id "OTTHUMG00000037231.2"; transcript_id "OTTHUMT00000090627.2"; gene_type "unitary_pseudogene"; gene_name "OR10J7P"; transcript_type "unitary_pseudogene"; transcript_name "RP11-550P17.6-001"; exon_number 1; exon_id "OTTHUME00000398449.2";
chr1	havana	exon	159366161	159367089	.	+	.	gene_id "OTTHUMG00000037229.1"; transcript_id "OTTHUMT00000090625.1"; gene_type "unprocessed_pseudogene"; gene_name "OR10J8P"; transcript_type "unprocessed_pseudogene"; transcript_name "RP11-550P17.7-001"; exon_number 1; exon_id "OTTHUME00000398444.1";
chr1	havana	exon	159405423	159406409	.	-	.	gene_id "OTTHUMG00000037232.1"; transcript_id "OTTHUMT00000090628.1"; gene_type "unprocessed_pseudogene"; gene_name "OR10J9P"; transcript_type "unprocessed_pseudogene"; transcript_name "RP11-550P17.8-001"; exon_number 1; exon_id "OTTHUME00000398450.1";
chr1	havana	exon	159432204	159433138	.	+	.	gene_id "OTTHUMG00000022740.3"; transcript_id "OTTHUMT00000059023.3"; gene_type "polymorphic_pseudogene"; gene_name "OR10J4P"; transcript_type "polymorphic_pseudogene"; transcript_name "RP11-180D21.1-001"; exon_number 1; exon_id "OTTHUME00002361803.1"; protein_id "OTTHUMP00000273580.1";
chr1	havana	CDS	159432204	159433138	.	+	0	gene_id "OTTHUMG00000022740.3"; transcript_id "OTTHUMT00000059023.3"; gene_type "polymorphic_pseudogene"; gene_name "OR10J4P"; transcript_type "polymorphic_pseudogene"; transcript_name "RP11-180D21.1-001"; exon_number 1; exon_id "OTTHUME00002361803.1"; protein_id "OTTHUMP00000273580.1";
chr1	havana	start_codon	159432204	159432206	.	+	0	gene_id "OTTHUMG00000022740.3"; transcript_id "OTTHUMT00000059023.3"; gene_type "polymorphic_pseudogene"; gene_name "OR10J4P"; transcript_type "polymorphic_pseudogene"; transcript_name "RP11-180D21.1-001"; exon_number 1; exon_id "OTTHUME00002361803.1"; protein_id "OTTHUMP00000273580.1";
chr1	havana	exon	159437845	159438044	.	+	.	gene_id "OTTHUMG00000022737.9"; transcript_id "OTTHUMT00000492801.7"; gene_type "protein_coding"; gene_name "OR10J1"; transcript_type "protein_coding"; transcript_name "RP11-180D21.2-002"; exon_number 1; exon_id "OTTHUME00002397591.1"; tag "alternative_5_UTR"; tag "RNA_Seq_supported_partial"; protein_id "OTTHUMP00000284075.1";
chr1	havana	exon	159439776	159443078	.	+	.	gene_id "OTTHUMG00000022737.9"; transcript_id "OTTHUMT00000492801.7"; gene_type "protein_coding"; gene_name "OR10J1"; transcript_type "protein_coding"; transcript_name "RP11-180D21.2-002"; exon_number 2; exon_id "OTTHUME00000254747.15"; tag "alternative_5_UTR"; tag "RNA_Seq_supported_partial"; protein_id "OTTHUMP00000284075.1";
chr1	havana	CDS	159439792	159440718	.	+	0	gene_id "OTTHUMG00000022737.9"; transcript_id "OTTHUMT00000492801.7"; gene_type "protein_coding"; gene_name "OR10J1"; transcript_type "protein_coding"; transcript_name "RP11-180D21.2-002"; exon_number 2; exon_id "OTTHUME00000254747.15"; tag "alternative_5_UTR"; tag "RNA_Seq_supported_partial"; protein_id "OTTHUMP00000284075.1";
chr1	havana	start_codon	159439792	159439794	.	+	0	gene_id "OTTHUMG00000022737.9"; transcript_id "OTTHUMT00000492801.7"; gene_type "protein_coding"; gene_name "OR10J1"; transcript_type "protein_coding"; transcript_name "RP11-180D21.2-002"; exon_number 2; exon_id "OTTHUME00000254747.15"; tag "alternative_5_UTR"; tag "RNA_Seq_supported_partial"; protein_id "OTTHUMP00000284075.1";
chr1	havana	stop_codon	159440719	159440721	.	+	0	gene_id "OTTHUMG00000022737.9"; transcript_id "OTTHUMT00000492801.7"; gene_type "protein_coding"; gene_name "OR10J1"; transcript_type "protein_coding"; transcript_name "RP11-180D21.2-002"; exon_number 2; exon_id "OTTHUME00000254747.15"; tag "alternative_5_UTR"; tag "RNA_Seq_supported_partial"; protein_id "OTTHUMP00000284075.1";
chr1	havana	UTR	159437845	159438044	.	+	.	gene_id "OTTHUMG00000022737.9"; transcript_id "OTTHUMT00000492801.7"; gene_type "protein_coding"; gene_name "OR10J1"; transcript_type "protein_coding"; transcript_name "RP11-180D21.2-002"; exon_number 1; exon_id "OTTHUME00002397591.1"; tag "alternative_5_UTR"; tag "RNA_Seq_supported_partial"; protein_id "OTTHUMP00000284075.1";
chr1	havana	UTR	159439776	159439791	.	+	.	gene_id "OTTHUMG00000022737.9"; transcript_id "OTTHUMT00000492801.7"; gene_type "protein_coding"; gene_name "OR10J1"; transcript_type "protein_coding"; transcript_name "RP11-180D21.2-002"; exon_number 2; exon_id "OTTHUME00000254747.15"; tag "alternative_5_UTR"; tag "RNA_Seq_supported_partial"; protein_id "OTTHUMP00000284075.1";
chr1	havana	UTR	159440719	159443078	.	+	.	gene_id "OTTHUMG00000022737.9"; transcript_id "OTTHUMT00000492801.7"; gene_type "protein_coding"; gene_name "OR10J1"; transcript_type "protein_coding"; transcript_name "RP11-180D21.2-002"; exon_number 2; exon_id "OTTHUME00000254747.15"; tag "alternative_5_UTR"; tag "RNA_Seq_supported_partial"; protein_id "OTTHUMP00000284075.1";
chr1	havana	exon	159439722	159440967	.	+	.	gene_id "OTTHUMG00000022737.9"; transcript_id "OTTHUMT00000059020.3"; gene_type "protein_coding"; gene_name "OR10J1"; transcript_type "protein_coding"; transcript_name "RP11-180D21.2-001"; exon_number 1; exon_id "OTTHUME00002516277.1"; tag "upstream_ATG"; protein_id "OTTHUMP00000024353.2";
chr1	havana	CDS	159439792	159440718	.	+	0	gene_id "OTTHUMG00000022737.9"; transcript_id "OTTHUMT00000059020.3"; gene_type "protein_coding"; gene_name "OR10J1"; transcript_type "protein_coding"; transcript_name "RP11-180D21.2-001"; exon_number 1; exon_id "OTTHUME00002516277.1"; tag "upstream_ATG"; protein_id "OTTHUMP00000024353.2";
chr1	havana	start_codon	159439792	159439794	.	+	0	gene_id "OTTHUMG00000022737.9"; transcript_id "OTTHUMT00000059020.3"; gene_type "protein_coding"; gene_name "OR10J1"; transcript_type "protein_coding"; transcript_name "RP11-180D21.2-001"; exon_number 1; exon_id "OTTHUME00002516277.1"; tag "upstream_ATG"; protein_id "OTTHUMP00000024353.2";
chr1	havana	stop_codon	159440719	159440721	.	+	0	gene_id "OTTHUMG00000022737.9"; transcript_id "OTTHUMT00000059020.3"; gene_type "protein_coding"; gene_name "OR10J1"; transcript_type "protein_coding"; transcript_name "RP11-180D21.2-001"; exon_number 1; exon_id "OTTHUME00002516277.1"; tag "upstream_ATG"; protein_id "OTTHUMP00000024353.2";
chr1	havana	UTR	159439722	159439791	.	+	.	gene_id "OTTHUMG00000022737.9"; transcript_id "OTTHUMT00000059020.3"; gene_type "protein_coding"; gene_name "OR10J1"; transcript_type "protein_coding"; transcript_name "RP11-180D21.2-001"; exon_number 1; exon_id "OTTHUME00002516277.1"; tag "upstream_ATG"; protein_id "OTTHUMP00000024353.2";
chr1	havana	UTR	159440719	159440967	.	+	.	gene_id "OTTHUMG00000022737.9"; transcript_id "OTTHUMT00000059020.3"; gene_type "protein_coding"; gene_name "OR10J1"; transcript_type "protein_coding"; transcript_name "RP11-180D21.2-001"; exon_number 1; exon_id "OTTHUME00002516277.1"; tag "upstream_ATG"; protein_id "OTTHUMP00000024353.2";
chr1	havana	exon	159535078	159536007	.	-	.	gene_id "OTTHUMG00000022738.2"; transcript_id "OTTHUMT00000059021.2"; gene_type "protein_coding"; gene_name "OR10J5"; transcript_type "protein_coding"; transcript_name "RP11-740C1.1-001"; exon_number 1; exon_id "OTTHUME00002361802.1"; protein_id "OTTHUMP00000024354.1";
chr1	havana	CDS	159535081	159536007	.	-	0	gene_id "OTTHUMG00000022738.2"; transcript_id "OTTHUMT00000059021.2"; gene_type "protein_coding"; gene_name "OR10J5"; transcript_type "protein_coding"; transcript_name "RP11-740C1.1-001"; exon_number 1; exon_id "OTTHUME00002361802.1"; protein_id "OTTHUMP00000024354.1";
chr1	havana	start_codon	159536005	159536007	.	-	0	gene_id "OTTHUMG00000022738.2"; transcript_id "OTTHUMT00000059021.2"; gene_type "protein_coding"; gene_name "OR10J5"; transcript_type "protein_coding"; transcript_name "RP11-740C1.1-001"; exon_number 1; exon_id "OTTHUME00002361802.1"; protein_id "OTTHUMP00000024354.1";
chr1	havana	stop_codon	159535078	159535080	.	-	0	gene_id "OTTHUMG00000022738.2"; transcript_id "OTTHUMT00000059021.2"; gene_type "protein_coding"; gene_name "OR10J5"; transcript_type "protein_coding"; transcript_name "RP11-740C1.1-001"; exon_number 1; exon_id "OTTHUME00002361802.1"; protein_id "OTTHUMP00000024354.1";
chr1	havana	UTR	159535078	159535080	.	-	.	gene_id "OTTHUMG00000022738.2"; transcript_id "OTTHUMT00000059021.2"; gene_type "protein_coding"; gene_name "OR10J5"; transcript_type "protein_coding"; transcript_name "RP11-740C1.1-001"; exon_number 1; exon_id "OTTHUME00002361802.1"; protein_id "OTTHUMP00000024354.1";
chr1	havana	exon	159581620	159582648	.	-	.	gene_id "OTTHUMG00000185685.1"; transcript_id "OTTHUMT00000470991.1"; gene_type "unprocessed_pseudogene"; gene_name "OR10AE1P"; transcript_type "unprocessed_pseudogene"; transcript_name "RP11-740C1.3-001"; exon_number 1; exon_id "OTTHUME00002301653.1";
chr1	havana	exon	159598298	159599227	.	+	.	gene_id "OTTHUMG00000035346.1"; transcript_id "OTTHUMT00000085560.1"; gene_type "unprocessed_pseudogene"; gene_name "OR10J6P"; transcript_type "unprocessed_pseudogene"; transcript_name "RP11-419N10.2-001"; exon_number 1; exon_id "OTTHUME00000375369.1";
chr1	havana	exon	247457639	247458008	.	-	.	gene_id "OTTHUMG00000040572.3"; transcript_id "OTTHUMT00000492803.1"; gene_type "protein_coding"; gene_name "OR2B11"; transcript_type "processed_transcript"; transcript_name "RP11-978I15.1-003"; exon_number 1; exon_id "OTTHUME00002397600.1"; tag "RNA_Seq_supported_partial";
chr1	havana	exon	247454953	247455064	.	-	.	gene_id "OTTHUMG00000040572.3"; transcript_id "OTTHUMT00000492803.1"; gene_type "protein_coding"; gene_name "OR2B11"; transcript_type "processed_transcript"; transcript_name "RP11-978I15.1-003"; exon_number 2; exon_id "OTTHUME00002397599.1"; tag "RNA_Seq_supported_partial";
chr1	havana	exon	247452325	247452441	.	-	.	gene_id "OTTHUMG00000040572.3"; transcript_id "OTTHUMT00000492803.1"; gene_type "protein_coding"; gene_name "OR2B11"; transcript_type "processed_transcript"; transcript_name "RP11-978I15.1-003"; exon_number 3; exon_id "OTTHUME00002397598.1"; tag "RNA_Seq_supported_partial";
chr1	havana	exon	247452120	247452245	.	-	.	gene_id "OTTHUMG00000040572.3"; transcript_id "OTTHUMT00000492803.1"; gene_type "protein_coding"; gene_name "OR2B11"; transcript_type "processed_transcript"; transcript_name "RP11-978I15.1-003"; exon_number 4; exon_id "OTTHUME00002397597.1"; tag "RNA_Seq_supported_partial";
chr1	havana	exon	247449118	247451911	.	-	.	gene_id "OTTHUMG00000040572.3"; transcript_id "OTTHUMT00000492803.1"; gene_type "protein_coding"; gene_name "OR2B11"; transcript_type "processed_transcript"; transcript_name "RP11-978I15.1-003"; exon_number 5; exon_id "OTTHUME00002363377.2"; tag "RNA_Seq_supported_partial";
chr1	havana	exon	247457639	247458105	.	-	.	gene_id "OTTHUMG00000040572.3"; transcript_id "OTTHUMT00000097620.3"; gene_type "protein_coding"; gene_name "OR2B11"; transcript_type "protein_coding"; transcript_name "RP11-978I15.1-001"; exon_number 1; exon_id "OTTHUME00002397602.1"; tag "RNA_Seq_supported_partial"; protein_id "OTTHUMP00000038357.1";
chr1	havana	exon	247454953	247455064	.	-	.	gene_id "OTTHUMG00000040572.3"; transcript_id "OTTHUMT00000097620.3"; gene_type "protein_coding"; gene_name "OR2B11"; transcript_type "protein_coding"; transcript_name "RP11-978I15.1-001"; exon_number 2; exon_id "OTTHUME00002397599.1"; tag "RNA_Seq_supported_partial"; protein_id "OTTHUMP00000038357.1";
chr1	havana	exon	247449118	247453083	.	-	.	gene_id "OTTHUMG00000040572.3"; transcript_id "OTTHUMT00000097620.3"; gene_type "protein_coding"; gene_name "OR2B11"; transcript_type "protein_coding"; transcript_name "RP11-978I15.1-001"; exon_number 3; exon_id "OTTHUME00002397601.1"; tag "RNA_Seq_supported_partial"; protein_id "OTTHUMP00000038357.1";
chr1	havana	CDS	247451032	247451982	.	-	0	gene_id "OTTHUMG00000040572.3"; transcript_id "OTTHUMT00000097620.3"; gene_type "protein_coding"; gene_name "OR2B11"; transcript_type "protein_coding"; transcript_name "RP11-978I15.1-001"; exon_number 3; exon_id "OTTHUME00002397601.1"; tag "RNA_Seq_supported_partial"; protein_id "OTTHUMP00000038357.1";
chr1	havana	start_codon	247451980	247451982	.	-	0	gene_id "OTTHUMG00000040572.3"; transcript_id "OTTHUMT00000097620.3"; gene_type "protein_coding"; gene_name "OR2B11"; transcript_type "protein_coding"; transcript_name "RP11-978I15.1-001"; exon_number 3; exon_id "OTTHUME00002397601.1"; tag "RNA_Seq_supported_partial"; protein_id "OTTHUMP00000038357.1";
chr1	havana	stop_codon	247451029	247451031	.	-	0	gene_id "OTTHUMG00000040572.3"; transcript_id "OTTHUMT00000097620.3"; gene_type "protein_coding"; gene_name "OR2B11"; transcript_type "protein_coding"; transcript_name "RP11-978I15.1-001"; exon_number 3; exon_id "OTTHUME00002397601.1"; tag "RNA_Seq_supported_partial"; protein_id "OTTHUMP00000038357.1";
chr1	havana	UTR	247457639	247458105	.	-	.	gene_id "OTTHUMG00000040572.3"; transcript_id "OTTHUMT00000097620.3"; gene_type "protein_coding"; gene_name "OR2B11"; transcript_type "protein_coding"; transcript_name "RP11-978I15.1-001"; exon_number 1; exon_id "OTTHUME00002397602.1"; tag "RNA_Seq_supported_partial"; protein_id "OTTHUMP00000038357.1";
chr1	havana	UTR	247454953	247455064	.	-	.	gene_id "OTTHUMG00000040572.3"; transcript_id "OTTHUMT00000097620.3"; gene_type "protein_coding"; gene_name "OR2B11"; transcript_type "protein_coding"; transcript_name "RP11-978I15.1-001"; exon_number 2; exon_id "OTTHUME00002397599.1"; tag "RNA_Seq_supported_partial"; protein_id "OTTHUMP00000038357.1";
chr1	havana	UTR	247449118	247451031	.	-	.	gene_id "OTTHUMG00000040572.3"; transcript_id "OTTHUMT00000097620.3"; gene_type "protein_coding"; gene_name "OR2B11"; transcript_type "protein_coding"; transcript_name "RP11-978I15.1-001"; exon_number 3; exon_id "OTTHUME00002397601.1"; tag "RNA_Seq_supported_partial"; protein_id "OTTHUMP00000038357.1";
chr1	havana	UTR	247451983	247453083	.	-	.	gene_id "OTTHUMG00000040572.3"; transcript_id "OTTHUMT00000097620.3"; gene_type "protein_coding"; gene_name "OR2B11"; transcript_type "protein_coding"; transcript_name "RP11-978I15.1-001"; exon_number 3; exon_id "OTTHUME00002397601.1"; tag "RNA_Seq_supported_partial"; protein_id "OTTHUMP00000038357.1";
chr1	havana	exon	247457639	247458105	.	-	.	gene_id "OTTHUMG00000040572.3"; transcript_id "OTTHUMT00000492804.1"; gene_type "protein_coding"; gene_name "OR2B11"; transcript_type "protein_coding"; transcript_name "RP11-978I15.1-002"; exon_number 1; exon_id "OTTHUME00002397602.1"; tag "alternative_5_UTR"; tag "RNA_Seq_supported_partial"; protein_id "OTTHUMP00000284078.1";
chr1	havana	exon	247449118	247455064	.	-	.	gene_id "OTTHUMG00000040572.3"; transcript_id "OTTHUMT00000492804.1"; gene_type "protein_coding"; gene_name "OR2B11"; transcript_type "protein_coding"; transcript_name "RP11-978I15.1-002"; exon_number 2; exon_id "OTTHUME00002397596.1"; tag "alternative_5_UTR"; tag "RNA_Seq_supported_partial"; protein_id "OTTHUMP00000284078.1";
chr1	havana	CDS	247451032	247451982	.	-	0	gene_id "OTTHUMG00000040572.3"; transcript_id "OTTHUMT00000492804.1"; gene_type "protein_coding"; gene_name "OR2B11"; transcript_type "protein_coding"; transcript_name "RP11-978I15.1-002"; exon_number 2; exon_id "OTTHUME00002397596.1"; tag "alternative_5_UTR"; tag "RNA_Seq_supported_partial"; protein_id "OTTHUMP00000284078.1";
chr1	havana	start_codon	247451980	247451982	.	-	0	gene_id "OTTHUMG00000040572.3"; transcript_id "OTTHUMT00000492804.1"; gene_type "protein_coding"; gene_name "OR2B11"; transcript_type "protein_coding"; transcript_name "RP11-978I15.1-002"; exon_number 2; exon_id "OTTHUME00002397596.1"; tag "alternative_5_UTR"; tag "RNA_Seq_supported_partial"; protein_id "OTTHUMP00000284078.1";
chr1	havana	stop_codon	247451029	247451031	.	-	0	gene_id "OTTHUMG00000040572.3"; transcript_id "OTTHUMT00000492804.1"; gene_type "protein_coding"; gene_name "OR2B11"; transcript_type "protein_coding"; transcript_name "RP11-978I15.1-002"; exon_number 2; exon_id "OTTHUME00002397596.1"; tag "alternative_5_UTR"; tag "RNA_Seq_supported_partial"; protein_id "OTTHUMP00000284078.1";
chr1	havana	UTR	247457639	247458105	.	-	.	gene_id "OTTHUMG00000040572.3"; transcript_id "OTTHUMT00000492804.1"; gene_type "protein_coding"; gene_name "OR2B11"; transcript_type "protein_coding"; transcript_name "RP11-978I15.1-002"; exon_number 1; exon_id "OTTHUME00002397602.1"; tag "alternative_5_UTR"; tag "RNA_Seq_supported_partial"; protein_id "OTTHUMP00000284078.1";
chr1	havana	UTR	247449118	247451031	.	-	.	gene_id "OTTHUMG00000040572.3"; transcript_id "OTTHUMT00000492804.1"; gene_type "protein_coding"; gene_name "OR2B11"; transcript_type "protein_coding"; transcript_name "RP11-978I15.1-002"; exon_number 2; exon_id "OTTHUME00002397596.1"; tag "alternative_5_UTR"; tag "RNA_Seq_supported_partial"; protein_id "OTTHUMP00000284078.1";
chr1	havana	UTR	247451983	247455064	.	-	.	gene_id "OTTHUMG00000040572.3"; transcript_id "OTTHUMT00000492804.1"; gene_type "protein_coding"; gene_name "OR2B11"; transcript_type "protein_coding"; transcript_name "RP11-978I15.1-002"; exon_number 2; exon_id "OTTHUME00002397596.1"; tag "alternative_5_UTR"; tag "RNA_Seq_supported_partial"; protein_id "OTTHUMP00000284078.1";
chr1	havana	exon	247488093	247488391	.	+	.	gene_id "OTTHUMG00000040573.4"; transcript_id "OTTHUMT00000492805.1"; gene_type "transcribed_unprocessed_pseudogene"; gene_name "OR2W5"; transcript_type "processed_transcript"; transcript_name "RP11-978I15.2-003"; exon_number 1; exon_id "OTTHUME00002397604.1"; tag "RNA_Seq_supported_partial";
chr1	havana	exon	247491118	247492415	.	+	.	gene_id "OTTHUMG00000040573.4"; transcript_id "OTTHUMT00000492805.1"; gene_type "transcribed_unprocessed_pseudogene"; gene_name "OR2W5"; transcript_type "processed_transcript"; transcript_name "RP11-978I15.2-003"; exon_number 2; exon_id "OTTHUME00000432695.3"; tag "RNA_Seq_supported_partial";
chr1	havana	exon	247491068	247492147	.	+	.	gene_id "OTTHUMG00000040573.4"; transcript_id "OTTHUMT00000375789.2"; gene_type "transcribed_unprocessed_pseudogene"; gene_name "OR2W5"; transcript_type "processed_transcript"; transcript_name "RP11-978I15.2-002"; exon_number 1; exon_id "OTTHUME00002397603.1";
chr1	havana	exon	247491128	247492090	.	+	.	gene_id "OTTHUMG00000040573.4"; transcript_id "OTTHUMT00000097621.3"; gene_type "transcribed_unprocessed_pseudogene"; gene_name "OR2W5"; transcript_type "transcribed_unprocessed_pseudogene"; transcript_name "RP11-978I15.2-001"; exon_number 1; exon_id "OTTHUME00001964948.1";
chr1	havana	exon	247536168	247536440	.	-	.	gene_id "OTTHUMG00000040579.4"; transcript_id "OTTHUMT00000097626.3"; gene_type "protein_coding"; gene_name "OR2C3"; transcript_type "protein_coding"; transcript_name "RP11-978I15.3-001"; exon_number 1; exon_id "OTTHUME00002397605.1"; tag "RNA_Seq_supported_partial"; protein_id "OTTHUMP00000038363.2";
chr1	havana	exon	247533507	247533878	.	-	.	gene_id "OTTHUMG00000040579.4"; transcript_id "OTTHUMT00000097626.3"; gene_type "protein_coding"; gene_name "OR2C3"; transcript_type "protein_coding"; transcript_name "RP11-978I15.3-001"; exon_number 2; exon_id "OTTHUME00002397608.1"; tag "RNA_Seq_supported_partial"; protein_id "OTTHUMP00000038363.2";
chr1	havana	exon	247524677	247532540	.	-	.	gene_id "OTTHUMG00000040579.4"; transcript_id "OTTHUMT00000097626.3"; gene_type "protein_coding"; gene_name "OR2C3"; transcript_type "protein_coding"; transcript_name "RP11-978I15.3-001"; exon_number 3; exon_id "OTTHUME00000431993.2"; tag "RNA_Seq_supported_partial"; protein_id "OTTHUMP00000038363.2";
chr1	havana	CDS	247531552	247532511	.	-	0	gene_id "OTTHUMG00000040579.4"; transcript_id "OTTHUMT00000097626.3"; gene_type "protein_coding"; gene_name "OR2C3"; transcript_type "protein_coding"; transcript_name "RP11-978I15.3-001"; exon_number 3; exon_id "OTTHUME00000431993.2"; tag "RNA_Seq_supported_partial"; protein_id "OTTHUMP00000038363.2";
chr1	havana	start_codon	247532509	247532511	.	-	0	gene_id "OTTHUMG00000040579.4"; transcript_id "OTTHUMT00000097626.3"; gene_type "protein_coding"; gene_name "OR2C3"; transcript_type "protein_coding"; transcript_name "RP11-978I15.3-001"; exon_number 3; exon_id "OTTHUME00000431993.2"; tag "RNA_Seq_supported_partial"; protein_id "OTTHUMP00000038363.2";
chr1	havana	stop_codon	247531549	247531551	.	-	0	gene_id "OTTHUMG00000040579.4"; transcript_id "OTTHUMT00000097626.3"; gene_type "protein_coding"; gene_name "OR2C3"; transcript_type "protein_coding"; transcript_name "RP11-978I15.3-001"; exon_number 3; exon_id "OTTHUME00000431993.2"; tag "RNA_Seq_supported_partial"; protein_id "OTTHUMP00000038363.2";
chr1	havana	UTR	247536168	247536440	.	-	.	gene_id "OTTHUMG00000040579.4"; transcript_id "OTTHUMT00000097626.3"; gene_type "protein_coding"; gene_name "OR2C3"; transcript_type "protein_coding"; transcript_name "RP11-978I15.3-001"; exon_number 1; exon_id "OTTHUME00002397605.1"; tag "RNA_Seq_supported_partial"; protein_id "OTTHUMP00000038363.2";
chr1	havana	UTR	247533507	247533878	.	-	.	gene_id "OTTHUMG00000040579.4"; transcript_id "OTTHUMT00000097626.3"; gene_type "protein_coding"; gene_name "OR2C3"; transcript_type "protein_coding"; transcript_name "RP11-978I15.3-001"; exon_number 2; exon_id "OTTHUME00002397608.1"; tag "RNA_Seq_supported_partial"; protein_id "OTTHUMP00000038363.2";
chr1	havana	UTR	247524677	247531551	.	-	.	gene_id "OTTHUMG00000040579.4"; transcript_id "OTTHUMT00000097626.3"; gene_type "protein_coding"; gene_name "OR2C3"; transcript_type "protein_coding"; transcript_name "RP11-978I15.3-001"; exon_number 3; exon_id "OTTHUME00000431993.2"; tag "RNA_Seq_supported_partial"; protein_id "OTTHUMP00000038363.2";
chr1	havana	UTR	247532512	247532540	.	-	.	gene_id "OTTHUMG00000040579.4"; transcript_id "OTTHUMT00000097626.3"; gene_type "protein_coding"; gene_name "OR2C3"; transcript_type "protein_coding"; transcript_name "RP11-978I15.3-001"; exon_number 3; exon_id "OTTHUME00000431993.2"; tag "RNA_Seq_supported_partial"; protein_id "OTTHUMP00000038363.2";
chr1	havana	exon	247536168	247536440	.	-	.	gene_id "OTTHUMG00000040579.4"; transcript_id "OTTHUMT00000492806.1"; gene_type "protein_coding"; gene_name "OR2C3"; transcript_type "protein_coding"; transcript_name "RP11-978I15.3-002"; exon_number 1; exon_id "OTTHUME00002397605.1"; tag "alternative_5_UTR"; tag "RNA_Seq_supported_partial"; protein_id "OTTHUMP00000284079.1";
chr1	havana	exon	247533507	247533836	.	-	.	gene_id "OTTHUMG00000040579.4"; transcript_id "OTTHUMT00000492806.1"; gene_type "protein_coding"; gene_name "OR2C3"; transcript_type "protein_coding"; transcript_name "RP11-978I15.3-002"; exon_number 2; exon_id "OTTHUME00000431994.2"; tag "alternative_5_UTR"; tag "RNA_Seq_supported_partial"; protein_id "OTTHUMP00000284079.1";
chr1	havana	exon	247524677	247532540	.	-	.	gene_id "OTTHUMG00000040579.4"; transcript_id "OTTHUMT00000492806.1"; gene_type "protein_coding"; gene_name "OR2C3"; transcript_type "protein_coding"; transcript_name "RP11-978I15.3-002"; exon_number 3; exon_id "OTTHUME00000431993.2"; tag "alternative_5_UTR"; tag "RNA_Seq_supported_partial"; protein_id "OTTHUMP00000284079.1";
chr1	havana	CDS	247531552	247532511	.	-	0	gene_id "OTTHUMG00000040579.4"; transcript_id "OTTHUMT00000492806.1"; gene_type "protein_coding"; gene_name "OR2C3"; transcript_type "protein_coding"; transcript_name "RP11-978I15.3-002"; exon_number 3; exon_id "OTTHUME00000431993.2"; tag "alternative_5_UTR"; tag "RNA_Seq_supported_partial"; protein_id "OTTHUMP00000284079.1";
chr1	havana	start_codon	247532509	247532511	.	-	0	gene_id "OTTHUMG00000040579.4"; transcript_id "OTTHUMT00000492806.1"; gene_type "protein_coding"; gene_name "OR2C3"; transcript_type "protein_coding"; transcript_name "RP11-978I15.3-002"; exon_number 3; exon_id "OTTHUME00000431993.2"; tag "alternative_5_UTR"; tag "RNA_Seq_supported_partial"; protein_id "OTTHUMP00000284079.1";
chr1	havana	stop_codon	247531549	247531551	.	-	0	gene_id "OTTHUMG00000040579.4"; transcript_id "OTTHUMT00000492806.1"; gene_type "protein_coding"; gene_name "OR2C3"; transcript_type "protein_coding"; transcript_name "RP11-978I15.3-002"; exon_number 3; exon_id "OTTHUME00000431993.2"; tag "alternative_5_UTR"; tag "RNA_Seq_supported_partial"; protein_id "OTTHUMP00000284079.1";
chr1	havana	UTR	247536168	247536440	.	-	.	gene_id "OTTHUMG00000040579.4"; transcript_id "OTTHUMT00000492806.1"; gene_type "protein_coding"; gene_name "OR2C3"; transcript_type "protein_coding"; transcript_name "RP11-978I15.3-002"; exon_number 1; exon_id "OTTHUME00002397605.1"; tag "alternative_5_UTR"; tag "RNA_Seq_supported_partial"; protein_id "OTTHUMP00000284079.1";
chr1	havana	UTR	247533507	247533836	.	-	.	gene_id "OTTHUMG00000040579.4"; transcript_id "OTTHUMT00000492806.1"; gene_type "protein_coding"; gene_name "OR2C3"; transcript_type "protein_coding"; transcript_name "RP11-978I15.3-002"; exon_number 2; exon_id "OTTHUME00000431994.2"; tag "alternative_5_UTR"; tag "RNA_Seq_supported_partial"; protein_id "OTTHUMP00000284079.1";
chr1	havana	UTR	247524677	247531551	.	-	.	gene_id "OTTHUMG00000040579.4"; transcript_id "OTTHUMT00000492806.1"; gene_type "protein_coding"; gene_name "OR2C3"; transcript_type "protein_coding"; transcript_name "RP11-978I15.3-002"; exon_number 3; exon_id "OTTHUME00000431993.2"; tag "alternative_5_UTR"; tag "RNA_Seq_supported_partial"; protein_id "OTTHUMP00000284079.1";
chr1	havana	UTR	247532512	247532540	.	-	.	gene_id "OTTHUMG00000040579.4"; transcript_id "OTTHUMT00000492806.1"; gene_type "protein_coding"; gene_name "OR2C3"; transcript_type "protein_coding"; transcript_name "RP11-978I15.3-002"; exon_number 3; exon_id "OTTHUME00000431993.2"; tag "alternative_5_UTR"; tag "RNA_Seq_supported_partial"; protein_id "OTTHUMP00000284079.1";
chr1	havana	exon	247530590	247530804	.	-	.	gene_id "OTTHUMG00000040579.4"; transcript_id "OTTHUMT00000529538.1"; gene_type "protein_coding"; gene_name "OR2C3"; transcript_type "processed_transcript"; transcript_name "RP11-978I15.3-003"; exon_number 1; exon_id "OTTHUME00002513775.1";
chr1	havana	exon	247528357	247528422	.	-	.	gene_id "OTTHUMG00000040579.4"; transcript_id "OTTHUMT00000529538.1"; gene_type "protein_coding"; gene_name "OR2C3"; transcript_type "processed_transcript"; transcript_name "RP11-978I15.3-003"; exon_number 2; exon_id "OTTHUME00002513777.1";
chr1	havana	exon	247526370	247526746	.	-	.	gene_id "OTTHUMG00000040579.4"; transcript_id "OTTHUMT00000529538.1"; gene_type "protein_coding"; gene_name "OR2C3"; transcript_type "processed_transcript"; transcript_name "RP11-978I15.3-003"; exon_number 3; exon_id "OTTHUME00002513778.1";
chr1	havana	exon	247524680	247525933	.	-	.	gene_id "OTTHUMG00000040579.4"; transcript_id "OTTHUMT00000529538.1"; gene_type "protein_coding"; gene_name "OR2C3"; transcript_type "processed_transcript"; transcript_name "RP11-978I15.3-003"; exon_number 4; exon_id "OTTHUME00002513776.1";
chr1	havana	exon	247588360	247589313	.	+	.	gene_id "OTTHUMG00000040575.2"; transcript_id "OTTHUMT00000097623.2"; gene_type "protein_coding"; gene_name "OR2G2"; transcript_type "protein_coding"; transcript_name "RP11-978I15.4-001"; exon_number 1; exon_id "OTTHUME00002363378.1"; protein_id "OTTHUMP00000038360.1";
chr1	havana	CDS	247588360	247589310	.	+	0	gene_id "OTTHUMG00000040575.2"; transcript_id "OTTHUMT00000097623.2"; gene_type "protein_coding"; gene_name "OR2G2"; transcript_type "protein_coding"; transcript_name "RP11-978I15.4-001"; exon_number 1; exon_id "OTTHUME00002363378.1"; protein_id "OTTHUMP00000038360.1";
chr1	havana	start_codon	247588360	247588362	.	+	0	gene_id "OTTHUMG00000040575.2"; transcript_id "OTTHUMT00000097623.2"; gene_type "protein_coding"; gene_name "OR2G2"; transcript_type "protein_coding"; transcript_name "RP11-978I15.4-001"; exon_number 1; exon_id "OTTHUME00002363378.1"; protein_id "OTTHUMP00000038360.1";
chr1	havana	stop_codon	247589311	247589313	.	+	0	gene_id "OTTHUMG00000040575.2"; transcript_id "OTTHUMT00000097623.2"; gene_type "protein_coding"; gene_name "OR2G2"; transcript_type "protein_coding"; transcript_name "RP11-978I15.4-001"; exon_number 1; exon_id "OTTHUME00002363378.1"; protein_id "OTTHUMP00000038360.1";
chr1	havana	UTR	247589311	247589313	.	+	.	gene_id "OTTHUMG00000040575.2"; transcript_id "OTTHUMT00000097623.2"; gene_type "protein_coding"; gene_name "OR2G2"; transcript_type "protein_coding"; transcript_name "RP11-978I15.4-001"; exon_number 1; exon_id "OTTHUME00002363378.1"; protein_id "OTTHUMP00000038360.1";
chr1	havana	exon	247605586	247606515	.	+	.	gene_id "OTTHUMG00000040576.2"; transcript_id "OTTHUMT00000097624.2"; gene_type "protein_coding"; gene_name "OR2G3"; transcript_type "protein_coding"; transcript_name "RP11-978I15.5-001"; exon_number 1; exon_id "OTTHUME00002363379.1"; protein_id "OTTHUMP00000038361.1";
chr1	havana	CDS	247605586	247606512	.	+	0	gene_id "OTTHUMG00000040576.2"; transcript_id "OTTHUMT00000097624.2"; gene_type "protein_coding"; gene_name "OR2G3"; transcript_type "protein_coding"; transcript_name "RP11-978I15.5-001"; exon_number 1; exon_id "OTTHUME00002363379.1"; protein_id "OTTHUMP00000038361.1";
chr1	havana	start_codon	247605586	247605588	.	+	0	gene_id "OTTHUMG00000040576.2"; transcript_id "OTTHUMT00000097624.2"; gene_type "protein_coding"; gene_name "OR2G3"; transcript_type "protein_coding"; transcript_name "RP11-978I15.5-001"; exon_number 1; exon_id "OTTHUME00002363379.1"; protein_id "OTTHUMP00000038361.1";
chr1	havana	stop_codon	247606513	247606515	.	+	0	gene_id "OTTHUMG00000040576.2"; transcript_id "OTTHUMT00000097624.2"; gene_type "protein_coding"; gene_name "OR2G3"; transcript_type "protein_coding"; transcript_name "RP11-978I15.5-001"; exon_number 1; exon_id "OTTHUME00002363379.1"; protein_id "OTTHUMP00000038361.1";
chr1	havana	UTR	247606513	247606515	.	+	.	gene_id "OTTHUMG00000040576.2"; transcript_id "OTTHUMT00000097624.2"; gene_type "protein_coding"; gene_name "OR2G3"; transcript_type "protein_coding"; transcript_name "RP11-978I15.5-001"; exon_number 1; exon_id "OTTHUME00002363379.1"; protein_id "OTTHUMP00000038361.1";
chr1	havana	exon	247617143	247617400	.	+	.	gene_id "OTTHUMG00000040577.3"; transcript_id "OTTHUMT00000492808.1"; gene_type "transcribed_unprocessed_pseudogene"; gene_name "OR14L1P"; transcript_type "processed_transcript"; transcript_name "RP11-978I15.6-002"; exon_number 1; exon_id "OTTHUME00002397610.1"; tag "RNA_Seq_supported_partial";
chr1	havana	exon	247619622	247622372	.	+	.	gene_id "OTTHUMG00000040577.3"; transcript_id "OTTHUMT00000492808.1"; gene_type "transcribed_unprocessed_pseudogene"; gene_name "OR14L1P"; transcript_type "processed_transcript"; transcript_name "RP11-978I15.6-002"; exon_number 2; exon_id "OTTHUME00000431988.3"; tag "RNA_Seq_supported_partial";
chr1	havana	exon	247619645	247620562	.	+	.	gene_id "OTTHUMG00000040577.3"; transcript_id "OTTHUMT00000097625.3"; gene_type "transcribed_unprocessed_pseudogene"; gene_name "OR14L1P"; transcript_type "transcribed_unprocessed_pseudogene"; transcript_name "RP11-978I15.6-001"; exon_number 1; exon_id "OTTHUME00002397609.1";
chr1	havana	exon	247666887	247667841	.	+	.	gene_id "OTTHUMG00000040200.1"; transcript_id "OTTHUMT00000096857.1"; gene_type "unprocessed_pseudogene"; gene_name "OR3D1P"; transcript_type "unprocessed_pseudogene"; transcript_name "RP11-656O22.2-001"; exon_number 1; exon_id "OTTHUME00000429456.1";
chr1	havana	exon	247679640	247679739	.	-	.	gene_id "OTTHUMG00000040212.3"; transcript_id "OTTHUMT00000096869.3"; gene_type "protein_coding"; gene_name "OR13G1"; transcript_type "protein_coding"; transcript_name "RP11-656O22.1-001"; exon_number 1; exon_id "OTTHUME00002397611.1"; tag "RNA_Seq_supported_partial"; protein_id "OTTHUMP00000038061.1";
chr1	havana	exon	247670812	247673279	.	-	.	gene_id "OTTHUMG00000040212.3"; transcript_id "OTTHUMT00000096869.3"; gene_type "protein_coding"; gene_name "OR13G1"; transcript_type "protein_coding"; transcript_name "RP11-656O22.1-001"; exon_number 2; exon_id "OTTHUME00002363338.2"; tag "RNA_Seq_supported_partial"; protein_id "OTTHUMP00000038061.1";
chr1	havana	CDS	247672121	247673041	.	-	0	gene_id "OTTHUMG00000040212.3"; transcript_id "OTTHUMT00000096869.3"; gene_type "protein_coding"; gene_name "OR13G1"; transcript_type "protein_coding"; transcript_name "RP11-656O22.1-001"; exon_number 2; exon_id "OTTHUME00002363338.2"; tag "RNA_Seq_supported_partial"; protein_id "OTTHUMP00000038061.1";
chr1	havana	start_codon	247673039	247673041	.	-	0	gene_id "OTTHUMG00000040212.3"; transcript_id "OTTHUMT00000096869.3"; gene_type "protein_coding"; gene_name "OR13G1"; transcript_type "protein_coding"; transcript_name "RP11-656O22.1-001"; exon_number 2; exon_id "OTTHUME00002363338.2"; tag "RNA_Seq_supported_partial"; protein_id "OTTHUMP00000038061.1";
chr1	havana	stop_codon	247672118	247672120	.	-	0	gene_id "OTTHUMG00000040212.3"; transcript_id "OTTHUMT00000096869.3"; gene_type "protein_coding"; gene_name "OR13G1"; transcript_type "protein_coding"; transcript_name "RP11-656O22.1-001"; exon_number 2; exon_id "OTTHUME00002363338.2"; tag "RNA_Seq_supported_partial"; protein_id "OTTHUMP00000038061.1";
chr1	havana	UTR	247679640	247679739	.	-	.	gene_id "OTTHUMG00000040212.3"; transcript_id "OTTHUMT00000096869.3"; gene_type "protein_coding"; gene_name "OR13G1"; transcript_type "protein_coding"; transcript_name "RP11-656O22.1-001"; exon_number 1; exon_id "OTTHUME00002397611.1"; tag "RNA_Seq_supported_partial"; protein_id "OTTHUMP00000038061.1";
chr1	havana	UTR	247670812	247672120	.	-	.	gene_id "OTTHUMG00000040212.3"; transcript_id "OTTHUMT00000096869.3"; gene_type "protein_coding"; gene_name "OR13G1"; transcript_type "protein_coding"; transcript_name "RP11-656O22.1-001"; exon_number 2; exon_id "OTTHUME00002363338.2"; tag "RNA_Seq_supported_partial"; protein_id "OTTHUMP00000038061.1";
chr1	havana	UTR	247673042	247673279	.	-	.	gene_id "OTTHUMG00000040212.3"; transcript_id "OTTHUMT00000096869.3"; gene_type "protein_coding"; gene_name "OR13G1"; transcript_type "protein_coding"; transcript_name "RP11-656O22.1-001"; exon_number 2; exon_id "OTTHUME00002363338.2"; tag "RNA_Seq_supported_partial"; protein_id "OTTHUMP00000038061.1";
chr1	havana	exon	247716331	247716646	.	-	.	gene_id "OTTHUMG00000040213.3"; transcript_id "OTTHUMT00000096870.2"; gene_type "protein_coding"; gene_name "OR6F1"; transcript_type "protein_coding"; transcript_name "RP11-634B7.2-001"; exon_number 1; exon_id "OTTHUME00002397634.1"; tag "RNA_Seq_supported_partial"; protein_id "OTTHUMP00000038062.1";
chr1	havana	exon	247713891	247713954	.	-	.	gene_id "OTTHUMG00000040213.3"; transcript_id "OTTHUMT00000096870.2"; gene_type "protein_coding"; gene_name "OR6F1"; transcript_type "protein_coding"; transcript_name "RP11-634B7.2-001"; exon_number 2; exon_id "OTTHUME00002397632.1"; tag "RNA_Seq_supported_partial"; protein_id "OTTHUMP00000038062.1";
chr1	havana	exon	247711436	247712817	.	-	.	gene_id "OTTHUMG00000040213.3"; transcript_id "OTTHUMT00000096870.2"; gene_type "protein_coding"; gene_name "OR6F1"; transcript_type "protein_coding"; transcript_name "RP11-634B7.2-001"; exon_number 3; exon_id "OTTHUME00002397633.1"; tag "RNA_Seq_supported_partial"; protein_id "OTTHUMP00000038062.1";
chr1	havana	CDS	247711832	247712755	.	-	0	gene_id "OTTHUMG00000040213.3"; transcript_id "OTTHUMT00000096870.2"; gene_type "protein_coding"; gene_name "OR6F1"; transcript_type "protein_coding"; transcript_name "RP11-634B7.2-001"; exon_number 3; exon_id "OTTHUME00002397633.1"; tag "RNA_Seq_supported_partial"; protein_id "OTTHUMP00000038062.1";
chr1	havana	start_codon	247712753	247712755	.	-	0	gene_id "OTTHUMG00000040213.3"; transcript_id "OTTHUMT00000096870.2"; gene_type "protein_coding"; gene_name "OR6F1"; transcript_type "protein_coding"; transcript_name "RP11-634B7.2-001"; exon_number 3; exon_id "OTTHUME00002397633.1"; tag "RNA_Seq_supported_partial"; protein_id "OTTHUMP00000038062.1";
chr1	havana	stop_codon	247711829	247711831	.	-	0	gene_id "OTTHUMG00000040213.3"; transcript_id "OTTHUMT00000096870.2"; gene_type "protein_coding"; gene_name "OR6F1"; transcript_type "protein_coding"; transcript_name "RP11-634B7.2-001"; exon_number 3; exon_id "OTTHUME00002397633.1"; tag "RNA_Seq_supported_partial"; protein_id "OTTHUMP00000038062.1";
chr1	havana	UTR	247716331	247716646	.	-	.	gene_id "OTTHUMG00000040213.3"; transcript_id "OTTHUMT00000096870.2"; gene_type "protein_coding"; gene_name "OR6F1"; transcript_type "protein_coding"; transcript_name "RP11-634B7.2-001"; exon_number 1; exon_id "OTTHUME00002397634.1"; tag "RNA_Seq_supported_partial"; protein_id "OTTHUMP00000038062.1";
chr1	havana	UTR	247713891	247713954	.	-	.	gene_id "OTTHUMG00000040213.3"; transcript_id "OTTHUMT00000096870.2"; gene_type "protein_coding"; gene_name "OR6F1"; transcript_type "protein_coding"; transcript_name "RP11-634B7.2-001"; exon_number 2; exon_id "OTTHUME00002397632.1"; tag "RNA_Seq_supported_partial"; protein_id "OTTHUMP00000038062.1";
chr1	havana	UTR	247711436	247711831	.	-	.	gene_id "OTTHUMG00000040213.3"; transcript_id "OTTHUMT00000096870.2"; gene_type "protein_coding"; gene_name "OR6F1"; transcript_type "protein_coding"; transcript_name "RP11-634B7.2-001"; exon_number 3; exon_id "OTTHUME00002397633.1"; tag "RNA_Seq_supported_partial"; protein_id "OTTHUMP00000038062.1";
chr1	havana	UTR	247712756	247712817	.	-	.	gene_id "OTTHUMG00000040213.3"; transcript_id "OTTHUMT00000096870.2"; gene_type "protein_coding"; gene_name "OR6F1"; transcript_type "protein_coding"; transcript_name "RP11-634B7.2-001"; exon_number 3; exon_id "OTTHUME00002397633.1"; tag "RNA_Seq_supported_partial"; protein_id "OTTHUMP00000038062.1";
chr1	havana	exon	247716331	247716646	.	-	.	gene_id "OTTHUMG00000040213.3"; transcript_id "OTTHUMT00000492819.1"; gene_type "protein_coding"; gene_name "OR6F1"; transcript_type "processed_transcript"; transcript_name "RP11-634B7.2-002"; exon_number 1; exon_id "OTTHUME00002397634.1"; tag "RNA_Seq_supported_partial";
chr1	havana	exon	247713891	247713954	.	-	.	gene_id "OTTHUMG00000040213.3"; transcript_id "OTTHUMT00000492819.1"; gene_type "protein_coding"; gene_name "OR6F1"; transcript_type "processed_transcript"; transcript_name "RP11-634B7.2-002"; exon_number 2; exon_id "OTTHUME00002397632.1"; tag "RNA_Seq_supported_partial";
chr1	havana	exon	247711436	247712087	.	-	.	gene_id "OTTHUMG00000040213.3"; transcript_id "OTTHUMT00000492819.1"; gene_type "protein_coding"; gene_name "OR6F1"; transcript_type "processed_transcript"; transcript_name "RP11-634B7.2-002"; exon_number 3; exon_id "OTTHUME00002363339.2"; tag "RNA_Seq_supported_partial";
chr1	havana	exon	247716331	247716646	.	-	.	gene_id "OTTHUMG00000040213.3"; transcript_id "OTTHUMT00000492820.1"; gene_type "protein_coding"; gene_name "OR6F1"; transcript_type "processed_transcript"; transcript_name "RP11-634B7.2-003"; exon_number 1; exon_id "OTTHUME00002397634.1"; tag "RNA_Seq_supported_partial";
chr1	havana	exon	247713891	247713954	.	-	.	gene_id "OTTHUMG00000040213.3"; transcript_id "OTTHUMT00000492820.1"; gene_type "protein_coding"; gene_name "OR6F1"; transcript_type "processed_transcript"; transcript_name "RP11-634B7.2-003"; exon_number 2; exon_id "OTTHUME00002397632.1"; tag "RNA_Seq_supported_partial";
chr1	havana	exon	247711436	247712433	.	-	.	gene_id "OTTHUMG00000040213.3"; transcript_id "OTTHUMT00000492820.1"; gene_type "protein_coding"; gene_name "OR6F1"; transcript_type "processed_transcript"; transcript_name "RP11-634B7.2-003"; exon_number 3; exon_id "OTTHUME00002397631.1"; tag "RNA_Seq_supported_partial";
chr1	havana	exon	247716331	247716646	.	-	.	gene_id "OTTHUMG00000040213.3"; transcript_id "OTTHUMT00000492821.1"; gene_type "protein_coding"; gene_name "OR6F1"; transcript_type "protein_coding"; transcript_name "RP11-634B7.2-004"; exon_number 1; exon_id "OTTHUME00002397634.1"; tag "alternative_5_UTR"; tag "RNA_Seq_supported_partial"; protein_id "OTTHUMP00000284091.1";
chr1	havana	exon	247711436	247712817	.	-	.	gene_id "OTTHUMG00000040213.3"; transcript_id "OTTHUMT00000492821.1"; gene_type "protein_coding"; gene_name "OR6F1"; transcript_type "protein_coding"; transcript_name "RP11-634B7.2-004"; exon_number 2; exon_id "OTTHUME00002397633.1"; tag "alternative_5_UTR"; tag "RNA_Seq_supported_partial"; protein_id "OTTHUMP00000284091.1";
chr1	havana	CDS	247711832	247712755	.	-	0	gene_id "OTTHUMG00000040213.3"; transcript_id "OTTHUMT00000492821.1"; gene_type "protein_coding"; gene_name "OR6F1"; transcript_type "protein_coding"; transcript_name "RP11-634B7.2-004"; exon_number 2; exon_id "OTTHUME00002397633.1"; tag "alternative_5_UTR"; tag "RNA_Seq_supported_partial"; protein_id "OTTHUMP00000284091.1";
chr1	havana	start_codon	247712753	247712755	.	-	0	gene_id "OTTHUMG00000040213.3"; transcript_id "OTTHUMT00000492821.1"; gene_type "protein_coding"; gene_name "OR6F1"; transcript_type "protein_coding"; transcript_name "RP11-634B7.2-004"; exon_number 2; exon_id "OTTHUME00002397633.1"; tag "alternative_5_UTR"; tag "RNA_Seq_supported_partial"; protein_id "OTTHUMP00000284091.1";
chr1	havana	stop_codon	247711829	247711831	.	-	0	gene_id "OTTHUMG00000040213.3"; transcript_id "OTTHUMT00000492821.1"; gene_type "protein_coding"; gene_name "OR6F1"; transcript_type "protein_coding"; transcript_name "RP11-634B7.2-004"; exon_number 2; exon_id "OTTHUME00002397633.1"; tag "alternative_5_UTR"; tag "RNA_Seq_supported_partial"; protein_id "OTTHUMP00000284091.1";
chr1	havana	UTR	247716331	247716646	.	-	.	gene_id "OTTHUMG00000040213.3"; transcript_id "OTTHUMT00000492821.1"; gene_type "protein_coding"; gene_name "OR6F1"; transcript_type "protein_coding"; transcript_name "RP11-634B7.2-004"; exon_number 1; exon_id "OTTHUME00002397634.1"; tag "alternative_5_UTR"; tag "RNA_Seq_supported_partial"; protein_id "OTTHUMP00000284091.1";
chr1	havana	UTR	247711436	247711831	.	-	.	gene_id "OTTHUMG00000040213.3"; transcript_id "OTTHUMT00000492821.1"; gene_type "protein_coding"; gene_name "OR6F1"; transcript_type "protein_coding"; transcript_name "RP11-634B7.2-004"; exon_number 2; exon_id "OTTHUME00002397633.1"; tag "alternative_5_UTR"; tag "RNA_Seq_supported_partial"; protein_id "OTTHUMP00000284091.1";
chr1	havana	UTR	247712756	247712817	.	-	.	gene_id "OTTHUMG00000040213.3"; transcript_id "OTTHUMT00000492821.1"; gene_type "protein_coding"; gene_name "OR6F1"; transcript_type "protein_coding"; transcript_name "RP11-634B7.2-004"; exon_number 2; exon_id "OTTHUME00002397633.1"; tag "alternative_5_UTR"; tag "RNA_Seq_supported_partial"; protein_id "OTTHUMP00000284091.1";
chr1	havana	exon	247716331	247716646	.	-	.	gene_id "OTTHUMG00000040213.3"; transcript_id "OTTHUMT00000492822.1"; gene_type "protein_coding"; gene_name "OR6F1"; transcript_type "processed_transcript"; transcript_name "RP11-634B7.2-005"; exon_number 1; exon_id "OTTHUME00002397634.1"; tag "RNA_Seq_supported_partial";
chr1	havana	exon	247711436	247712433	.	-	.	gene_id "OTTHUMG00000040213.3"; transcript_id "OTTHUMT00000492822.1"; gene_type "protein_coding"; gene_name "OR6F1"; transcript_type "processed_transcript"; transcript_name "RP11-634B7.2-005"; exon_number 2; exon_id "OTTHUME00002397631.1"; tag "RNA_Seq_supported_partial";
chr1	havana	exon	247723651	247723761	.	-	.	gene_id "OTTHUMG00000040207.3"; transcript_id "OTTHUMT00000492823.1"; gene_type "protein_coding"; gene_name "OR14A2"; transcript_type "nonsense_mediated_decay"; transcript_name "RP11-634B7.6-002"; exon_number 1; exon_id "OTTHUME00002397637.1"; tag "mRNA_start_NF"; tag "cds_start_NF"; protein_id "OTTHUMP00000284092.1";
chr1	havana	CDS	247723651	247723761	.	-	0	gene_id "OTTHUMG00000040207.3"; transcript_id "OTTHUMT00000492823.1"; gene_type "protein_coding"; gene_name "OR14A2"; transcript_type "nonsense_mediated_decay"; transcript_name "RP11-634B7.6-002"; exon_number 1; exon_id "OTTHUME00002397637.1"; tag "mRNA_start_NF"; tag "cds_start_NF"; protein_id "OTTHUMP00000284092.1";
chr1	havana	exon	247723353	247723454	.	-	.	gene_id "OTTHUMG00000040207.3"; transcript_id "OTTHUMT00000492823.1"; gene_type "protein_coding"; gene_name "OR14A2"; transcript_type "nonsense_mediated_decay"; transcript_name "RP11-634B7.6-002"; exon_number 2; exon_id "OTTHUME00002397635.1"; tag "mRNA_start_NF"; tag "cds_start_NF"; protein_id "OTTHUMP00000284092.1";
chr1	havana	CDS	247723434	247723454	.	-	0	gene_id "OTTHUMG00000040207.3"; transcript_id "OTTHUMT00000492823.1"; gene_type "protein_coding"; gene_name "OR14A2"; transcript_type "nonsense_mediated_decay"; transcript_name "RP11-634B7.6-002"; exon_number 2; exon_id "OTTHUME00002397635.1"; tag "mRNA_start_NF"; tag "cds_start_NF"; protein_id "OTTHUMP00000284092.1";
chr1	havana	stop_codon	247723431	247723433	.	-	0	gene_id "OTTHUMG00000040207.3"; transcript_id "OTTHUMT00000492823.1"; gene_type "protein_coding"; gene_name "OR14A2"; transcript_type "nonsense_mediated_decay"; transcript_name "RP11-634B7.6-002"; exon_number 2; exon_id "OTTHUME00002397635.1"; tag "mRNA_start_NF"; tag "cds_start_NF"; protein_id "OTTHUMP00000284092.1";
chr1	havana	exon	247722957	247723234	.	-	.	gene_id "OTTHUMG00000040207.3"; transcript_id "OTTHUMT00000492823.1"; gene_type "protein_coding"; gene_name "OR14A2"; transcript_type "nonsense_mediated_decay"; transcript_name "RP11-634B7.6-002"; exon_number 3; exon_id "OTTHUME00002363336.2"; tag "mRNA_start_NF"; tag "cds_start_NF"; protein_id "OTTHUMP00000284092.1";
chr1	havana	UTR	247723353	247723433	.	-	.	gene_id "OTTHUMG00000040207.3"; transcript_id "OTTHUMT00000492823.1"; gene_type "protein_coding"; gene_name "OR14A2"; transcript_type "nonsense_mediated_decay"; transcript_name "RP11-634B7.6-002"; exon_number 2; exon_id "OTTHUME00002397635.1"; tag "mRNA_start_NF"; tag "cds_start_NF"; protein_id "OTTHUMP00000284092.1";
chr1	havana	UTR	247722957	247723234	.	-	.	gene_id "OTTHUMG00000040207.3"; transcript_id "OTTHUMT00000492823.1"; gene_type "protein_coding"; gene_name "OR14A2"; transcript_type "nonsense_mediated_decay"; transcript_name "RP11-634B7.6-002"; exon_number 3; exon_id "OTTHUME00002363336.2"; tag "mRNA_start_NF"; tag "cds_start_NF"; protein_id "OTTHUMP00000284092.1";
chr1	havana	exon	247723099	247724043	.	-	.	gene_id "OTTHUMG00000040207.3"; transcript_id "OTTHUMT00000096864.3"; gene_type "protein_coding"; gene_name "OR14A2"; transcript_type "protein_coding"; transcript_name "RP11-634B7.6-001"; exon_number 1; exon_id "OTTHUME00002397636.1"; protein_id "OTTHUMP00000038058.1";
chr1	havana	CDS	247723102	247724043	.	-	0	gene_id "OTTHUMG00000040207.3"; transcript_id "OTTHUMT00000096864.3"; gene_type "protein_coding"; gene_name "OR14A2"; transcript_type "protein_coding"; transcript_name "RP11-634B7.6-001"; exon_number 1; exon_id "OTTHUME00002397636.1"; protein_id "OTTHUMP00000038058.1";
chr1	havana	start_codon	247724041	247724043	.	-	0	gene_id "OTTHUMG00000040207.3"; transcript_id "OTTHUMT00000096864.3"; gene_type "protein_coding"; gene_name "OR14A2"; transcript_type "protein_coding"; transcript_name "RP11-634B7.6-001"; exon_number 1; exon_id "OTTHUME00002397636.1"; protein_id "OTTHUMP00000038058.1";
chr1	havana	stop_codon	247723099	247723101	.	-	0	gene_id "OTTHUMG00000040207.3"; transcript_id "OTTHUMT00000096864.3"; gene_type "protein_coding"; gene_name "OR14A2"; transcript_type "protein_coding"; transcript_name "RP11-634B7.6-001"; exon_number 1; exon_id "OTTHUME00002397636.1"; protein_id "OTTHUMP00000038058.1";
chr1	havana	UTR	247723099	247723101	.	-	.	gene_id "OTTHUMG00000040207.3"; transcript_id "OTTHUMT00000096864.3"; gene_type "protein_coding"; gene_name "OR14A2"; transcript_type "protein_coding"; transcript_name "RP11-634B7.6-001"; exon_number 1; exon_id "OTTHUME00002397636.1"; protein_id "OTTHUMP00000038058.1";
chr1	havana	exon	247738615	247739559	.	+	.	gene_id "OTTHUMG00000040211.2"; transcript_id "OTTHUMT00000096868.2"; gene_type "protein_coding"; gene_name "OR14K1"; transcript_type "protein_coding"; transcript_name "RP11-634B7.3-001"; exon_number 1; exon_id "OTTHUME00002363337.1"; protein_id "OTTHUMP00000038060.1";
chr1	havana	CDS	247738615	247739556	.	+	0	gene_id "OTTHUMG00000040211.2"; transcript_id "OTTHUMT00000096868.2"; gene_type "protein_coding"; gene_name "OR14K1"; transcript_type "protein_coding"; transcript_name "RP11-634B7.3-001"; exon_number 1; exon_id "OTTHUME00002363337.1"; protein_id "OTTHUMP00000038060.1";
chr1	havana	start_codon	247738615	247738617	.	+	0	gene_id "OTTHUMG00000040211.2"; transcript_id "OTTHUMT00000096868.2"; gene_type "protein_coding"; gene_name "OR14K1"; transcript_type "protein_coding"; transcript_name "RP11-634B7.3-001"; exon_number 1; exon_id "OTTHUME00002363337.1"; protein_id "OTTHUMP00000038060.1";
chr1	havana	stop_codon	247739557	247739559	.	+	0	gene_id "OTTHUMG00000040211.2"; transcript_id "OTTHUMT00000096868.2"; gene_type "protein_coding"; gene_name "OR14K1"; transcript_type "protein_coding"; transcript_name "RP11-634B7.3-001"; exon_number 1; exon_id "OTTHUME00002363337.1"; protein_id "OTTHUMP00000038060.1";
chr1	havana	UTR	247739557	247739559	.	+	.	gene_id "OTTHUMG00000040211.2"; transcript_id "OTTHUMT00000096868.2"; gene_type "protein_coding"; gene_name "OR14K1"; transcript_type "protein_coding"; transcript_name "RP11-634B7.3-001"; exon_number 1; exon_id "OTTHUME00002363337.1"; protein_id "OTTHUMP00000038060.1";
chr1	havana	exon	247760412	247760556	.	-	.	gene_id "OTTHUMG00000040198.3"; transcript_id "OTTHUMT00000096855.3"; gene_type "protein_coding"; gene_name "OR1C1"; transcript_type "protein_coding"; transcript_name "RP11-152M6.2-001"; exon_number 1; exon_id "OTTHUME00002397648.1"; tag "RNA_Seq_supported_partial"; protein_id "OTTHUMP00000038051.1";
chr1	havana	exon	247754846	247758419	.	-	.	gene_id "OTTHUMG00000040198.3"; transcript_id "OTTHUMT00000096855.3"; gene_type "protein_coding"; gene_name "OR1C1"; transcript_type "protein_coding"; transcript_name "RP11-152M6.2-001"; exon_number 2; exon_id "OTTHUME00002363330.2"; tag "RNA_Seq_supported_partial"; protein_id "OTTHUMP00000038051.1";
chr1	havana	CDS	247757465	247758406	.	-	0	gene_id "OTTHUMG00000040198.3"; transcript_id "OTTHUMT00000096855.3"; gene_type "protein_coding"; gene_name "OR1C1"; transcript_type "protein_coding"; transcript_name "RP11-152M6.2-001"; exon_number 2; exon_id "OTTHUME00002363330.2"; tag "RNA_Seq_supported_partial"; protein_id "OTTHUMP00000038051.1";
chr1	havana	start_codon	247758404	247758406	.	-	0	gene_id "OTTHUMG00000040198.3"; transcript_id "OTTHUMT00000096855.3"; gene_type "protein_coding"; gene_name "OR1C1"; transcript_type "protein_coding"; transcript_name "RP11-152M6.2-001"; exon_number 2; exon_id "OTTHUME00002363330.2"; tag "RNA_Seq_supported_partial"; protein_id "OTTHUMP00000038051.1";
chr1	havana	stop_codon	247757462	247757464	.	-	0	gene_id "OTTHUMG00000040198.3"; transcript_id "OTTHUMT00000096855.3"; gene_type "protein_coding"; gene_name "OR1C1"; transcript_type "protein_coding"; transcript_name "RP11-152M6.2-001"; exon_number 2; exon_id "OTTHUME00002363330.2"; tag "RNA_Seq_supported_partial"; protein_id "OTTHUMP00000038051.1";
chr1	havana	UTR	247760412	247760556	.	-	.	gene_id "OTTHUMG00000040198.3"; transcript_id "OTTHUMT00000096855.3"; gene_type "protein_coding"; gene_name "OR1C1"; transcript_type "protein_coding"; transcript_name "RP11-152M6.2-001"; exon_number 1; exon_id "OTTHUME00002397648.1"; tag "RNA_Seq_supported_partial"; protein_id "OTTHUMP00000038051.1";
chr1	havana	UTR	247754846	247757464	.	-	.	gene_id "OTTHUMG00000040198.3"; transcript_id "OTTHUMT00000096855.3"; gene_type "protein_coding"; gene_name "OR1C1"; transcript_type "protein_coding"; transcript_name "RP11-152M6.2-001"; exon_number 2; exon_id "OTTHUME00002363330.2"; tag "RNA_Seq_supported_partial"; protein_id "OTTHUMP00000038051.1";
chr1	havana	UTR	247758407	247758419	.	-	.	gene_id "OTTHUMG00000040198.3"; transcript_id "OTTHUMT00000096855.3"; gene_type "protein_coding"; gene_name "OR1C1"; transcript_type "protein_coding"; transcript_name "RP11-152M6.2-001"; exon_number 2; exon_id "OTTHUME00002363330.2"; tag "RNA_Seq_supported_partial"; protein_id "OTTHUMP00000038051.1";
chr1	havana	exon	247770169	247770254	.	+	.	gene_id "OTTHUMG00000040209.4"; transcript_id "OTTHUMT00000096866.4"; gene_type "polymorphic_pseudogene"; gene_name "OR9H1P"; transcript_type "polymorphic_pseudogene"; transcript_name "RP11-152M6.1-001"; exon_number 1; exon_id "OTTHUME00002397649.1"; tag "RNA_Seq_supported_only"; protein_id "OTTHUMP00000284097.1";
chr1	havana	exon	247774723	247779524	.	+	.	gene_id "OTTHUMG00000040209.4"; transcript_id "OTTHUMT00000096866.4"; gene_type "polymorphic_pseudogene"; gene_name "OR9H1P"; transcript_type "polymorphic_pseudogene"; transcript_name "RP11-152M6.1-001"; exon_number 2; exon_id "OTTHUME00002397650.1"; tag "RNA_Seq_supported_only"; protein_id "OTTHUMP00000284097.1";
chr1	havana	CDS	247774910	247775833	.	+	0	gene_id "OTTHUMG00000040209.4"; transcript_id "OTTHUMT00000096866.4"; gene_type "polymorphic_pseudogene"; gene_name "OR9H1P"; transcript_type "polymorphic_pseudogene"; transcript_name "RP11-152M6.1-001"; exon_number 2; exon_id "OTTHUME00002397650.1"; tag "RNA_Seq_supported_only"; protein_id "OTTHUMP00000284097.1";
chr1	havana	start_codon	247774910	247774912	.	+	0	gene_id "OTTHUMG00000040209.4"; transcript_id "OTTHUMT00000096866.4"; gene_type "polymorphic_pseudogene"; gene_name "OR9H1P"; transcript_type "polymorphic_pseudogene"; transcript_name "RP11-152M6.1-001"; exon_number 2; exon_id "OTTHUME00002397650.1"; tag "RNA_Seq_supported_only"; protein_id "OTTHUMP00000284097.1";
chr1	havana	stop_codon	247775834	247775836	.	+	0	gene_id "OTTHUMG00000040209.4"; transcript_id "OTTHUMT00000096866.4"; gene_type "polymorphic_pseudogene"; gene_name "OR9H1P"; transcript_type "polymorphic_pseudogene"; transcript_name "RP11-152M6.1-001"; exon_number 2; exon_id "OTTHUME00002397650.1"; tag "RNA_Seq_supported_only"; protein_id "OTTHUMP00000284097.1";
chr1	havana	UTR	247770169	247770254	.	+	.	gene_id "OTTHUMG00000040209.4"; transcript_id "OTTHUMT00000096866.4"; gene_type "polymorphic_pseudogene"; gene_name "OR9H1P"; transcript_type "polymorphic_pseudogene"; transcript_name "RP11-152M6.1-001"; exon_number 1; exon_id "OTTHUME00002397649.1"; tag "RNA_Seq_supported_only"; protein_id "OTTHUMP00000284097.1";
chr1	havana	UTR	247774723	247774909	.	+	.	gene_id "OTTHUMG00000040209.4"; transcript_id "OTTHUMT00000096866.4"; gene_type "polymorphic_pseudogene"; gene_name "OR9H1P"; transcript_type "polymorphic_pseudogene"; transcript_name "RP11-152M6.1-001"; exon_number 2; exon_id "OTTHUME00002397650.1"; tag "RNA_Seq_supported_only"; protein_id "OTTHUMP00000284097.1";
chr1	havana	UTR	247775834	247779524	.	+	.	gene_id "OTTHUMG00000040209.4"; transcript_id "OTTHUMT00000096866.4"; gene_type "polymorphic_pseudogene"; gene_name "OR9H1P"; transcript_type "polymorphic_pseudogene"; transcript_name "RP11-152M6.1-001"; exon_number 2; exon_id "OTTHUME00002397650.1"; tag "RNA_Seq_supported_only"; protein_id "OTTHUMP00000284097.1";
chr1	havana	exon	247770169	247770254	.	+	.	gene_id "OTTHUMG00000040209.4"; transcript_id "OTTHUMT00000492829.1"; gene_type "polymorphic_pseudogene"; gene_name "OR9H1P"; transcript_type "processed_transcript"; transcript_name "RP11-152M6.1-002"; exon_number 1; exon_id "OTTHUME00002397649.1"; tag "RNA_Seq_supported_partial";
chr1	havana	exon	247775235	247779524	.	+	.	gene_id "OTTHUMG00000040209.4"; transcript_id "OTTHUMT00000492829.1"; gene_type "polymorphic_pseudogene"; gene_name "OR9H1P"; transcript_type "processed_transcript"; transcript_name "RP11-152M6.1-002"; exon_number 2; exon_id "OTTHUME00000464631.2"; tag "RNA_Seq_supported_partial";
chr1	havana	exon	247823953	247824119	.	-	.	gene_id "OTTHUMG00000040199.3"; transcript_id "OTTHUMT00000096856.3"; gene_type "protein_coding"; gene_name "OR14A16"; transcript_type "protein_coding"; transcript_name "RP11-438H8.11-001"; exon_number 1; exon_id "OTTHUME00002397651.1"; tag "RNA_Seq_supported_partial"; protein_id "OTTHUMP00000038052.1";
chr1	havana	exon	247819063	247819177	.	-	.	gene_id "OTTHUMG00000040199.3"; transcript_id "OTTHUMT00000096856.3"; gene_type "protein_coding"; gene_name "OR14A16"; transcript_type "protein_coding"; transcript_name "RP11-438H8.11-001"; exon_number 2; exon_id "OTTHUME00002397652.1"; tag "RNA_Seq_supported_partial"; protein_id "OTTHUMP00000038052.1";
chr1	havana	exon	247814660	247815744	.	-	.	gene_id "OTTHUMG00000040199.3"; transcript_id "OTTHUMT00000096856.3"; gene_type "protein_coding"; gene_name "OR14A16"; transcript_type "protein_coding"; transcript_name "RP11-438H8.11-001"; exon_number 3; exon_id "OTTHUME00002363331.2"; tag "RNA_Seq_supported_partial"; protein_id "OTTHUMP00000038052.1";
chr1	havana	CDS	247814803	247815729	.	-	0	gene_id "OTTHUMG00000040199.3"; transcript_id "OTTHUMT00000096856.3"; gene_type "protein_coding"; gene_name "OR14A16"; transcript_type "protein_coding"; transcript_name "RP11-438H8.11-001"; exon_number 3; exon_id "OTTHUME00002363331.2"; tag "RNA_Seq_supported_partial"; protein_id "OTTHUMP00000038052.1";
chr1	havana	start_codon	247815727	247815729	.	-	0	gene_id "OTTHUMG00000040199.3"; transcript_id "OTTHUMT00000096856.3"; gene_type "protein_coding"; gene_name "OR14A16"; transcript_type "protein_coding"; transcript_name "RP11-438H8.11-001"; exon_number 3; exon_id "OTTHUME00002363331.2"; tag "RNA_Seq_supported_partial"; protein_id "OTTHUMP00000038052.1";
chr1	havana	stop_codon	247814800	247814802	.	-	0	gene_id "OTTHUMG00000040199.3"; transcript_id "OTTHUMT00000096856.3"; gene_type "protein_coding"; gene_name "OR14A16"; transcript_type "protein_coding"; transcript_name "RP11-438H8.11-001"; exon_number 3; exon_id "OTTHUME00002363331.2"; tag "RNA_Seq_supported_partial"; protein_id "OTTHUMP00000038052.1";
chr1	havana	UTR	247823953	247824119	.	-	.	gene_id "OTTHUMG00000040199.3"; transcript_id "OTTHUMT00000096856.3"; gene_type "protein_coding"; gene_name "OR14A16"; transcript_type "protein_coding"; transcript_name "RP11-438H8.11-001"; exon_number 1; exon_id "OTTHUME00002397651.1"; tag "RNA_Seq_supported_partial"; protein_id "OTTHUMP00000038052.1";
chr1	havana	UTR	247819063	247819177	.	-	.	gene_id "OTTHUMG00000040199.3"; transcript_id "OTTHUMT00000096856.3"; gene_type "protein_coding"; gene_name "OR14A16"; transcript_type "protein_coding"; transcript_name "RP11-438H8.11-001"; exon_number 2; exon_id "OTTHUME00002397652.1"; tag "RNA_Seq_supported_partial"; protein_id "OTTHUMP00000038052.1";
chr1	havana	UTR	247814660	247814802	.	-	.	gene_id "OTTHUMG00000040199.3"; transcript_id "OTTHUMT00000096856.3"; gene_type "protein_coding"; gene_name "OR14A16"; transcript_type "protein_coding"; transcript_name "RP11-438H8.11-001"; exon_number 3; exon_id "OTTHUME00002363331.2"; tag "RNA_Seq_supported_partial"; protein_id "OTTHUMP00000038052.1";
chr1	havana	UTR	247815730	247815744	.	-	.	gene_id "OTTHUMG00000040199.3"; transcript_id "OTTHUMT00000096856.3"; gene_type "protein_coding"; gene_name "OR14A16"; transcript_type "protein_coding"; transcript_name "RP11-438H8.11-001"; exon_number 3; exon_id "OTTHUME00002363331.2"; tag "RNA_Seq_supported_partial"; protein_id "OTTHUMP00000038052.1";
chr1	havana	exon	247833349	247834288	.	-	.	gene_id "OTTHUMG00000040202.1"; transcript_id "OTTHUMT00000096859.1"; gene_type "unprocessed_pseudogene"; gene_name "OR6R1P"; transcript_type "unprocessed_pseudogene"; transcript_name "RP11-438H8.3-001"; exon_number 1; exon_id "OTTHUME00000429458.1";
chr1	havana	exon	247840928	247841896	.	-	.	gene_id "OTTHUMG00000040193.2"; transcript_id "OTTHUMT00000096850.2"; gene_type "protein_coding"; gene_name "OR11L1"; transcript_type "protein_coding"; transcript_name "RP11-438H8.1-001"; exon_number 1; exon_id "OTTHUME00002363326.1"; protein_id "OTTHUMP00000038047.1";
chr1	havana	CDS	247840931	247841896	.	-	0	gene_id "OTTHUMG00000040193.2"; transcript_id "OTTHUMT00000096850.2"; gene_type "protein_coding"; gene_name "OR11L1"; transcript_type "protein_coding"; transcript_name "RP11-438H8.1-001"; exon_number 1; exon_id "OTTHUME00002363326.1"; protein_id "OTTHUMP00000038047.1";
chr1	havana	start_codon	247841894	247841896	.	-	0	gene_id "OTTHUMG00000040193.2"; transcript_id "OTTHUMT00000096850.2"; gene_type "protein_coding"; gene_name "OR11L1"; transcript_type "protein_coding"; transcript_name "RP11-438H8.1-001"; exon_number 1; exon_id "OTTHUME00002363326.1"; protein_id "OTTHUMP00000038047.1";
chr1	havana	stop_codon	247840928	247840930	.	-	0	gene_id "OTTHUMG00000040193.2"; transcript_id "OTTHUMT00000096850.2"; gene_type "protein_coding"; gene_name "OR11L1"; transcript_type "protein_coding"; transcript_name "RP11-438H8.1-001"; exon_number 1; exon_id "OTTHUME00002363326.1"; protein_id "OTTHUMP00000038047.1";
chr1	havana	UTR	247840928	247840930	.	-	.	gene_id "OTTHUMG00000040193.2"; transcript_id "OTTHUMT00000096850.2"; gene_type "protein_coding"; gene_name "OR11L1"; transcript_type "protein_coding"; transcript_name "RP11-438H8.1-001"; exon_number 1; exon_id "OTTHUME00002363326.1"; protein_id "OTTHUMP00000038047.1";
chr1	havana	exon	247895587	247896531	.	+	.	gene_id "OTTHUMG00000040204.2"; transcript_id "OTTHUMT00000096861.2"; gene_type "protein_coding"; gene_name "OR2W3"; transcript_type "protein_coding"; transcript_name "RP11-438H8.5-001"; exon_number 1; exon_id "OTTHUME00002363333.1"; protein_id "OTTHUMP00000038055.1";
chr1	havana	CDS	247895587	247896528	.	+	0	gene_id "OTTHUMG00000040204.2"; transcript_id "OTTHUMT00000096861.2"; gene_type "protein_coding"; gene_name "OR2W3"; transcript_type "protein_coding"; transcript_name "RP11-438H8.5-001"; exon_number 1; exon_id "OTTHUME00002363333.1"; protein_id "OTTHUMP00000038055.1";
chr1	havana	start_codon	247895587	247895589	.	+	0	gene_id "OTTHUMG00000040204.2"; transcript_id "OTTHUMT00000096861.2"; gene_type "protein_coding"; gene_name "OR2W3"; transcript_type "protein_coding"; transcript_name "RP11-438H8.5-001"; exon_number 1; exon_id "OTTHUME00002363333.1"; protein_id "OTTHUMP00000038055.1";
chr1	havana	stop_codon	247896529	247896531	.	+	0	gene_id "OTTHUMG00000040204.2"; transcript_id "OTTHUMT00000096861.2"; gene_type "protein_coding"; gene_name "OR2W3"; transcript_type "protein_coding"; transcript_name "RP11-438H8.5-001"; exon_number 1; exon_id "OTTHUME00002363333.1"; protein_id "OTTHUMP00000038055.1";
chr1	havana	UTR	247896529	247896531	.	+	.	gene_id "OTTHUMG00000040204.2"; transcript_id "OTTHUMT00000096861.2"; gene_type "protein_coding"; gene_name "OR2W3"; transcript_type "protein_coding"; transcript_name "RP11-438H8.5-001"; exon_number 1; exon_id "OTTHUME00002363333.1"; protein_id "OTTHUMP00000038055.1";
chr1	havana	exon	247920252	247920518	.	+	.	gene_id "OTTHUMG00000040205.3"; transcript_id "OTTHUMT00000096862.3"; gene_type "protein_coding"; gene_name "OR2T8"; transcript_type "protein_coding"; transcript_name "RP11-438H8.6-001"; exon_number 1; exon_id "OTTHUME00002397653.1"; protein_id "OTTHUMP00000038056.1";
chr1	havana	exon	247920998	247921956	.	+	.	gene_id "OTTHUMG00000040205.3"; transcript_id "OTTHUMT00000096862.3"; gene_type "protein_coding"; gene_name "OR2T8"; transcript_type "protein_coding"; transcript_name "RP11-438H8.6-001"; exon_number 2; exon_id "OTTHUME00002363334.2"; protein_id "OTTHUMP00000038056.1";
chr1	havana	CDS	247921018	247921953	.	+	0	gene_id "OTTHUMG00000040205.3"; transcript_id "OTTHUMT00000096862.3"; gene_type "protein_coding"; gene_name "OR2T8"; transcript_type "protein_coding"; transcript_name "RP11-438H8.6-001"; exon_number 2; exon_id "OTTHUME00002363334.2"; protein_id "OTTHUMP00000038056.1";
chr1	havana	start_codon	247921018	247921020	.	+	0	gene_id "OTTHUMG00000040205.3"; transcript_id "OTTHUMT00000096862.3"; gene_type "protein_coding"; gene_name "OR2T8"; transcript_type "protein_coding"; transcript_name "RP11-438H8.6-001"; exon_number 2; exon_id "OTTHUME00002363334.2"; protein_id "OTTHUMP00000038056.1";
chr1	havana	stop_codon	247921954	247921956	.	+	0	gene_id "OTTHUMG00000040205.3"; transcript_id "OTTHUMT00000096862.3"; gene_type "protein_coding"; gene_name "OR2T8"; transcript_type "protein_coding"; transcript_name "RP11-438H8.6-001"; exon_number 2; exon_id "OTTHUME00002363334.2"; protein_id "OTTHUMP00000038056.1";
chr1	havana	UTR	247920252	247920518	.	+	.	gene_id "OTTHUMG00000040205.3"; transcript_id "OTTHUMT00000096862.3"; gene_type "protein_coding"; gene_name "OR2T8"; transcript_type "protein_coding"; transcript_name "RP11-438H8.6-001"; exon_number 1; exon_id "OTTHUME00002397653.1"; protein_id "OTTHUMP00000038056.1";
chr1	havana	UTR	247920998	247921017	.	+	.	gene_id "OTTHUMG00000040205.3"; transcript_id "OTTHUMT00000096862.3"; gene_type "protein_coding"; gene_name "OR2T8"; transcript_type "protein_coding"; transcript_name "RP11-438H8.6-001"; exon_number 2; exon_id "OTTHUME00002363334.2"; protein_id "OTTHUMP00000038056.1";
chr1	havana	UTR	247921954	247921956	.	+	.	gene_id "OTTHUMG00000040205.3"; transcript_id "OTTHUMT00000096862.3"; gene_type "protein_coding"; gene_name "OR2T8"; transcript_type "protein_coding"; transcript_name "RP11-438H8.6-001"; exon_number 2; exon_id "OTTHUME00002363334.2"; protein_id "OTTHUMP00000038056.1";
chr1	havana	exon	247924889	247925168	.	+	.	gene_id "OTTHUMG00000040206.3"; transcript_id "OTTHUMT00000096863.3"; gene_type "protein_coding"; gene_name "OR2AJ1"; transcript_type "protein_coding"; transcript_name "RP11-438H8.7-001"; exon_number 1; exon_id "OTTHUME00002397654.1"; tag "RNA_Seq_supported_partial"; protein_id "OTTHUMP00000038057.1";
chr1	havana	exon	247933747	247935339	.	+	.	gene_id "OTTHUMG00000040206.3"; transcript_id "OTTHUMT00000096863.3"; gene_type "protein_coding"; gene_name "OR2AJ1"; transcript_type "protein_coding"; transcript_name "RP11-438H8.7-001"; exon_number 2; exon_id "OTTHUME00002363335.2"; tag "RNA_Seq_supported_partial"; protein_id "OTTHUMP00000038057.1";
chr1	havana	CDS	247933769	247934752	.	+	0	gene_id "OTTHUMG00000040206.3"; transcript_id "OTTHUMT00000096863.3"; gene_type "protein_coding"; gene_name "OR2AJ1"; transcript_type "protein_coding"; transcript_name "RP11-438H8.7-001"; exon_number 2; exon_id "OTTHUME00002363335.2"; tag "RNA_Seq_supported_partial"; protein_id "OTTHUMP00000038057.1";
chr1	havana	start_codon	247933769	247933771	.	+	0	gene_id "OTTHUMG00000040206.3"; transcript_id "OTTHUMT00000096863.3"; gene_type "protein_coding"; gene_name "OR2AJ1"; transcript_type "protein_coding"; transcript_name "RP11-438H8.7-001"; exon_number 2; exon_id "OTTHUME00002363335.2"; tag "RNA_Seq_supported_partial"; protein_id "OTTHUMP00000038057.1";
chr1	havana	stop_codon	247934753	247934755	.	+	0	gene_id "OTTHUMG00000040206.3"; transcript_id "OTTHUMT00000096863.3"; gene_type "protein_coding"; gene_name "OR2AJ1"; transcript_type "protein_coding"; transcript_name "RP11-438H8.7-001"; exon_number 2; exon_id "OTTHUME00002363335.2"; tag "RNA_Seq_supported_partial"; protein_id "OTTHUMP00000038057.1";
chr1	havana	UTR	247924889	247925168	.	+	.	gene_id "OTTHUMG00000040206.3"; transcript_id "OTTHUMT00000096863.3"; gene_type "protein_coding"; gene_name "OR2AJ1"; transcript_type "protein_coding"; transcript_name "RP11-438H8.7-001"; exon_number 1; exon_id "OTTHUME00002397654.1"; tag "RNA_Seq_supported_partial"; protein_id "OTTHUMP00000038057.1";
chr1	havana	UTR	247933747	247933768	.	+	.	gene_id "OTTHUMG00000040206.3"; transcript_id "OTTHUMT00000096863.3"; gene_type "protein_coding"; gene_name "OR2AJ1"; transcript_type "protein_coding"; transcript_name "RP11-438H8.7-001"; exon_number 2; exon_id "OTTHUME00002363335.2"; tag "RNA_Seq_supported_partial"; protein_id "OTTHUMP00000038057.1";
chr1	havana	UTR	247934753	247935339	.	+	.	gene_id "OTTHUMG00000040206.3"; transcript_id "OTTHUMT00000096863.3"; gene_type "protein_coding"; gene_name "OR2AJ1"; transcript_type "protein_coding"; transcript_name "RP11-438H8.7-001"; exon_number 2; exon_id "OTTHUME00002363335.2"; tag "RNA_Seq_supported_partial"; protein_id "OTTHUMP00000038057.1";
chr1	havana	exon	247938973	247939659	.	+	.	gene_id "OTTHUMG00000040210.2"; transcript_id "OTTHUMT00000096867.2"; gene_type "unprocessed_pseudogene"; gene_name "OR2X1P"; transcript_type "unprocessed_pseudogene"; transcript_name "RP11-438H8.9-001"; exon_number 1; exon_id "OTTHUME00000429471.2";
chr1	havana	exon	247948858	247949796	.	+	.	gene_id "OTTHUMG00000040196.3"; transcript_id "OTTHUMT00000096853.3"; gene_type "protein_coding"; gene_name "OR2L8"; transcript_type "protein_coding"; transcript_name "RP11-438H8.10-001"; exon_number 1; exon_id "OTTHUME00002363329.1"; protein_id "OTTHUMP00000038050.1";
chr1	havana	CDS	247948858	247949793	.	+	0	gene_id "OTTHUMG00000040196.3"; transcript_id "OTTHUMT00000096853.3"; gene_type "protein_coding"; gene_name "OR2L8"; transcript_type "protein_coding"; transcript_name "RP11-438H8.10-001"; exon_number 1; exon_id "OTTHUME00002363329.1"; protein_id "OTTHUMP00000038050.1";
chr1	havana	start_codon	247948858	247948860	.	+	0	gene_id "OTTHUMG00000040196.3"; transcript_id "OTTHUMT00000096853.3"; gene_type "protein_coding"; gene_name "OR2L8"; transcript_type "protein_coding"; transcript_name "RP11-438H8.10-001"; exon_number 1; exon_id "OTTHUME00002363329.1"; protein_id "OTTHUMP00000038050.1";
chr1	havana	stop_codon	247949794	247949796	.	+	0	gene_id "OTTHUMG00000040196.3"; transcript_id "OTTHUMT00000096853.3"; gene_type "protein_coding"; gene_name "OR2L8"; transcript_type "protein_coding"; transcript_name "RP11-438H8.10-001"; exon_number 1; exon_id "OTTHUME00002363329.1"; protein_id "OTTHUMP00000038050.1";
chr1	havana	UTR	247949794	247949796	.	+	.	gene_id "OTTHUMG00000040196.3"; transcript_id "OTTHUMT00000096853.3"; gene_type "protein_coding"; gene_name "OR2L8"; transcript_type "protein_coding"; transcript_name "RP11-438H8.10-001"; exon_number 1; exon_id "OTTHUME00002363329.1"; protein_id "OTTHUMP00000038050.1";
chr1	havana	exon	247965233	247966386	.	+	.	gene_id "OTTHUMG00000040201.6"; transcript_id "OTTHUMT00000096858.6"; gene_type "protein_coding"; gene_name "OR2AK2"; transcript_type "protein_coding"; transcript_name "RP11-430I15.1-001"; exon_number 1; exon_id "OTTHUME00002382300.2"; protein_id "OTTHUMP00000038053.3";
chr1	havana	CDS	247965377	247966336	.	+	0	gene_id "OTTHUMG00000040201.6"; transcript_id "OTTHUMT00000096858.6"; gene_type "protein_coding"; gene_name "OR2AK2"; transcript_type "protein_coding"; transcript_name "RP11-430I15.1-001"; exon_number 1; exon_id "OTTHUME00002382300.2"; protein_id "OTTHUMP00000038053.3";
chr1	havana	start_codon	247965377	247965379	.	+	0	gene_id "OTTHUMG00000040201.6"; transcript_id "OTTHUMT00000096858.6"; gene_type "protein_coding"; gene_name "OR2AK2"; transcript_type "protein_coding"; transcript_name "RP11-430I15.1-001"; exon_number 1; exon_id "OTTHUME00002382300.2"; protein_id "OTTHUMP00000038053.3";
chr1	havana	stop_codon	247966337	247966339	.	+	0	gene_id "OTTHUMG00000040201.6"; transcript_id "OTTHUMT00000096858.6"; gene_type "protein_coding"; gene_name "OR2AK2"; transcript_type "protein_coding"; transcript_name "RP11-430I15.1-001"; exon_number 1; exon_id "OTTHUME00002382300.2"; protein_id "OTTHUMP00000038053.3";
chr1	havana	UTR	247965233	247965376	.	+	.	gene_id "OTTHUMG00000040201.6"; transcript_id "OTTHUMT00000096858.6"; gene_type "protein_coding"; gene_name "OR2AK2"; transcript_type "protein_coding"; transcript_name "RP11-430I15.1-001"; exon_number 1; exon_id "OTTHUME00002382300.2"; protein_id "OTTHUMP00000038053.3";
chr1	havana	UTR	247966337	247966386	.	+	.	gene_id "OTTHUMG00000040201.6"; transcript_id "OTTHUMT00000096858.6"; gene_type "protein_coding"; gene_name "OR2AK2"; transcript_type "protein_coding"; transcript_name "RP11-430I15.1-001"; exon_number 1; exon_id "OTTHUME00002382300.2"; protein_id "OTTHUMP00000038053.3";
chr1	havana	exon	247974741	247975653	.	+	.	gene_id "OTTHUMG00000040215.1"; transcript_id "OTTHUMT00000096872.1"; gene_type "unprocessed_pseudogene"; gene_name "OR2L9P"; transcript_type "unprocessed_pseudogene"; transcript_name "RP11-430I15.2-001"; exon_number 1; exon_id "OTTHUME00000429476.1";
chr1	havana	exon	247980872	247980935	.	+	.	gene_id "OTTHUMG00000040216.3"; transcript_id "OTTHUMT00000492830.1"; gene_type "transcribed_unprocessed_pseudogene"; gene_name "OR2L1P"; transcript_type "processed_transcript"; transcript_name "RP11-430I15.3-002"; exon_number 1; exon_id "OTTHUME00002397655.1"; tag "RNA_Seq_supported_partial";
chr1	havana	exon	247990246	247991204	.	+	.	gene_id "OTTHUMG00000040216.3"; transcript_id "OTTHUMT00000492830.1"; gene_type "transcribed_unprocessed_pseudogene"; gene_name "OR2L1P"; transcript_type "processed_transcript"; transcript_name "RP11-430I15.3-002"; exon_number 2; exon_id "OTTHUME00000429477.3"; tag "RNA_Seq_supported_partial";
chr1	havana	exon	247990267	247991204	.	+	.	gene_id "OTTHUMG00000040216.3"; transcript_id "OTTHUMT00000096873.3"; gene_type "transcribed_unprocessed_pseudogene"; gene_name "OR2L1P"; transcript_type "transcribed_unprocessed_pseudogene"; transcript_name "RP11-430I15.3-001"; exon_number 1; exon_id "OTTHUME00002397656.1";
chr1	havana	exon	248003129	248004068	.	+	.	gene_id "OTTHUMG00000040217.2"; transcript_id "OTTHUMT00000096874.2"; gene_type "unprocessed_pseudogene"; gene_name "OR2L6P"; transcript_type "unprocessed_pseudogene"; transcript_name "RP11-430I15.4-001"; exon_number 1; exon_id "OTTHUME00000429478.2";
chr1	havana	exon	248013660	248013738	.	+	.	gene_id "OTTHUMG00000040194.3"; transcript_id "OTTHUMT00000096851.3"; gene_type "protein_coding"; gene_name "OR2L5"; transcript_type "protein_coding"; transcript_name "RP11-430I15.5-001"; exon_number 1; exon_id "OTTHUME00002397657.1"; tag "RNA_Seq_supported_partial"; protein_id "OTTHUMP00000038048.1";
chr1	havana	exon	248021927	248024276	.	+	.	gene_id "OTTHUMG00000040194.3"; transcript_id "OTTHUMT00000096851.3"; gene_type "protein_coding"; gene_name "OR2L5"; transcript_type "protein_coding"; transcript_name "RP11-430I15.5-001"; exon_number 2; exon_id "OTTHUME00002363327.2"; tag "RNA_Seq_supported_partial"; protein_id "OTTHUMP00000038048.1";
chr1	havana	CDS	248021948	248022883	.	+	0	gene_id "OTTHUMG00000040194.3"; transcript_id "OTTHUMT00000096851.3"; gene_type "protein_coding"; gene_name "OR2L5"; transcript_type "protein_coding"; transcript_name "RP11-430I15.5-001"; exon_number 2; exon_id "OTTHUME00002363327.2"; tag "RNA_Seq_supported_partial"; protein_id "OTTHUMP00000038048.1";
chr1	havana	start_codon	248021948	248021950	.	+	0	gene_id "OTTHUMG00000040194.3"; transcript_id "OTTHUMT00000096851.3"; gene_type "protein_coding"; gene_name "OR2L5"; transcript_type "protein_coding"; transcript_name "RP11-430I15.5-001"; exon_number 2; exon_id "OTTHUME00002363327.2"; tag "RNA_Seq_supported_partial"; protein_id "OTTHUMP00000038048.1";
chr1	havana	stop_codon	248022884	248022886	.	+	0	gene_id "OTTHUMG00000040194.3"; transcript_id "OTTHUMT00000096851.3"; gene_type "protein_coding"; gene_name "OR2L5"; transcript_type "protein_coding"; transcript_name "RP11-430I15.5-001"; exon_number 2; exon_id "OTTHUME00002363327.2"; tag "RNA_Seq_supported_partial"; protein_id "OTTHUMP00000038048.1";
chr1	havana	UTR	248013660	248013738	.	+	.	gene_id "OTTHUMG00000040194.3"; transcript_id "OTTHUMT00000096851.3"; gene_type "protein_coding"; gene_name "OR2L5"; transcript_type "protein_coding"; transcript_name "RP11-430I15.5-001"; exon_number 1; exon_id "OTTHUME00002397657.1"; tag "RNA_Seq_supported_partial"; protein_id "OTTHUMP00000038048.1";
chr1	havana	UTR	248021927	248021947	.	+	.	gene_id "OTTHUMG00000040194.3"; transcript_id "OTTHUMT00000096851.3"; gene_type "protein_coding"; gene_name "OR2L5"; transcript_type "protein_coding"; transcript_name "RP11-430I15.5-001"; exon_number 2; exon_id "OTTHUME00002363327.2"; tag "RNA_Seq_supported_partial"; protein_id "OTTHUMP00000038048.1";
chr1	havana	UTR	248022884	248024276	.	+	.	gene_id "OTTHUMG00000040194.3"; transcript_id "OTTHUMT00000096851.3"; gene_type "protein_coding"; gene_name "OR2L5"; transcript_type "protein_coding"; transcript_name "RP11-430I15.5-001"; exon_number 2; exon_id "OTTHUME00002363327.2"; tag "RNA_Seq_supported_partial"; protein_id "OTTHUMP00000038048.1";
chr1	havana	exon	248030070	248030235	.	+	.	gene_id "OTTHUMG00000040214.3"; transcript_id "OTTHUMT00000492831.1"; gene_type "protein_coding"; gene_name "OR2L2"; transcript_type "protein_coding"; transcript_name "RP11-430I15.7-002"; exon_number 1; exon_id "OTTHUME00002397658.1"; tag "alternative_5_UTR"; tag "RNA_Seq_supported_partial"; protein_id "OTTHUMP00000284098.1";
chr1	havana	exon	248038247	248042305	.	+	.	gene_id "OTTHUMG00000040214.3"; transcript_id "OTTHUMT00000492831.1"; gene_type "protein_coding"; gene_name "OR2L2"; transcript_type "protein_coding"; transcript_name "RP11-430I15.7-002"; exon_number 2; exon_id "OTTHUME00002363340.2"; tag "alternative_5_UTR"; tag "RNA_Seq_supported_partial"; protein_id "OTTHUMP00000284098.1";
chr1	havana	CDS	248038268	248039203	.	+	0	gene_id "OTTHUMG00000040214.3"; transcript_id "OTTHUMT00000492831.1"; gene_type "protein_coding"; gene_name "OR2L2"; transcript_type "protein_coding"; transcript_name "RP11-430I15.7-002"; exon_number 2; exon_id "OTTHUME00002363340.2"; tag "alternative_5_UTR"; tag "RNA_Seq_supported_partial"; protein_id "OTTHUMP00000284098.1";
chr1	havana	start_codon	248038268	248038270	.	+	0	gene_id "OTTHUMG00000040214.3"; transcript_id "OTTHUMT00000492831.1"; gene_type "protein_coding"; gene_name "OR2L2"; transcript_type "protein_coding"; transcript_name "RP11-430I15.7-002"; exon_number 2; exon_id "OTTHUME00002363340.2"; tag "alternative_5_UTR"; tag "RNA_Seq_supported_partial"; protein_id "OTTHUMP00000284098.1";
chr1	havana	stop_codon	248039204	248039206	.	+	0	gene_id "OTTHUMG00000040214.3"; transcript_id "OTTHUMT00000492831.1"; gene_type "protein_coding"; gene_name "OR2L2"; transcript_type "protein_coding"; transcript_name "RP11-430I15.7-002"; exon_number 2; exon_id "OTTHUME00002363340.2"; tag "alternative_5_UTR"; tag "RNA_Seq_supported_partial"; protein_id "OTTHUMP00000284098.1";
chr1	havana	UTR	248030070	248030235	.	+	.	gene_id "OTTHUMG00000040214.3"; transcript_id "OTTHUMT00000492831.1"; gene_type "protein_coding"; gene_name "OR2L2"; transcript_type "protein_coding"; transcript_name "RP11-430I15.7-002"; exon_number 1; exon_id "OTTHUME00002397658.1"; tag "alternative_5_UTR"; tag "RNA_Seq_supported_partial"; protein_id "OTTHUMP00000284098.1";
chr1	havana	UTR	248038247	248038267	.	+	.	gene_id "OTTHUMG00000040214.3"; transcript_id "OTTHUMT00000492831.1"; gene_type "protein_coding"; gene_name "OR2L2"; transcript_type "protein_coding"; transcript_name "RP11-430I15.7-002"; exon_number 2; exon_id "OTTHUME00002363340.2"; tag "alternative_5_UTR"; tag "RNA_Seq_supported_partial"; protein_id "OTTHUMP00000284098.1";
chr1	havana	UTR	248039204	248042305	.	+	.	gene_id "OTTHUMG00000040214.3"; transcript_id "OTTHUMT00000492831.1"; gene_type "protein_coding"; gene_name "OR2L2"; transcript_type "protein_coding"; transcript_name "RP11-430I15.7-002"; exon_number 2; exon_id "OTTHUME00002363340.2"; tag "alternative_5_UTR"; tag "RNA_Seq_supported_partial"; protein_id "OTTHUMP00000284098.1";
chr1	havana	exon	248030070	248030235	.	+	.	gene_id "OTTHUMG00000040214.3"; transcript_id "OTTHUMT00000492832.1"; gene_type "protein_coding"; gene_name "OR2L2"; transcript_type "protein_coding"; transcript_name "RP11-430I15.7-003"; exon_number 1; exon_id "OTTHUME00002397658.1"; tag "alternative_5_UTR"; tag "RNA_Seq_supported_partial"; protein_id "OTTHUMP00000284099.1";
chr1	havana	exon	248035550	248035624	.	+	.	gene_id "OTTHUMG00000040214.3"; transcript_id "OTTHUMT00000492832.1"; gene_type "protein_coding"; gene_name "OR2L2"; transcript_type "protein_coding"; transcript_name "RP11-430I15.7-003"; exon_number 2; exon_id "OTTHUME00002397660.1"; tag "alternative_5_UTR"; tag "RNA_Seq_supported_partial"; protein_id "OTTHUMP00000284099.1";
chr1	havana	exon	248038247	248042305	.	+	.	gene_id "OTTHUMG00000040214.3"; transcript_id "OTTHUMT00000492832.1"; gene_type "protein_coding"; gene_name "OR2L2"; transcript_type "protein_coding"; transcript_name "RP11-430I15.7-003"; exon_number 3; exon_id "OTTHUME00002363340.2"; tag "alternative_5_UTR"; tag "RNA_Seq_supported_partial"; protein_id "OTTHUMP00000284099.1";
chr1	havana	CDS	248038268	248039203	.	+	0	gene_id "OTTHUMG00000040214.3"; transcript_id "OTTHUMT00000492832.1"; gene_type "protein_coding"; gene_name "OR2L2"; transcript_type "protein_coding"; transcript_name "RP11-430I15.7-003"; exon_number 3; exon_id "OTTHUME00002363340.2"; tag "alternative_5_UTR"; tag "RNA_Seq_supported_partial"; protein_id "OTTHUMP00000284099.1";
chr1	havana	start_codon	248038268	248038270	.	+	0	gene_id "OTTHUMG00000040214.3"; transcript_id "OTTHUMT00000492832.1"; gene_type "protein_coding"; gene_name "OR2L2"; transcript_type "protein_coding"; transcript_name "RP11-430I15.7-003"; exon_number 3; exon_id "OTTHUME00002363340.2"; tag "alternative_5_UTR"; tag "RNA_Seq_supported_partial"; protein_id "OTTHUMP00000284099.1";
chr1	havana	stop_codon	248039204	248039206	.	+	0	gene_id "OTTHUMG00000040214.3"; transcript_id "OTTHUMT00000492832.1"; gene_type "protein_coding"; gene_name "OR2L2"; transcript_type "protein_coding"; transcript_name "RP11-430I15.7-003"; exon_number 3; exon_id "OTTHUME00002363340.2"; tag "alternative_5_UTR"; tag "RNA_Seq_supported_partial"; protein_id "OTTHUMP00000284099.1";
chr1	havana	UTR	248030070	248030235	.	+	.	gene_id "OTTHUMG00000040214.3"; transcript_id "OTTHUMT00000492832.1"; gene_type "protein_coding"; gene_name "OR2L2"; transcript_type "protein_coding"; transcript_name "RP11-430I15.7-003"; exon_number 1; exon_id "OTTHUME00002397658.1"; tag "alternative_5_UTR"; tag "RNA_Seq_supported_partial"; protein_id "OTTHUMP00000284099.1";
chr1	havana	UTR	248035550	248035624	.	+	.	gene_id "OTTHUMG00000040214.3"; transcript_id "OTTHUMT00000492832.1"; gene_type "protein_coding"; gene_name "OR2L2"; transcript_type "protein_coding"; transcript_name "RP11-430I15.7-003"; exon_number 2; exon_id "OTTHUME00002397660.1"; tag "alternative_5_UTR"; tag "RNA_Seq_supported_partial"; protein_id "OTTHUMP00000284099.1";
chr1	havana	UTR	248038247	248038267	.	+	.	gene_id "OTTHUMG00000040214.3"; transcript_id "OTTHUMT00000492832.1"; gene_type "protein_coding"; gene_name "OR2L2"; transcript_type "protein_coding"; transcript_name "RP11-430I15.7-003"; exon_number 3; exon_id "OTTHUME00002363340.2"; tag "alternative_5_UTR"; tag "RNA_Seq_supported_partial"; protein_id "OTTHUMP00000284099.1";
chr1	havana	UTR	248039204	248042305	.	+	.	gene_id "OTTHUMG00000040214.3"; transcript_id "OTTHUMT00000492832.1"; gene_type "protein_coding"; gene_name "OR2L2"; transcript_type "protein_coding"; transcript_name "RP11-430I15.7-003"; exon_number 3; exon_id "OTTHUME00002363340.2"; tag "alternative_5_UTR"; tag "RNA_Seq_supported_partial"; protein_id "OTTHUMP00000284099.1";
chr1	havana	exon	248038172	248039305	.	+	.	gene_id "OTTHUMG00000040214.3"; transcript_id "OTTHUMT00000096871.3"; gene_type "protein_coding"; gene_name "OR2L2"; transcript_type "protein_coding"; transcript_name "RP11-430I15.7-001"; exon_number 1; exon_id "OTTHUME00002397659.1"; protein_id "OTTHUMP00000038063.1";
chr1	havana	CDS	248038268	248039203	.	+	0	gene_id "OTTHUMG00000040214.3"; transcript_id "OTTHUMT00000096871.3"; gene_type "protein_coding"; gene_name "OR2L2"; transcript_type "protein_coding"; transcript_name "RP11-430I15.7-001"; exon_number 1; exon_id "OTTHUME00002397659.1"; protein_id "OTTHUMP00000038063.1";
chr1	havana	start_codon	248038268	248038270	.	+	0	gene_id "OTTHUMG00000040214.3"; transcript_id "OTTHUMT00000096871.3"; gene_type "protein_coding"; gene_name "OR2L2"; transcript_type "protein_coding"; transcript_name "RP11-430I15.7-001"; exon_number 1; exon_id "OTTHUME00002397659.1"; protein_id "OTTHUMP00000038063.1";
chr1	havana	stop_codon	248039204	248039206	.	+	0	gene_id "OTTHUMG00000040214.3"; transcript_id "OTTHUMT00000096871.3"; gene_type "protein_coding"; gene_name "OR2L2"; transcript_type "protein_coding"; transcript_name "RP11-430I15.7-001"; exon_number 1; exon_id "OTTHUME00002397659.1"; protein_id "OTTHUMP00000038063.1";
chr1	havana	UTR	248038172	248038267	.	+	.	gene_id "OTTHUMG00000040214.3"; transcript_id "OTTHUMT00000096871.3"; gene_type "protein_coding"; gene_name "OR2L2"; transcript_type "protein_coding"; transcript_name "RP11-430I15.7-001"; exon_number 1; exon_id "OTTHUME00002397659.1"; protein_id "OTTHUMP00000038063.1";
chr1	havana	UTR	248039204	248039305	.	+	.	gene_id "OTTHUMG00000040214.3"; transcript_id "OTTHUMT00000096871.3"; gene_type "protein_coding"; gene_name "OR2L2"; transcript_type "protein_coding"; transcript_name "RP11-430I15.7-001"; exon_number 1; exon_id "OTTHUME00002397659.1"; protein_id "OTTHUMP00000038063.1";
chr1	havana	exon	248046836	248046880	.	+	.	gene_id "OTTHUMG00000040195.3"; transcript_id "OTTHUMT00000492833.1"; gene_type "protein_coding"; gene_name "OR2L3"; transcript_type "protein_coding"; transcript_name "RP11-430I15.6-002"; exon_number 1; exon_id "OTTHUME00002397661.1"; tag "alternative_5_UTR"; tag "RNA_Seq_supported_partial"; protein_id "OTTHUMP00000284100.1";
chr1	havana	exon	248060661	248063407	.	+	.	gene_id "OTTHUMG00000040195.3"; transcript_id "OTTHUMT00000492833.1"; gene_type "protein_coding"; gene_name "OR2L3"; transcript_type "protein_coding"; transcript_name "RP11-430I15.6-002"; exon_number 2; exon_id "OTTHUME00002363328.2"; tag "alternative_5_UTR"; tag "RNA_Seq_supported_partial"; protein_id "OTTHUMP00000284100.1";
chr1	havana	CDS	248060682	248061617	.	+	0	gene_id "OTTHUMG00000040195.3"; transcript_id "OTTHUMT00000492833.1"; gene_type "protein_coding"; gene_name "OR2L3"; transcript_type "protein_coding"; transcript_name "RP11-430I15.6-002"; exon_number 2; exon_id "OTTHUME00002363328.2"; tag "alternative_5_UTR"; tag "RNA_Seq_supported_partial"; protein_id "OTTHUMP00000284100.1";
chr1	havana	start_codon	248060682	248060684	.	+	0	gene_id "OTTHUMG00000040195.3"; transcript_id "OTTHUMT00000492833.1"; gene_type "protein_coding"; gene_name "OR2L3"; transcript_type "protein_coding"; transcript_name "RP11-430I15.6-002"; exon_number 2; exon_id "OTTHUME00002363328.2"; tag "alternative_5_UTR"; tag "RNA_Seq_supported_partial"; protein_id "OTTHUMP00000284100.1";
chr1	havana	stop_codon	248061618	248061620	.	+	0	gene_id "OTTHUMG00000040195.3"; transcript_id "OTTHUMT00000492833.1"; gene_type "protein_coding"; gene_name "OR2L3"; transcript_type "protein_coding"; transcript_name "RP11-430I15.6-002"; exon_number 2; exon_id "OTTHUME00002363328.2"; tag "alternative_5_UTR"; tag "RNA_Seq_supported_partial"; protein_id "OTTHUMP00000284100.1";
chr1	havana	UTR	248046836	248046880	.	+	.	gene_id "OTTHUMG00000040195.3"; transcript_id "OTTHUMT00000492833.1"; gene_type "protein_coding"; gene_name "OR2L3"; transcript_type "protein_coding"; transcript_name "RP11-430I15.6-002"; exon_number 1; exon_id "OTTHUME00002397661.1"; tag "alternative_5_UTR"; tag "RNA_Seq_supported_partial"; protein_id "OTTHUMP00000284100.1";
chr1	havana	UTR	248060661	248060681	.	+	.	gene_id "OTTHUMG00000040195.3"; transcript_id "OTTHUMT00000492833.1"; gene_type "protein_coding"; gene_name "OR2L3"; transcript_type "protein_coding"; transcript_name "RP11-430I15.6-002"; exon_number 2; exon_id "OTTHUME00002363328.2"; tag "alternative_5_UTR"; tag "RNA_Seq_supported_partial"; protein_id "OTTHUMP00000284100.1";
chr1	havana	UTR	248061618	248063407	.	+	.	gene_id "OTTHUMG00000040195.3"; transcript_id "OTTHUMT00000492833.1"; gene_type "protein_coding"; gene_name "OR2L3"; transcript_type "protein_coding"; transcript_name "RP11-430I15.6-002"; exon_number 2; exon_id "OTTHUME00002363328.2"; tag "alternative_5_UTR"; tag "RNA_Seq_supported_partial"; protein_id "OTTHUMP00000284100.1";
chr1	havana	exon	248046836	248046880	.	+	.	gene_id "OTTHUMG00000040195.3"; transcript_id "OTTHUMT00000492834.1"; gene_type "protein_coding"; gene_name "OR2L3"; transcript_type "protein_coding"; transcript_name "RP11-430I15.6-003"; exon_number 1; exon_id "OTTHUME00002397661.1"; tag "alternative_5_UTR"; tag "RNA_Seq_supported_partial"; protein_id "OTTHUMP00000284101.1";
chr1	havana	exon	248051188	248051241	.	+	.	gene_id "OTTHUMG00000040195.3"; transcript_id "OTTHUMT00000492834.1"; gene_type "protein_coding"; gene_name "OR2L3"; transcript_type "protein_coding"; transcript_name "RP11-430I15.6-003"; exon_number 2; exon_id "OTTHUME00002397663.1"; tag "alternative_5_UTR"; tag "RNA_Seq_supported_partial"; protein_id "OTTHUMP00000284101.1";
chr1	havana	exon	248060661	248063407	.	+	.	gene_id "OTTHUMG00000040195.3"; transcript_id "OTTHUMT00000492834.1"; gene_type "protein_coding"; gene_name "OR2L3"; transcript_type "protein_coding"; transcript_name "RP11-430I15.6-003"; exon_number 3; exon_id "OTTHUME00002363328.2"; tag "alternative_5_UTR"; tag "RNA_Seq_supported_partial"; protein_id "OTTHUMP00000284101.1";
chr1	havana	CDS	248060682	248061617	.	+	0	gene_id "OTTHUMG00000040195.3"; transcript_id "OTTHUMT00000492834.1"; gene_type "protein_coding"; gene_name "OR2L3"; transcript_type "protein_coding"; transcript_name "RP11-430I15.6-003"; exon_number 3; exon_id "OTTHUME00002363328.2"; tag "alternative_5_UTR"; tag "RNA_Seq_supported_partial"; protein_id "OTTHUMP00000284101.1";
chr1	havana	start_codon	248060682	248060684	.	+	0	gene_id "OTTHUMG00000040195.3"; transcript_id "OTTHUMT00000492834.1"; gene_type "protein_coding"; gene_name "OR2L3"; transcript_type "protein_coding"; transcript_name "RP11-430I15.6-003"; exon_number 3; exon_id "OTTHUME00002363328.2"; tag "alternative_5_UTR"; tag "RNA_Seq_supported_partial"; protein_id "OTTHUMP00000284101.1";
chr1	havana	stop_codon	248061618	248061620	.	+	0	gene_id "OTTHUMG00000040195.3"; transcript_id "OTTHUMT00000492834.1"; gene_type "protein_coding"; gene_name "OR2L3"; transcript_type "protein_coding"; transcript_name "RP11-430I15.6-003"; exon_number 3; exon_id "OTTHUME00002363328.2"; tag "alternative_5_UTR"; tag "RNA_Seq_supported_partial"; protein_id "OTTHUMP00000284101.1";
chr1	havana	UTR	248046836	248046880	.	+	.	gene_id "OTTHUMG00000040195.3"; transcript_id "OTTHUMT00000492834.1"; gene_type "protein_coding"; gene_name "OR2L3"; transcript_type "protein_coding"; transcript_name "RP11-430I15.6-003"; exon_number 1; exon_id "OTTHUME00002397661.1"; tag "alternative_5_UTR"; tag "RNA_Seq_supported_partial"; protein_id "OTTHUMP00000284101.1";
chr1	havana	UTR	248051188	248051241	.	+	.	gene_id "OTTHUMG00000040195.3"; transcript_id "OTTHUMT00000492834.1"; gene_type "protein_coding"; gene_name "OR2L3"; transcript_type "protein_coding"; transcript_name "RP11-430I15.6-003"; exon_number 2; exon_id "OTTHUME00002397663.1"; tag "alternative_5_UTR"; tag "RNA_Seq_supported_partial"; protein_id "OTTHUMP00000284101.1";
chr1	havana	UTR	248060661	248060681	.	+	.	gene_id "OTTHUMG00000040195.3"; transcript_id "OTTHUMT00000492834.1"; gene_type "protein_coding"; gene_name "OR2L3"; transcript_type "protein_coding"; transcript_name "RP11-430I15.6-003"; exon_number 3; exon_id "OTTHUME00002363328.2"; tag "alternative_5_UTR"; tag "RNA_Seq_supported_partial"; protein_id "OTTHUMP00000284101.1";
chr1	havana	UTR	248061618	248063407	.	+	.	gene_id "OTTHUMG00000040195.3"; transcript_id "OTTHUMT00000492834.1"; gene_type "protein_coding"; gene_name "OR2L3"; transcript_type "protein_coding"; transcript_name "RP11-430I15.6-003"; exon_number 3; exon_id "OTTHUME00002363328.2"; tag "alternative_5_UTR"; tag "RNA_Seq_supported_partial"; protein_id "OTTHUMP00000284101.1";
chr1	havana	exon	248055834	248055916	.	+	.	gene_id "OTTHUMG00000040195.3"; transcript_id "OTTHUMT00000096852.3"; gene_type "protein_coding"; gene_name "OR2L3"; transcript_type "protein_coding"; transcript_name "RP11-430I15.6-001"; exon_number 1; exon_id "OTTHUME00002397662.1"; tag "RNA_Seq_supported_partial"; protein_id "OTTHUMP00000038049.1";
chr1	havana	exon	248060661	248063407	.	+	.	gene_id "OTTHUMG00000040195.3"; transcript_id "OTTHUMT00000096852.3"; gene_type "protein_coding"; gene_name "OR2L3"; transcript_type "protein_coding"; transcript_name "RP11-430I15.6-001"; exon_number 2; exon_id "OTTHUME00002363328.2"; tag "RNA_Seq_supported_partial"; protein_id "OTTHUMP00000038049.1";
chr1	havana	CDS	248060682	248061617	.	+	0	gene_id "OTTHUMG00000040195.3"; transcript_id "OTTHUMT00000096852.3"; gene_type "protein_coding"; gene_name "OR2L3"; transcript_type "protein_coding"; transcript_name "RP11-430I15.6-001"; exon_number 2; exon_id "OTTHUME00002363328.2"; tag "RNA_Seq_supported_partial"; protein_id "OTTHUMP00000038049.1";
chr1	havana	start_codon	248060682	248060684	.	+	0	gene_id "OTTHUMG00000040195.3"; transcript_id "OTTHUMT00000096852.3"; gene_type "protein_coding"; gene_name "OR2L3"; transcript_type "protein_coding"; transcript_name "RP11-430I15.6-001"; exon_number 2; exon_id "OTTHUME00002363328.2"; tag "RNA_Seq_supported_partial"; protein_id "OTTHUMP00000038049.1";
chr1	havana	stop_codon	248061618	248061620	.	+	0	gene_id "OTTHUMG00000040195.3"; transcript_id "OTTHUMT00000096852.3"; gene_type "protein_coding"; gene_name "OR2L3"; transcript_type "protein_coding"; transcript_name "RP11-430I15.6-001"; exon_number 2; exon_id "OTTHUME00002363328.2"; tag "RNA_Seq_supported_partial"; protein_id "OTTHUMP00000038049.1";
chr1	havana	UTR	248055834	248055916	.	+	.	gene_id "OTTHUMG00000040195.3"; transcript_id "OTTHUMT00000096852.3"; gene_type "protein_coding"; gene_name "OR2L3"; transcript_type "protein_coding"; transcript_name "RP11-430I15.6-001"; exon_number 1; exon_id "OTTHUME00002397662.1"; tag "RNA_Seq_supported_partial"; protein_id "OTTHUMP00000038049.1";
chr1	havana	UTR	248060661	248060681	.	+	.	gene_id "OTTHUMG00000040195.3"; transcript_id "OTTHUMT00000096852.3"; gene_type "protein_coding"; gene_name "OR2L3"; transcript_type "protein_coding"; transcript_name "RP11-430I15.6-001"; exon_number 2; exon_id "OTTHUME00002363328.2"; tag "RNA_Seq_supported_partial"; protein_id "OTTHUMP00000038049.1";
chr1	havana	UTR	248061618	248063407	.	+	.	gene_id "OTTHUMG00000040195.3"; transcript_id "OTTHUMT00000096852.3"; gene_type "protein_coding"; gene_name "OR2L3"; transcript_type "protein_coding"; transcript_name "RP11-430I15.6-001"; exon_number 2; exon_id "OTTHUME00002363328.2"; tag "RNA_Seq_supported_partial"; protein_id "OTTHUMP00000038049.1";
chr1	havana	exon	248087492	248087522	.	-	.	gene_id "OTTHUMG00000040455.4"; transcript_id "OTTHUMT00000492835.1"; gene_type "transcribed_unprocessed_pseudogene"; gene_name "OR2T32P"; transcript_type "processed_transcript"; transcript_name "RP11-132G10.2-003"; exon_number 1; exon_id "OTTHUME00002397665.1"; tag "RNA_Seq_supported_partial";
chr1	havana	exon	248083522	248084604	.	-	.	gene_id "OTTHUMG00000040455.4"; transcript_id "OTTHUMT00000492835.1"; gene_type "transcribed_unprocessed_pseudogene"; gene_name "OR2T32P"; transcript_type "processed_transcript"; transcript_name "RP11-132G10.2-003"; exon_number 2; exon_id "OTTHUME00000430805.3"; tag "RNA_Seq_supported_partial";
chr1	havana	exon	248083634	248084596	.	-	.	gene_id "OTTHUMG00000040455.4"; transcript_id "OTTHUMT00000097351.3"; gene_type "transcribed_unprocessed_pseudogene"; gene_name "OR2T32P"; transcript_type "transcribed_unprocessed_pseudogene"; transcript_name "RP11-132G10.2-001"; exon_number 1; exon_id "OTTHUME00002397664.1";
chr1	havana	exon	248095184	248095254	.	+	.	gene_id "OTTHUMG00000040446.4"; transcript_id "OTTHUMT00000097342.2"; gene_type "protein_coding"; gene_name "OR2L13"; transcript_type "protein_coding"; transcript_name "RP11-132G10.1-001"; exon_number 1; exon_id "OTTHUME00002397666.1"; tag "RNA_Seq_supported_partial"; protein_id "OTTHUMP00000038265.1";
chr1	havana	exon	248098651	248098775	.	+	.	gene_id "OTTHUMG00000040446.4"; transcript_id "OTTHUMT00000097342.2"; gene_type "protein_coding"; gene_name "OR2L13"; transcript_type "protein_coding"; transcript_name "RP11-132G10.1-001"; exon_number 2; exon_id "OTTHUME00000430795.2"; tag "RNA_Seq_supported_partial"; protein_id "OTTHUMP00000038265.1";
chr1	havana	exon	248099358	248101103	.	+	.	gene_id "OTTHUMG00000040446.4"; transcript_id "OTTHUMT00000097342.2"; gene_type "protein_coding"; gene_name "OR2L13"; transcript_type "protein_coding"; transcript_name "RP11-132G10.1-001"; exon_number 3; exon_id "OTTHUME00000430796.3"; tag "RNA_Seq_supported_partial"; protein_id "OTTHUMP00000038265.1";
chr1	havana	CDS	248099376	248100311	.	+	0	gene_id "OTTHUMG00000040446.4"; transcript_id "OTTHUMT00000097342.2"; gene_type "protein_coding"; gene_name "OR2L13"; transcript_type "protein_coding"; transcript_name "RP11-132G10.1-001"; exon_number 3; exon_id "OTTHUME00000430796.3"; tag "RNA_Seq_supported_partial"; protein_id "OTTHUMP00000038265.1";
chr1	havana	start_codon	248099376	248099378	.	+	0	gene_id "OTTHUMG00000040446.4"; transcript_id "OTTHUMT00000097342.2"; gene_type "protein_coding"; gene_name "OR2L13"; transcript_type "protein_coding"; transcript_name "RP11-132G10.1-001"; exon_number 3; exon_id "OTTHUME00000430796.3"; tag "RNA_Seq_supported_partial"; protein_id "OTTHUMP00000038265.1";
chr1	havana	stop_codon	248100312	248100314	.	+	0	gene_id "OTTHUMG00000040446.4"; transcript_id "OTTHUMT00000097342.2"; gene_type "protein_coding"; gene_name "OR2L13"; transcript_type "protein_coding"; transcript_name "RP11-132G10.1-001"; exon_number 3; exon_id "OTTHUME00000430796.3"; tag "RNA_Seq_supported_partial"; protein_id "OTTHUMP00000038265.1";
chr1	havana	UTR	248095184	248095254	.	+	.	gene_id "OTTHUMG00000040446.4"; transcript_id "OTTHUMT00000097342.2"; gene_type "protein_coding"; gene_name "OR2L13"; transcript_type "protein_coding"; transcript_name "RP11-132G10.1-001"; exon_number 1; exon_id "OTTHUME00002397666.1"; tag "RNA_Seq_supported_partial"; protein_id "OTTHUMP00000038265.1";
chr1	havana	UTR	248098651	248098775	.	+	.	gene_id "OTTHUMG00000040446.4"; transcript_id "OTTHUMT00000097342.2"; gene_type "protein_coding"; gene_name "OR2L13"; transcript_type "protein_coding"; transcript_name "RP11-132G10.1-001"; exon_number 2; exon_id "OTTHUME00000430795.2"; tag "RNA_Seq_supported_partial"; protein_id "OTTHUMP00000038265.1";
chr1	havana	UTR	248099358	248099375	.	+	.	gene_id "OTTHUMG00000040446.4"; transcript_id "OTTHUMT00000097342.2"; gene_type "protein_coding"; gene_name "OR2L13"; transcript_type "protein_coding"; transcript_name "RP11-132G10.1-001"; exon_number 3; exon_id "OTTHUME00000430796.3"; tag "RNA_Seq_supported_partial"; protein_id "OTTHUMP00000038265.1";
chr1	havana	UTR	248100312	248101103	.	+	.	gene_id "OTTHUMG00000040446.4"; transcript_id "OTTHUMT00000097342.2"; gene_type "protein_coding"; gene_name "OR2L13"; transcript_type "protein_coding"; transcript_name "RP11-132G10.1-001"; exon_number 3; exon_id "OTTHUME00000430796.3"; tag "RNA_Seq_supported_partial"; protein_id "OTTHUMP00000038265.1";
chr1	havana	exon	248095184	248095254	.	+	.	gene_id "OTTHUMG00000040446.4"; transcript_id "OTTHUMT00000492874.1"; gene_type "protein_coding"; gene_name "OR2L13"; transcript_type "protein_coding"; transcript_name "RP11-132G10.1-002"; exon_number 1; exon_id "OTTHUME00002397666.1"; tag "alternative_5_UTR"; tag "RNA_Seq_supported_partial"; protein_id "OTTHUMP00000284130.1";
chr1	havana	exon	248099358	248101103	.	+	.	gene_id "OTTHUMG00000040446.4"; transcript_id "OTTHUMT00000492874.1"; gene_type "protein_coding"; gene_name "OR2L13"; transcript_type "protein_coding"; transcript_name "RP11-132G10.1-002"; exon_number 2; exon_id "OTTHUME00000430796.3"; tag "alternative_5_UTR"; tag "RNA_Seq_supported_partial"; protein_id "OTTHUMP00000284130.1";
chr1	havana	CDS	248099376	248100311	.	+	0	gene_id "OTTHUMG00000040446.4"; transcript_id "OTTHUMT00000492874.1"; gene_type "protein_coding"; gene_name "OR2L13"; transcript_type "protein_coding"; transcript_name "RP11-132G10.1-002"; exon_number 2; exon_id "OTTHUME00000430796.3"; tag "alternative_5_UTR"; tag "RNA_Seq_supported_partial"; protein_id "OTTHUMP00000284130.1";
chr1	havana	start_codon	248099376	248099378	.	+	0	gene_id "OTTHUMG00000040446.4"; transcript_id "OTTHUMT00000492874.1"; gene_type "protein_coding"; gene_name "OR2L13"; transcript_type "protein_coding"; transcript_name "RP11-132G10.1-002"; exon_number 2; exon_id "OTTHUME00000430796.3"; tag "alternative_5_UTR"; tag "RNA_Seq_supported_partial"; protein_id "OTTHUMP00000284130.1";
chr1	havana	stop_codon	248100312	248100314	.	+	0	gene_id "OTTHUMG00000040446.4"; transcript_id "OTTHUMT00000492874.1"; gene_type "protein_coding"; gene_name "OR2L13"; transcript_type "protein_coding"; transcript_name "RP11-132G10.1-002"; exon_number 2; exon_id "OTTHUME00000430796.3"; tag "alternative_5_UTR"; tag "RNA_Seq_supported_partial"; protein_id "OTTHUMP00000284130.1";
chr1	havana	UTR	248095184	248095254	.	+	.	gene_id "OTTHUMG00000040446.4"; transcript_id "OTTHUMT00000492874.1"; gene_type "protein_coding"; gene_name "OR2L13"; transcript_type "protein_coding"; transcript_name "RP11-132G10.1-002"; exon_number 1; exon_id "OTTHUME00002397666.1"; tag "alternative_5_UTR"; tag "RNA_Seq_supported_partial"; protein_id "OTTHUMP00000284130.1";
chr1	havana	UTR	248099358	248099375	.	+	.	gene_id "OTTHUMG00000040446.4"; transcript_id "OTTHUMT00000492874.1"; gene_type "protein_coding"; gene_name "OR2L13"; transcript_type "protein_coding"; transcript_name "RP11-132G10.1-002"; exon_number 2; exon_id "OTTHUME00000430796.3"; tag "alternative_5_UTR"; tag "RNA_Seq_supported_partial"; protein_id "OTTHUMP00000284130.1";
chr1	havana	UTR	248100312	248101103	.	+	.	gene_id "OTTHUMG00000040446.4"; transcript_id "OTTHUMT00000492874.1"; gene_type "protein_coding"; gene_name "OR2L13"; transcript_type "protein_coding"; transcript_name "RP11-132G10.1-002"; exon_number 2; exon_id "OTTHUME00000430796.3"; tag "alternative_5_UTR"; tag "RNA_Seq_supported_partial"; protein_id "OTTHUMP00000284130.1";
chr1	havana	exon	248097276	248097352	.	+	.	gene_id "OTTHUMG00000040446.4"; transcript_id "OTTHUMT00000492888.1"; gene_type "protein_coding"; gene_name "OR2L13"; transcript_type "protein_coding"; transcript_name "RP11-132G10.1-003"; exon_number 1; exon_id "OTTHUME00002397920.1"; tag "alternative_5_UTR"; tag "RNA_Seq_supported_partial"; protein_id "OTTHUMP00000284145.1";
chr1	havana	exon	248098651	248098775	.	+	.	gene_id "OTTHUMG00000040446.4"; transcript_id "OTTHUMT00000492888.1"; gene_type "protein_coding"; gene_name "OR2L13"; transcript_type "protein_coding"; transcript_name "RP11-132G10.1-003"; exon_number 2; exon_id "OTTHUME00000430795.2"; tag "alternative_5_UTR"; tag "RNA_Seq_supported_partial"; protein_id "OTTHUMP00000284145.1";
chr1	havana	exon	248099358	248101103	.	+	.	gene_id "OTTHUMG00000040446.4"; transcript_id "OTTHUMT00000492888.1"; gene_type "protein_coding"; gene_name "OR2L13"; transcript_type "protein_coding"; transcript_name "RP11-132G10.1-003"; exon_number 3; exon_id "OTTHUME00000430796.3"; tag "alternative_5_UTR"; tag "RNA_Seq_supported_partial"; protein_id "OTTHUMP00000284145.1";
chr1	havana	CDS	248099376	248100311	.	+	0	gene_id "OTTHUMG00000040446.4"; transcript_id "OTTHUMT00000492888.1"; gene_type "protein_coding"; gene_name "OR2L13"; transcript_type "protein_coding"; transcript_name "RP11-132G10.1-003"; exon_number 3; exon_id "OTTHUME00000430796.3"; tag "alternative_5_UTR"; tag "RNA_Seq_supported_partial"; protein_id "OTTHUMP00000284145.1";
chr1	havana	start_codon	248099376	248099378	.	+	0	gene_id "OTTHUMG00000040446.4"; transcript_id "OTTHUMT00000492888.1"; gene_type "protein_coding"; gene_name "OR2L13"; transcript_type "protein_coding"; transcript_name "RP11-132G10.1-003"; exon_number 3; exon_id "OTTHUME00000430796.3"; tag "alternative_5_UTR"; tag "RNA_Seq_supported_partial"; protein_id "OTTHUMP00000284145.1";
chr1	havana	stop_codon	248100312	248100314	.	+	0	gene_id "OTTHUMG00000040446.4"; transcript_id "OTTHUMT00000492888.1"; gene_type "protein_coding"; gene_name "OR2L13"; transcript_type "protein_coding"; transcript_name "RP11-132G10.1-003"; exon_number 3; exon_id "OTTHUME00000430796.3"; tag "alternative_5_UTR"; tag "RNA_Seq_supported_partial"; protein_id "OTTHUMP00000284145.1";
chr1	havana	UTR	248097276	248097352	.	+	.	gene_id "OTTHUMG00000040446.4"; transcript_id "OTTHUMT00000492888.1"; gene_type "protein_coding"; gene_name "OR2L13"; transcript_type "protein_coding"; transcript_name "RP11-132G10.1-003"; exon_number 1; exon_id "OTTHUME00002397920.1"; tag "alternative_5_UTR"; tag "RNA_Seq_supported_partial"; protein_id "OTTHUMP00000284145.1";
chr1	havana	UTR	248098651	248098775	.	+	.	gene_id "OTTHUMG00000040446.4"; transcript_id "OTTHUMT00000492888.1"; gene_type "protein_coding"; gene_name "OR2L13"; transcript_type "protein_coding"; transcript_name "RP11-132G10.1-003"; exon_number 2; exon_id "OTTHUME00000430795.2"; tag "alternative_5_UTR"; tag "RNA_Seq_supported_partial"; protein_id "OTTHUMP00000284145.1";
chr1	havana	UTR	248099358	248099375	.	+	.	gene_id "OTTHUMG00000040446.4"; transcript_id "OTTHUMT00000492888.1"; gene_type "protein_coding"; gene_name "OR2L13"; transcript_type "protein_coding"; transcript_name "RP11-132G10.1-003"; exon_number 3; exon_id "OTTHUME00000430796.3"; tag "alternative_5_UTR"; tag "RNA_Seq_supported_partial"; protein_id "OTTHUMP00000284145.1";
chr1	havana	UTR	248100312	248101103	.	+	.	gene_id "OTTHUMG00000040446.4"; transcript_id "OTTHUMT00000492888.1"; gene_type "protein_coding"; gene_name "OR2L13"; transcript_type "protein_coding"; transcript_name "RP11-132G10.1-003"; exon_number 3; exon_id "OTTHUME00000430796.3"; tag "alternative_5_UTR"; tag "RNA_Seq_supported_partial"; protein_id "OTTHUMP00000284145.1";
chr1	havana	exon	248121932	248122882	.	+	.	gene_id "OTTHUMG00000040445.2"; transcript_id "OTTHUMT00000097341.2"; gene_type "unprocessed_pseudogene"; gene_name "OR2M1P"; transcript_type "unprocessed_pseudogene"; transcript_name "RP11-230L4.1-001"; exon_number 1; exon_id "OTTHUME00000430794.2";
chr1	havana	exon	248145148	248146086	.	+	.	gene_id "OTTHUMG00000040447.2"; transcript_id "OTTHUMT00000097343.2"; gene_type "protein_coding"; gene_name "OR2M5"; transcript_type "protein_coding"; transcript_name "RP11-230L4.2-001"; exon_number 1; exon_id "OTTHUME00002363356.1"; protein_id "OTTHUMP00000038266.1";
chr1	havana	CDS	248145148	248146083	.	+	0	gene_id "OTTHUMG00000040447.2"; transcript_id "OTTHUMT00000097343.2"; gene_type "protein_coding"; gene_name "OR2M5"; transcript_type "protein_coding"; transcript_name "RP11-230L4.2-001"; exon_number 1; exon_id "OTTHUME00002363356.1"; protein_id "OTTHUMP00000038266.1";
chr1	havana	start_codon	248145148	248145150	.	+	0	gene_id "OTTHUMG00000040447.2"; transcript_id "OTTHUMT00000097343.2"; gene_type "protein_coding"; gene_name "OR2M5"; transcript_type "protein_coding"; transcript_name "RP11-230L4.2-001"; exon_number 1; exon_id "OTTHUME00002363356.1"; protein_id "OTTHUMP00000038266.1";
chr1	havana	stop_codon	248146084	248146086	.	+	0	gene_id "OTTHUMG00000040447.2"; transcript_id "OTTHUMT00000097343.2"; gene_type "protein_coding"; gene_name "OR2M5"; transcript_type "protein_coding"; transcript_name "RP11-230L4.2-001"; exon_number 1; exon_id "OTTHUME00002363356.1"; protein_id "OTTHUMP00000038266.1";
chr1	havana	UTR	248146084	248146086	.	+	.	gene_id "OTTHUMG00000040447.2"; transcript_id "OTTHUMT00000097343.2"; gene_type "protein_coding"; gene_name "OR2M5"; transcript_type "protein_coding"; transcript_name "RP11-230L4.2-001"; exon_number 1; exon_id "OTTHUME00002363356.1"; protein_id "OTTHUMP00000038266.1";
chr1	havana	exon	248174821	248174871	.	+	.	gene_id "OTTHUMG00000040460.4"; transcript_id "OTTHUMT00000097356.4"; gene_type "protein_coding"; gene_name "OR2M2"; transcript_type "protein_coding"; transcript_name "RP11-230L4.3-001"; exon_number 1; exon_id "OTTHUME00002397922.1"; tag "RNA_Seq_supported_partial"; protein_id "OTTHUMP00000038277.2";
chr1	havana	exon	248177918	248177995	.	+	.	gene_id "OTTHUMG00000040460.4"; transcript_id "OTTHUMT00000097356.4"; gene_type "protein_coding"; gene_name "OR2M2"; transcript_type "protein_coding"; transcript_name "RP11-230L4.3-001"; exon_number 2; exon_id "OTTHUME00002397921.1"; tag "RNA_Seq_supported_partial"; protein_id "OTTHUMP00000038277.2";
chr1	havana	exon	248179968	248181067	.	+	.	gene_id "OTTHUMG00000040460.4"; transcript_id "OTTHUMT00000097356.4"; gene_type "protein_coding"; gene_name "OR2M2"; transcript_type "protein_coding"; transcript_name "RP11-230L4.3-001"; exon_number 3; exon_id "OTTHUME00002363365.2"; tag "RNA_Seq_supported_partial"; protein_id "OTTHUMP00000038277.2";
chr1	havana	CDS	248179986	248181026	.	+	0	gene_id "OTTHUMG00000040460.4"; transcript_id "OTTHUMT00000097356.4"; gene_type "protein_coding"; gene_name "OR2M2"; transcript_type "protein_coding"; transcript_name "RP11-230L4.3-001"; exon_number 3; exon_id "OTTHUME00002363365.2"; tag "RNA_Seq_supported_partial"; protein_id "OTTHUMP00000038277.2";
chr1	havana	start_codon	248179986	248179988	.	+	0	gene_id "OTTHUMG00000040460.4"; transcript_id "OTTHUMT00000097356.4"; gene_type "protein_coding"; gene_name "OR2M2"; transcript_type "protein_coding"; transcript_name "RP11-230L4.3-001"; exon_number 3; exon_id "OTTHUME00002363365.2"; tag "RNA_Seq_supported_partial"; protein_id "OTTHUMP00000038277.2";
chr1	havana	stop_codon	248181027	248181029	.	+	0	gene_id "OTTHUMG00000040460.4"; transcript_id "OTTHUMT00000097356.4"; gene_type "protein_coding"; gene_name "OR2M2"; transcript_type "protein_coding"; transcript_name "RP11-230L4.3-001"; exon_number 3; exon_id "OTTHUME00002363365.2"; tag "RNA_Seq_supported_partial"; protein_id "OTTHUMP00000038277.2";
chr1	havana	UTR	248174821	248174871	.	+	.	gene_id "OTTHUMG00000040460.4"; transcript_id "OTTHUMT00000097356.4"; gene_type "protein_coding"; gene_name "OR2M2"; transcript_type "protein_coding"; transcript_name "RP11-230L4.3-001"; exon_number 1; exon_id "OTTHUME00002397922.1"; tag "RNA_Seq_supported_partial"; protein_id "OTTHUMP00000038277.2";
chr1	havana	UTR	248177918	248177995	.	+	.	gene_id "OTTHUMG00000040460.4"; transcript_id "OTTHUMT00000097356.4"; gene_type "protein_coding"; gene_name "OR2M2"; transcript_type "protein_coding"; transcript_name "RP11-230L4.3-001"; exon_number 2; exon_id "OTTHUME00002397921.1"; tag "RNA_Seq_supported_partial"; protein_id "OTTHUMP00000038277.2";
chr1	havana	UTR	248179968	248179985	.	+	.	gene_id "OTTHUMG00000040460.4"; transcript_id "OTTHUMT00000097356.4"; gene_type "protein_coding"; gene_name "OR2M2"; transcript_type "protein_coding"; transcript_name "RP11-230L4.3-001"; exon_number 3; exon_id "OTTHUME00002363365.2"; tag "RNA_Seq_supported_partial"; protein_id "OTTHUMP00000038277.2";
chr1	havana	UTR	248181027	248181067	.	+	.	gene_id "OTTHUMG00000040460.4"; transcript_id "OTTHUMT00000097356.4"; gene_type "protein_coding"; gene_name "OR2M2"; transcript_type "protein_coding"; transcript_name "RP11-230L4.3-001"; exon_number 3; exon_id "OTTHUME00002363365.2"; tag "RNA_Seq_supported_partial"; protein_id "OTTHUMP00000038277.2";
chr1	havana	exon	248174821	248174871	.	+	.	gene_id "OTTHUMG00000040460.4"; transcript_id "OTTHUMT00000492889.1"; gene_type "protein_coding"; gene_name "OR2M2"; transcript_type "protein_coding"; transcript_name "RP11-230L4.3-002"; exon_number 1; exon_id "OTTHUME00002397922.1"; tag "alternative_5_UTR"; tag "RNA_Seq_supported_partial"; protein_id "OTTHUMP00000284146.1";
chr1	havana	exon	248179968	248181067	.	+	.	gene_id "OTTHUMG00000040460.4"; transcript_id "OTTHUMT00000492889.1"; gene_type "protein_coding"; gene_name "OR2M2"; transcript_type "protein_coding"; transcript_name "RP11-230L4.3-002"; exon_number 2; exon_id "OTTHUME00002363365.2"; tag "alternative_5_UTR"; tag "RNA_Seq_supported_partial"; protein_id "OTTHUMP00000284146.1";
chr1	havana	CDS	248179986	248181026	.	+	0	gene_id "OTTHUMG00000040460.4"; transcript_id "OTTHUMT00000492889.1"; gene_type "protein_coding"; gene_name "OR2M2"; transcript_type "protein_coding"; transcript_name "RP11-230L4.3-002"; exon_number 2; exon_id "OTTHUME00002363365.2"; tag "alternative_5_UTR"; tag "RNA_Seq_supported_partial"; protein_id "OTTHUMP00000284146.1";
chr1	havana	start_codon	248179986	248179988	.	+	0	gene_id "OTTHUMG00000040460.4"; transcript_id "OTTHUMT00000492889.1"; gene_type "protein_coding"; gene_name "OR2M2"; transcript_type "protein_coding"; transcript_name "RP11-230L4.3-002"; exon_number 2; exon_id "OTTHUME00002363365.2"; tag "alternative_5_UTR"; tag "RNA_Seq_supported_partial"; protein_id "OTTHUMP00000284146.1";
chr1	havana	stop_codon	248181027	248181029	.	+	0	gene_id "OTTHUMG00000040460.4"; transcript_id "OTTHUMT00000492889.1"; gene_type "protein_coding"; gene_name "OR2M2"; transcript_type "protein_coding"; transcript_name "RP11-230L4.3-002"; exon_number 2; exon_id "OTTHUME00002363365.2"; tag "alternative_5_UTR"; tag "RNA_Seq_supported_partial"; protein_id "OTTHUMP00000284146.1";
chr1	havana	UTR	248174821	248174871	.	+	.	gene_id "OTTHUMG00000040460.4"; transcript_id "OTTHUMT00000492889.1"; gene_type "protein_coding"; gene_name "OR2M2"; transcript_type "protein_coding"; transcript_name "RP11-230L4.3-002"; exon_number 1; exon_id "OTTHUME00002397922.1"; tag "alternative_5_UTR"; tag "RNA_Seq_supported_partial"; protein_id "OTTHUMP00000284146.1";
chr1	havana	UTR	248179968	248179985	.	+	.	gene_id "OTTHUMG00000040460.4"; transcript_id "OTTHUMT00000492889.1"; gene_type "protein_coding"; gene_name "OR2M2"; transcript_type "protein_coding"; transcript_name "RP11-230L4.3-002"; exon_number 2; exon_id "OTTHUME00002363365.2"; tag "alternative_5_UTR"; tag "RNA_Seq_supported_partial"; protein_id "OTTHUMP00000284146.1";
chr1	havana	UTR	248181027	248181067	.	+	.	gene_id "OTTHUMG00000040460.4"; transcript_id "OTTHUMT00000492889.1"; gene_type "protein_coding"; gene_name "OR2M2"; transcript_type "protein_coding"; transcript_name "RP11-230L4.3-002"; exon_number 2; exon_id "OTTHUME00002363365.2"; tag "alternative_5_UTR"; tag "RNA_Seq_supported_partial"; protein_id "OTTHUMP00000284146.1";
chr1	havana	exon	248197265	248197301	.	+	.	gene_id "OTTHUMG00000040459.3"; transcript_id "OTTHUMT00000097355.3"; gene_type "protein_coding"; gene_name "OR2M3"; transcript_type "protein_coding"; transcript_name "RP11-245D2.6-001"; exon_number 1; exon_id "OTTHUME00002397923.1"; tag "RNA_Seq_supported_partial"; protein_id "OTTHUMP00000038276.1";
chr1	havana	exon	248203050	248212925	.	+	.	gene_id "OTTHUMG00000040459.3"; transcript_id "OTTHUMT00000097355.3"; gene_type "protein_coding"; gene_name "OR2M3"; transcript_type "protein_coding"; transcript_name "RP11-245D2.6-001"; exon_number 2; exon_id "OTTHUME00002363364.2"; tag "RNA_Seq_supported_partial"; protein_id "OTTHUMP00000038276.1";
chr1	havana	CDS	248203068	248204003	.	+	0	gene_id "OTTHUMG00000040459.3"; transcript_id "OTTHUMT00000097355.3"; gene_type "protein_coding"; gene_name "OR2M3"; transcript_type "protein_coding"; transcript_name "RP11-245D2.6-001"; exon_number 2; exon_id "OTTHUME00002363364.2"; tag "RNA_Seq_supported_partial"; protein_id "OTTHUMP00000038276.1";
chr1	havana	start_codon	248203068	248203070	.	+	0	gene_id "OTTHUMG00000040459.3"; transcript_id "OTTHUMT00000097355.3"; gene_type "protein_coding"; gene_name "OR2M3"; transcript_type "protein_coding"; transcript_name "RP11-245D2.6-001"; exon_number 2; exon_id "OTTHUME00002363364.2"; tag "RNA_Seq_supported_partial"; protein_id "OTTHUMP00000038276.1";
chr1	havana	stop_codon	248204004	248204006	.	+	0	gene_id "OTTHUMG00000040459.3"; transcript_id "OTTHUMT00000097355.3"; gene_type "protein_coding"; gene_name "OR2M3"; transcript_type "protein_coding"; transcript_name "RP11-245D2.6-001"; exon_number 2; exon_id "OTTHUME00002363364.2"; tag "RNA_Seq_supported_partial"; protein_id "OTTHUMP00000038276.1";
chr1	havana	UTR	248197265	248197301	.	+	.	gene_id "OTTHUMG00000040459.3"; transcript_id "OTTHUMT00000097355.3"; gene_type "protein_coding"; gene_name "OR2M3"; transcript_type "protein_coding"; transcript_name "RP11-245D2.6-001"; exon_number 1; exon_id "OTTHUME00002397923.1"; tag "RNA_Seq_supported_partial"; protein_id "OTTHUMP00000038276.1";
chr1	havana	UTR	248203050	248203067	.	+	.	gene_id "OTTHUMG00000040459.3"; transcript_id "OTTHUMT00000097355.3"; gene_type "protein_coding"; gene_name "OR2M3"; transcript_type "protein_coding"; transcript_name "RP11-245D2.6-001"; exon_number 2; exon_id "OTTHUME00002363364.2"; tag "RNA_Seq_supported_partial"; protein_id "OTTHUMP00000038276.1";
chr1	havana	UTR	248204004	248212925	.	+	.	gene_id "OTTHUMG00000040459.3"; transcript_id "OTTHUMT00000097355.3"; gene_type "protein_coding"; gene_name "OR2M3"; transcript_type "protein_coding"; transcript_name "RP11-245D2.6-001"; exon_number 2; exon_id "OTTHUME00002363364.2"; tag "RNA_Seq_supported_partial"; protein_id "OTTHUMP00000038276.1";
chr1	havana	exon	248231417	248231580	.	+	.	gene_id "OTTHUMG00000040456.3"; transcript_id "OTTHUMT00000097352.3"; gene_type "protein_coding"; gene_name "OR2M4"; transcript_type "protein_coding"; transcript_name "RP11-245D2.1-001"; exon_number 1; exon_id "OTTHUME00002397924.1"; tag "RNA_Seq_supported_partial"; protein_id "OTTHUMP00000038273.1";
chr1	havana	exon	248238910	248244679	.	+	.	gene_id "OTTHUMG00000040456.3"; transcript_id "OTTHUMT00000097352.3"; gene_type "protein_coding"; gene_name "OR2M4"; transcript_type "protein_coding"; transcript_name "RP11-245D2.1-001"; exon_number 2; exon_id "OTTHUME00002363361.2"; tag "RNA_Seq_supported_partial"; protein_id "OTTHUMP00000038273.1";
chr1	havana	CDS	248238929	248239861	.	+	0	gene_id "OTTHUMG00000040456.3"; transcript_id "OTTHUMT00000097352.3"; gene_type "protein_coding"; gene_name "OR2M4"; transcript_type "protein_coding"; transcript_name "RP11-245D2.1-001"; exon_number 2; exon_id "OTTHUME00002363361.2"; tag "RNA_Seq_supported_partial"; protein_id "OTTHUMP00000038273.1";
chr1	havana	start_codon	248238929	248238931	.	+	0	gene_id "OTTHUMG00000040456.3"; transcript_id "OTTHUMT00000097352.3"; gene_type "protein_coding"; gene_name "OR2M4"; transcript_type "protein_coding"; transcript_name "RP11-245D2.1-001"; exon_number 2; exon_id "OTTHUME00002363361.2"; tag "RNA_Seq_supported_partial"; protein_id "OTTHUMP00000038273.1";
chr1	havana	stop_codon	248239862	248239864	.	+	0	gene_id "OTTHUMG00000040456.3"; transcript_id "OTTHUMT00000097352.3"; gene_type "protein_coding"; gene_name "OR2M4"; transcript_type "protein_coding"; transcript_name "RP11-245D2.1-001"; exon_number 2; exon_id "OTTHUME00002363361.2"; tag "RNA_Seq_supported_partial"; protein_id "OTTHUMP00000038273.1";
chr1	havana	UTR	248231417	248231580	.	+	.	gene_id "OTTHUMG00000040456.3"; transcript_id "OTTHUMT00000097352.3"; gene_type "protein_coding"; gene_name "OR2M4"; transcript_type "protein_coding"; transcript_name "RP11-245D2.1-001"; exon_number 1; exon_id "OTTHUME00002397924.1"; tag "RNA_Seq_supported_partial"; protein_id "OTTHUMP00000038273.1";
chr1	havana	UTR	248238910	248238928	.	+	.	gene_id "OTTHUMG00000040456.3"; transcript_id "OTTHUMT00000097352.3"; gene_type "protein_coding"; gene_name "OR2M4"; transcript_type "protein_coding"; transcript_name "RP11-245D2.1-001"; exon_number 2; exon_id "OTTHUME00002363361.2"; tag "RNA_Seq_supported_partial"; protein_id "OTTHUMP00000038273.1";
chr1	havana	UTR	248239862	248244679	.	+	.	gene_id "OTTHUMG00000040456.3"; transcript_id "OTTHUMT00000097352.3"; gene_type "protein_coding"; gene_name "OR2M4"; transcript_type "protein_coding"; transcript_name "RP11-245D2.1-001"; exon_number 2; exon_id "OTTHUME00002363361.2"; tag "RNA_Seq_supported_partial"; protein_id "OTTHUMP00000038273.1";
chr1	havana	exon	248277765	248277976	.	-	.	gene_id "OTTHUMG00000040458.3"; transcript_id "OTTHUMT00000097354.3"; gene_type "protein_coding"; gene_name "OR2T33"; transcript_type "protein_coding"; transcript_name "RP11-245D2.3-001"; exon_number 1; exon_id "OTTHUME00002397925.1"; tag "RNA_Seq_supported_partial"; protein_id "OTTHUMP00000038275.1";
chr1	havana	exon	248269917	248273822	.	-	.	gene_id "OTTHUMG00000040458.3"; transcript_id "OTTHUMT00000097354.3"; gene_type "protein_coding"; gene_name "OR2T33"; transcript_type "protein_coding"; transcript_name "RP11-245D2.3-001"; exon_number 2; exon_id "OTTHUME00002363363.2"; tag "RNA_Seq_supported_partial"; protein_id "OTTHUMP00000038275.1";
chr1	havana	CDS	248272855	248273814	.	-	0	gene_id "OTTHUMG00000040458.3"; transcript_id "OTTHUMT00000097354.3"; gene_type "protein_coding"; gene_name "OR2T33"; transcript_type "protein_coding"; transcript_name "RP11-245D2.3-001"; exon_number 2; exon_id "OTTHUME00002363363.2"; tag "RNA_Seq_supported_partial"; protein_id "OTTHUMP00000038275.1";
chr1	havana	start_codon	248273812	248273814	.	-	0	gene_id "OTTHUMG00000040458.3"; transcript_id "OTTHUMT00000097354.3"; gene_type "protein_coding"; gene_name "OR2T33"; transcript_type "protein_coding"; transcript_name "RP11-245D2.3-001"; exon_number 2; exon_id "OTTHUME00002363363.2"; tag "RNA_Seq_supported_partial"; protein_id "OTTHUMP00000038275.1";
chr1	havana	stop_codon	248272852	248272854	.	-	0	gene_id "OTTHUMG00000040458.3"; transcript_id "OTTHUMT00000097354.3"; gene_type "protein_coding"; gene_name "OR2T33"; transcript_type "protein_coding"; transcript_name "RP11-245D2.3-001"; exon_number 2; exon_id "OTTHUME00002363363.2"; tag "RNA_Seq_supported_partial"; protein_id "OTTHUMP00000038275.1";
chr1	havana	UTR	248277765	248277976	.	-	.	gene_id "OTTHUMG00000040458.3"; transcript_id "OTTHUMT00000097354.3"; gene_type "protein_coding"; gene_name "OR2T33"; transcript_type "protein_coding"; transcript_name "RP11-245D2.3-001"; exon_number 1; exon_id "OTTHUME00002397925.1"; tag "RNA_Seq_supported_partial"; protein_id "OTTHUMP00000038275.1";
chr1	havana	UTR	248269917	248272854	.	-	.	gene_id "OTTHUMG00000040458.3"; transcript_id "OTTHUMT00000097354.3"; gene_type "protein_coding"; gene_name "OR2T33"; transcript_type "protein_coding"; transcript_name "RP11-245D2.3-001"; exon_number 2; exon_id "OTTHUME00002363363.2"; tag "RNA_Seq_supported_partial"; protein_id "OTTHUMP00000038275.1";
chr1	havana	UTR	248273815	248273822	.	-	.	gene_id "OTTHUMG00000040458.3"; transcript_id "OTTHUMT00000097354.3"; gene_type "protein_coding"; gene_name "OR2T33"; transcript_type "protein_coding"; transcript_name "RP11-245D2.3-001"; exon_number 2; exon_id "OTTHUME00002363363.2"; tag "RNA_Seq_supported_partial"; protein_id "OTTHUMP00000038275.1";
chr1	havana	exon	248303346	248303424	.	-	.	gene_id "OTTHUMG00000040457.3"; transcript_id "OTTHUMT00000097353.3"; gene_type "protein_coding"; gene_name "OR2T12"; transcript_type "protein_coding"; transcript_name "RP11-245D2.2-001"; exon_number 1; exon_id "OTTHUME00002397926.1"; tag "RNA_Seq_supported_partial"; protein_id "OTTHUMP00000038274.1";
chr1	havana	exon	248301373	248301553	.	-	.	gene_id "OTTHUMG00000040457.3"; transcript_id "OTTHUMT00000097353.3"; gene_type "protein_coding"; gene_name "OR2T12"; transcript_type "protein_coding"; transcript_name "RP11-245D2.2-001"; exon_number 2; exon_id "OTTHUME00002397927.1"; tag "RNA_Seq_supported_partial"; protein_id "OTTHUMP00000038274.1";
chr1	havana	exon	248290139	248295586	.	-	.	gene_id "OTTHUMG00000040457.3"; transcript_id "OTTHUMT00000097353.3"; gene_type "protein_coding"; gene_name "OR2T12"; transcript_type "protein_coding"; transcript_name "RP11-245D2.2-001"; exon_number 3; exon_id "OTTHUME00002363362.2"; tag "RNA_Seq_supported_partial"; protein_id "OTTHUMP00000038274.1";
chr1	havana	CDS	248294619	248295578	.	-	0	gene_id "OTTHUMG00000040457.3"; transcript_id "OTTHUMT00000097353.3"; gene_type "protein_coding"; gene_name "OR2T12"; transcript_type "protein_coding"; transcript_name "RP11-245D2.2-001"; exon_number 3; exon_id "OTTHUME00002363362.2"; tag "RNA_Seq_supported_partial"; protein_id "OTTHUMP00000038274.1";
chr1	havana	start_codon	248295576	248295578	.	-	0	gene_id "OTTHUMG00000040457.3"; transcript_id "OTTHUMT00000097353.3"; gene_type "protein_coding"; gene_name "OR2T12"; transcript_type "protein_coding"; transcript_name "RP11-245D2.2-001"; exon_number 3; exon_id "OTTHUME00002363362.2"; tag "RNA_Seq_supported_partial"; protein_id "OTTHUMP00000038274.1";
chr1	havana	stop_codon	248294616	248294618	.	-	0	gene_id "OTTHUMG00000040457.3"; transcript_id "OTTHUMT00000097353.3"; gene_type "protein_coding"; gene_name "OR2T12"; transcript_type "protein_coding"; transcript_name "RP11-245D2.2-001"; exon_number 3; exon_id "OTTHUME00002363362.2"; tag "RNA_Seq_supported_partial"; protein_id "OTTHUMP00000038274.1";
chr1	havana	UTR	248303346	248303424	.	-	.	gene_id "OTTHUMG00000040457.3"; transcript_id "OTTHUMT00000097353.3"; gene_type "protein_coding"; gene_name "OR2T12"; transcript_type "protein_coding"; transcript_name "RP11-245D2.2-001"; exon_number 1; exon_id "OTTHUME00002397926.1"; tag "RNA_Seq_supported_partial"; protein_id "OTTHUMP00000038274.1";
chr1	havana	UTR	248301373	248301553	.	-	.	gene_id "OTTHUMG00000040457.3"; transcript_id "OTTHUMT00000097353.3"; gene_type "protein_coding"; gene_name "OR2T12"; transcript_type "protein_coding"; transcript_name "RP11-245D2.2-001"; exon_number 2; exon_id "OTTHUME00002397927.1"; tag "RNA_Seq_supported_partial"; protein_id "OTTHUMP00000038274.1";
chr1	havana	UTR	248290139	248294618	.	-	.	gene_id "OTTHUMG00000040457.3"; transcript_id "OTTHUMT00000097353.3"; gene_type "protein_coding"; gene_name "OR2T12"; transcript_type "protein_coding"; transcript_name "RP11-245D2.2-001"; exon_number 3; exon_id "OTTHUME00002363362.2"; tag "RNA_Seq_supported_partial"; protein_id "OTTHUMP00000038274.1";
chr1	havana	UTR	248295579	248295586	.	-	.	gene_id "OTTHUMG00000040457.3"; transcript_id "OTTHUMT00000097353.3"; gene_type "protein_coding"; gene_name "OR2T12"; transcript_type "protein_coding"; transcript_name "RP11-245D2.2-001"; exon_number 3; exon_id "OTTHUME00002363362.2"; tag "RNA_Seq_supported_partial"; protein_id "OTTHUMP00000038274.1";
chr1	havana	exon	248323630	248324568	.	-	.	gene_id "OTTHUMG00000040461.2"; transcript_id "OTTHUMT00000097357.2"; gene_type "protein_coding"; gene_name "OR2M7"; transcript_type "protein_coding"; transcript_name "RP11-245D2.4-001"; exon_number 1; exon_id "OTTHUME00002363366.1"; protein_id "OTTHUMP00000038278.1";
chr1	havana	CDS	248323633	248324568	.	-	0	gene_id "OTTHUMG00000040461.2"; transcript_id "OTTHUMT00000097357.2"; gene_type "protein_coding"; gene_name "OR2M7"; transcript_type "protein_coding"; transcript_name "RP11-245D2.4-001"; exon_number 1; exon_id "OTTHUME00002363366.1"; protein_id "OTTHUMP00000038278.1";
chr1	havana	start_codon	248324566	248324568	.	-	0	gene_id "OTTHUMG00000040461.2"; transcript_id "OTTHUMT00000097357.2"; gene_type "protein_coding"; gene_name "OR2M7"; transcript_type "protein_coding"; transcript_name "RP11-245D2.4-001"; exon_number 1; exon_id "OTTHUME00002363366.1"; protein_id "OTTHUMP00000038278.1";
chr1	havana	stop_codon	248323630	248323632	.	-	0	gene_id "OTTHUMG00000040461.2"; transcript_id "OTTHUMT00000097357.2"; gene_type "protein_coding"; gene_name "OR2M7"; transcript_type "protein_coding"; transcript_name "RP11-245D2.4-001"; exon_number 1; exon_id "OTTHUME00002363366.1"; protein_id "OTTHUMP00000038278.1";
chr1	havana	UTR	248323630	248323632	.	-	.	gene_id "OTTHUMG00000040461.2"; transcript_id "OTTHUMT00000097357.2"; gene_type "protein_coding"; gene_name "OR2M7"; transcript_type "protein_coding"; transcript_name "RP11-245D2.4-001"; exon_number 1; exon_id "OTTHUME00002363366.1"; protein_id "OTTHUMP00000038278.1";
chr1	havana	exon	248348775	248349713	.	+	.	gene_id "OTTHUMG00000040463.2"; transcript_id "OTTHUMT00000097359.2"; gene_type "protein_coding"; gene_name "OR14C36"; transcript_type "protein_coding"; transcript_name "RP11-245D2.5-001"; exon_number 1; exon_id "OTTHUME00002363368.1"; protein_id "OTTHUMP00000038280.1";
chr1	havana	CDS	248348775	248349710	.	+	0	gene_id "OTTHUMG00000040463.2"; transcript_id "OTTHUMT00000097359.2"; gene_type "protein_coding"; gene_name "OR14C36"; transcript_type "protein_coding"; transcript_name "RP11-245D2.5-001"; exon_number 1; exon_id "OTTHUME00002363368.1"; protein_id "OTTHUMP00000038280.1";
chr1	havana	start_codon	248348775	248348777	.	+	0	gene_id "OTTHUMG00000040463.2"; transcript_id "OTTHUMT00000097359.2"; gene_type "protein_coding"; gene_name "OR14C36"; transcript_type "protein_coding"; transcript_name "RP11-245D2.5-001"; exon_number 1; exon_id "OTTHUME00002363368.1"; protein_id "OTTHUMP00000038280.1";
chr1	havana	stop_codon	248349711	248349713	.	+	0	gene_id "OTTHUMG00000040463.2"; transcript_id "OTTHUMT00000097359.2"; gene_type "protein_coding"; gene_name "OR14C36"; transcript_type "protein_coding"; transcript_name "RP11-245D2.5-001"; exon_number 1; exon_id "OTTHUME00002363368.1"; protein_id "OTTHUMP00000038280.1";
chr1	havana	UTR	248349711	248349713	.	+	.	gene_id "OTTHUMG00000040463.2"; transcript_id "OTTHUMT00000097359.2"; gene_type "protein_coding"; gene_name "OR14C36"; transcript_type "protein_coding"; transcript_name "RP11-245D2.5-001"; exon_number 1; exon_id "OTTHUME00002363368.1"; protein_id "OTTHUMP00000038280.1";
chr1	havana	exon	248361665	248362627	.	+	.	gene_id "OTTHUMG00000040453.4"; transcript_id "OTTHUMT00000097349.4"; gene_type "protein_coding"; gene_name "OR2T4"; transcript_type "protein_coding"; transcript_name "RP11-407H12.1-001"; exon_number 1; exon_id "OTTHUME00002363360.2"; protein_id "OTTHUMP00000038271.3";
chr1	havana	CDS	248361665	248362624	.	+	0	gene_id "OTTHUMG00000040453.4"; transcript_id "OTTHUMT00000097349.4"; gene_type "protein_coding"; gene_name "OR2T4"; transcript_type "protein_coding"; transcript_name "RP11-407H12.1-001"; exon_number 1; exon_id "OTTHUME00002363360.2"; protein_id "OTTHUMP00000038271.3";
chr1	havana	start_codon	248361665	248361667	.	+	0	gene_id "OTTHUMG00000040453.4"; transcript_id "OTTHUMT00000097349.4"; gene_type "protein_coding"; gene_name "OR2T4"; transcript_type "protein_coding"; transcript_name "RP11-407H12.1-001"; exon_number 1; exon_id "OTTHUME00002363360.2"; protein_id "OTTHUMP00000038271.3";
chr1	havana	stop_codon	248362625	248362627	.	+	0	gene_id "OTTHUMG00000040453.4"; transcript_id "OTTHUMT00000097349.4"; gene_type "protein_coding"; gene_name "OR2T4"; transcript_type "protein_coding"; transcript_name "RP11-407H12.1-001"; exon_number 1; exon_id "OTTHUME00002363360.2"; protein_id "OTTHUMP00000038271.3";
chr1	havana	UTR	248362625	248362627	.	+	.	gene_id "OTTHUMG00000040453.4"; transcript_id "OTTHUMT00000097349.4"; gene_type "protein_coding"; gene_name "OR2T4"; transcript_type "protein_coding"; transcript_name "RP11-407H12.1-001"; exon_number 1; exon_id "OTTHUME00002363360.2"; protein_id "OTTHUMP00000038271.3";
chr1	havana	exon	248375746	248376054	.	+	.	gene_id "OTTHUMG00000040448.3"; transcript_id "OTTHUMT00000097344.3"; gene_type "protein_coding"; gene_name "OR2T6"; transcript_type "protein_coding"; transcript_name "RP11-407H12.2-001"; exon_number 1; exon_id "OTTHUME00002397928.1"; tag "RNA_Seq_supported_partial"; protein_id "OTTHUMP00000038267.1";
chr1	havana	exon	248384711	248384864	.	+	.	gene_id "OTTHUMG00000040448.3"; transcript_id "OTTHUMT00000097344.3"; gene_type "protein_coding"; gene_name "OR2T6"; transcript_type "protein_coding"; transcript_name "RP11-407H12.2-001"; exon_number 2; exon_id "OTTHUME00002397929.1"; tag "RNA_Seq_supported_partial"; protein_id "OTTHUMP00000038267.1";
chr1	havana	exon	248387605	248391811	.	+	.	gene_id "OTTHUMG00000040448.3"; transcript_id "OTTHUMT00000097344.3"; gene_type "protein_coding"; gene_name "OR2T6"; transcript_type "protein_coding"; transcript_name "RP11-407H12.2-001"; exon_number 3; exon_id "OTTHUME00002363357.2"; tag "RNA_Seq_supported_partial"; protein_id "OTTHUMP00000038267.1";
chr1	havana	CDS	248387609	248388532	.	+	0	gene_id "OTTHUMG00000040448.3"; transcript_id "OTTHUMT00000097344.3"; gene_type "protein_coding"; gene_name "OR2T6"; transcript_type "protein_coding"; transcript_name "RP11-407H12.2-001"; exon_number 3; exon_id "OTTHUME00002363357.2"; tag "RNA_Seq_supported_partial"; protein_id "OTTHUMP00000038267.1";
chr1	havana	start_codon	248387609	248387611	.	+	0	gene_id "OTTHUMG00000040448.3"; transcript_id "OTTHUMT00000097344.3"; gene_type "protein_coding"; gene_name "OR2T6"; transcript_type "protein_coding"; transcript_name "RP11-407H12.2-001"; exon_number 3; exon_id "OTTHUME00002363357.2"; tag "RNA_Seq_supported_partial"; protein_id "OTTHUMP00000038267.1";
chr1	havana	stop_codon	248388533	248388535	.	+	0	gene_id "OTTHUMG00000040448.3"; transcript_id "OTTHUMT00000097344.3"; gene_type "protein_coding"; gene_name "OR2T6"; transcript_type "protein_coding"; transcript_name "RP11-407H12.2-001"; exon_number 3; exon_id "OTTHUME00002363357.2"; tag "RNA_Seq_supported_partial"; protein_id "OTTHUMP00000038267.1";
chr1	havana	UTR	248375746	248376054	.	+	.	gene_id "OTTHUMG00000040448.3"; transcript_id "OTTHUMT00000097344.3"; gene_type "protein_coding"; gene_name "OR2T6"; transcript_type "protein_coding"; transcript_name "RP11-407H12.2-001"; exon_number 1; exon_id "OTTHUME00002397928.1"; tag "RNA_Seq_supported_partial"; protein_id "OTTHUMP00000038267.1";
chr1	havana	UTR	248384711	248384864	.	+	.	gene_id "OTTHUMG00000040448.3"; transcript_id "OTTHUMT00000097344.3"; gene_type "protein_coding"; gene_name "OR2T6"; transcript_type "protein_coding"; transcript_name "RP11-407H12.2-001"; exon_number 2; exon_id "OTTHUME00002397929.1"; tag "RNA_Seq_supported_partial"; protein_id "OTTHUMP00000038267.1";
chr1	havana	UTR	248387605	248387608	.	+	.	gene_id "OTTHUMG00000040448.3"; transcript_id "OTTHUMT00000097344.3"; gene_type "protein_coding"; gene_name "OR2T6"; transcript_type "protein_coding"; transcript_name "RP11-407H12.2-001"; exon_number 3; exon_id "OTTHUME00002363357.2"; tag "RNA_Seq_supported_partial"; protein_id "OTTHUMP00000038267.1";
chr1	havana	UTR	248388533	248391811	.	+	.	gene_id "OTTHUMG00000040448.3"; transcript_id "OTTHUMT00000097344.3"; gene_type "protein_coding"; gene_name "OR2T6"; transcript_type "protein_coding"; transcript_name "RP11-407H12.2-001"; exon_number 3; exon_id "OTTHUME00002363357.2"; tag "RNA_Seq_supported_partial"; protein_id "OTTHUMP00000038267.1";
chr1	havana	exon	248403048	248403245	.	+	.	gene_id "OTTHUMG00000040450.4"; transcript_id "OTTHUMT00000097346.4"; gene_type "protein_coding"; gene_name "OR2T1"; transcript_type "protein_coding"; transcript_name "RP11-407H12.3-001"; exon_number 1; exon_id "OTTHUME00002397930.1"; tag "RNA_Seq_supported_partial"; protein_id "OTTHUMP00000038268.3";
chr1	havana	exon	248406115	248408020	.	+	.	gene_id "OTTHUMG00000040450.4"; transcript_id "OTTHUMT00000097346.4"; gene_type "protein_coding"; gene_name "OR2T1"; transcript_type "protein_coding"; transcript_name "RP11-407H12.3-001"; exon_number 2; exon_id "OTTHUME00002363358.2"; tag "RNA_Seq_supported_partial"; protein_id "OTTHUMP00000038268.3";
chr1	havana	CDS	248406148	248407101	.	+	0	gene_id "OTTHUMG00000040450.4"; transcript_id "OTTHUMT00000097346.4"; gene_type "protein_coding"; gene_name "OR2T1"; transcript_type "protein_coding"; transcript_name "RP11-407H12.3-001"; exon_number 2; exon_id "OTTHUME00002363358.2"; tag "RNA_Seq_supported_partial"; protein_id "OTTHUMP00000038268.3";
chr1	havana	start_codon	248406148	248406150	.	+	0	gene_id "OTTHUMG00000040450.4"; transcript_id "OTTHUMT00000097346.4"; gene_type "protein_coding"; gene_name "OR2T1"; transcript_type "protein_coding"; transcript_name "RP11-407H12.3-001"; exon_number 2; exon_id "OTTHUME00002363358.2"; tag "RNA_Seq_supported_partial"; protein_id "OTTHUMP00000038268.3";
chr1	havana	stop_codon	248407102	248407104	.	+	0	gene_id "OTTHUMG00000040450.4"; transcript_id "OTTHUMT00000097346.4"; gene_type "protein_coding"; gene_name "OR2T1"; transcript_type "protein_coding"; transcript_name "RP11-407H12.3-001"; exon_number 2; exon_id "OTTHUME00002363358.2"; tag "RNA_Seq_supported_partial"; protein_id "OTTHUMP00000038268.3";
chr1	havana	UTR	248403048	248403245	.	+	.	gene_id "OTTHUMG00000040450.4"; transcript_id "OTTHUMT00000097346.4"; gene_type "protein_coding"; gene_name "OR2T1"; transcript_type "protein_coding"; transcript_name "RP11-407H12.3-001"; exon_number 1; exon_id "OTTHUME00002397930.1"; tag "RNA_Seq_supported_partial"; protein_id "OTTHUMP00000038268.3";
chr1	havana	UTR	248406115	248406147	.	+	.	gene_id "OTTHUMG00000040450.4"; transcript_id "OTTHUMT00000097346.4"; gene_type "protein_coding"; gene_name "OR2T1"; transcript_type "protein_coding"; transcript_name "RP11-407H12.3-001"; exon_number 2; exon_id "OTTHUME00002363358.2"; tag "RNA_Seq_supported_partial"; protein_id "OTTHUMP00000038268.3";
chr1	havana	UTR	248407102	248408020	.	+	.	gene_id "OTTHUMG00000040450.4"; transcript_id "OTTHUMT00000097346.4"; gene_type "protein_coding"; gene_name "OR2T1"; transcript_type "protein_coding"; transcript_name "RP11-407H12.3-001"; exon_number 2; exon_id "OTTHUME00002363358.2"; tag "RNA_Seq_supported_partial"; protein_id "OTTHUMP00000038268.3";
chr1	havana	exon	248436359	248436628	.	+	.	gene_id "OTTHUMG00000040449.4"; transcript_id "OTTHUMT00000492890.1"; gene_type "polymorphic_pseudogene"; gene_name "OR2T7"; transcript_type "polymorphic_pseudogene"; transcript_name "RP11-407H12.4-002"; exon_number 1; exon_id "OTTHUME00002397932.1"; tag "alternative_5_UTR"; tag "RNA_Seq_supported_partial"; protein_id "OTTHUMP00000284147.1";
chr1	havana	exon	248441178	248444316	.	+	.	gene_id "OTTHUMG00000040449.4"; transcript_id "OTTHUMT00000492890.1"; gene_type "polymorphic_pseudogene"; gene_name "OR2T7"; transcript_type "polymorphic_pseudogene"; transcript_name "RP11-407H12.4-002"; exon_number 2; exon_id "OTTHUME00000430799.4"; tag "alternative_5_UTR"; tag "RNA_Seq_supported_partial"; protein_id "OTTHUMP00000284147.1";
chr1	havana	CDS	248441182	248442133	.	+	0	gene_id "OTTHUMG00000040449.4"; transcript_id "OTTHUMT00000492890.1"; gene_type "polymorphic_pseudogene"; gene_name "OR2T7"; transcript_type "polymorphic_pseudogene"; transcript_name "RP11-407H12.4-002"; exon_number 2; exon_id "OTTHUME00000430799.4"; tag "alternative_5_UTR"; tag "RNA_Seq_supported_partial"; protein_id "OTTHUMP00000284147.1";
chr1	havana	start_codon	248441182	248441184	.	+	0	gene_id "OTTHUMG00000040449.4"; transcript_id "OTTHUMT00000492890.1"; gene_type "polymorphic_pseudogene"; gene_name "OR2T7"; transcript_type "polymorphic_pseudogene"; transcript_name "RP11-407H12.4-002"; exon_number 2; exon_id "OTTHUME00000430799.4"; tag "alternative_5_UTR"; tag "RNA_Seq_supported_partial"; protein_id "OTTHUMP00000284147.1";
chr1	havana	UTR	248436359	248436628	.	+	.	gene_id "OTTHUMG00000040449.4"; transcript_id "OTTHUMT00000492890.1"; gene_type "polymorphic_pseudogene"; gene_name "OR2T7"; transcript_type "polymorphic_pseudogene"; transcript_name "RP11-407H12.4-002"; exon_number 1; exon_id "OTTHUME00002397932.1"; tag "alternative_5_UTR"; tag "RNA_Seq_supported_partial"; protein_id "OTTHUMP00000284147.1";
chr1	havana	UTR	248441178	248441181	.	+	.	gene_id "OTTHUMG00000040449.4"; transcript_id "OTTHUMT00000492890.1"; gene_type "polymorphic_pseudogene"; gene_name "OR2T7"; transcript_type "polymorphic_pseudogene"; transcript_name "RP11-407H12.4-002"; exon_number 2; exon_id "OTTHUME00000430799.4"; tag "alternative_5_UTR"; tag "RNA_Seq_supported_partial"; protein_id "OTTHUMP00000284147.1";
chr1	havana	UTR	248442134	248444316	.	+	.	gene_id "OTTHUMG00000040449.4"; transcript_id "OTTHUMT00000492890.1"; gene_type "polymorphic_pseudogene"; gene_name "OR2T7"; transcript_type "polymorphic_pseudogene"; transcript_name "RP11-407H12.4-002"; exon_number 2; exon_id "OTTHUME00000430799.4"; tag "alternative_5_UTR"; tag "RNA_Seq_supported_partial"; protein_id "OTTHUMP00000284147.1";
chr1	havana	exon	248439145	248439468	.	+	.	gene_id "OTTHUMG00000040449.4"; transcript_id "OTTHUMT00000097345.4"; gene_type "polymorphic_pseudogene"; gene_name "OR2T7"; transcript_type "polymorphic_pseudogene"; transcript_name "RP11-407H12.4-001"; exon_number 1; exon_id "OTTHUME00002397931.1"; tag "RNA_Seq_supported_partial"; protein_id "OTTHUMP00000284148.1";
chr1	havana	exon	248441178	248444316	.	+	.	gene_id "OTTHUMG00000040449.4"; transcript_id "OTTHUMT00000097345.4"; gene_type "polymorphic_pseudogene"; gene_name "OR2T7"; transcript_type "polymorphic_pseudogene"; transcript_name "RP11-407H12.4-001"; exon_number 2; exon_id "OTTHUME00000430799.4"; tag "RNA_Seq_supported_partial"; protein_id "OTTHUMP00000284148.1";
chr1	havana	CDS	248441182	248442133	.	+	0	gene_id "OTTHUMG00000040449.4"; transcript_id "OTTHUMT00000097345.4"; gene_type "polymorphic_pseudogene"; gene_name "OR2T7"; transcript_type "polymorphic_pseudogene"; transcript_name "RP11-407H12.4-001"; exon_number 2; exon_id "OTTHUME00000430799.4"; tag "RNA_Seq_supported_partial"; protein_id "OTTHUMP00000284148.1";
chr1	havana	start_codon	248441182	248441184	.	+	0	gene_id "OTTHUMG00000040449.4"; transcript_id "OTTHUMT00000097345.4"; gene_type "polymorphic_pseudogene"; gene_name "OR2T7"; transcript_type "polymorphic_pseudogene"; transcript_name "RP11-407H12.4-001"; exon_number 2; exon_id "OTTHUME00000430799.4"; tag "RNA_Seq_supported_partial"; protein_id "OTTHUMP00000284148.1";
chr1	havana	UTR	248439145	248439468	.	+	.	gene_id "OTTHUMG00000040449.4"; transcript_id "OTTHUMT00000097345.4"; gene_type "polymorphic_pseudogene"; gene_name "OR2T7"; transcript_type "polymorphic_pseudogene"; transcript_name "RP11-407H12.4-001"; exon_number 1; exon_id "OTTHUME00002397931.1"; tag "RNA_Seq_supported_partial"; protein_id "OTTHUMP00000284148.1";
chr1	havana	UTR	248441178	248441181	.	+	.	gene_id "OTTHUMG00000040449.4"; transcript_id "OTTHUMT00000097345.4"; gene_type "polymorphic_pseudogene"; gene_name "OR2T7"; transcript_type "polymorphic_pseudogene"; transcript_name "RP11-407H12.4-001"; exon_number 2; exon_id "OTTHUME00000430799.4"; tag "RNA_Seq_supported_partial"; protein_id "OTTHUMP00000284148.1";
chr1	havana	UTR	248442134	248444316	.	+	.	gene_id "OTTHUMG00000040449.4"; transcript_id "OTTHUMT00000097345.4"; gene_type "polymorphic_pseudogene"; gene_name "OR2T7"; transcript_type "polymorphic_pseudogene"; transcript_name "RP11-407H12.4-001"; exon_number 2; exon_id "OTTHUME00000430799.4"; tag "RNA_Seq_supported_partial"; protein_id "OTTHUMP00000284148.1";
chr1	havana	exon	248445512	248445669	.	+	.	gene_id "OTTHUMG00000040480.3"; transcript_id "OTTHUMT00000097421.2"; gene_type "protein_coding"; gene_name "OR2T2"; transcript_type "protein_coding"; transcript_name "RP11-407H12.5-001"; exon_number 1; exon_id "OTTHUME00002397935.1"; tag "RNA_Seq_supported_partial"; protein_id "OTTHUMP00000038302.1";
chr1	havana	exon	248446589	248446811	.	+	.	gene_id "OTTHUMG00000040480.3"; transcript_id "OTTHUMT00000097421.2"; gene_type "protein_coding"; gene_name "OR2T2"; transcript_type "protein_coding"; transcript_name "RP11-407H12.5-001"; exon_number 2; exon_id "OTTHUME00002397933.1"; tag "RNA_Seq_supported_partial"; protein_id "OTTHUMP00000038302.1";
chr1	havana	exon	248452776	248455725	.	+	.	gene_id "OTTHUMG00000040480.3"; transcript_id "OTTHUMT00000097421.2"; gene_type "protein_coding"; gene_name "OR2T2"; transcript_type "protein_coding"; transcript_name "RP11-407H12.5-001"; exon_number 3; exon_id "OTTHUME00002363369.2"; tag "RNA_Seq_supported_partial"; protein_id "OTTHUMP00000038302.1";
chr1	havana	CDS	248452798	248453769	.	+	0	gene_id "OTTHUMG00000040480.3"; transcript_id "OTTHUMT00000097421.2"; gene_type "protein_coding"; gene_name "OR2T2"; transcript_type "protein_coding"; transcript_name "RP11-407H12.5-001"; exon_number 3; exon_id "OTTHUME00002363369.2"; tag "RNA_Seq_supported_partial"; protein_id "OTTHUMP00000038302.1";
chr1	havana	start_codon	248452798	248452800	.	+	0	gene_id "OTTHUMG00000040480.3"; transcript_id "OTTHUMT00000097421.2"; gene_type "protein_coding"; gene_name "OR2T2"; transcript_type "protein_coding"; transcript_name "RP11-407H12.5-001"; exon_number 3; exon_id "OTTHUME00002363369.2"; tag "RNA_Seq_supported_partial"; protein_id "OTTHUMP00000038302.1";
chr1	havana	stop_codon	248453770	248453772	.	+	0	gene_id "OTTHUMG00000040480.3"; transcript_id "OTTHUMT00000097421.2"; gene_type "protein_coding"; gene_name "OR2T2"; transcript_type "protein_coding"; transcript_name "RP11-407H12.5-001"; exon_number 3; exon_id "OTTHUME00002363369.2"; tag "RNA_Seq_supported_partial"; protein_id "OTTHUMP00000038302.1";
chr1	havana	UTR	248445512	248445669	.	+	.	gene_id "OTTHUMG00000040480.3"; transcript_id "OTTHUMT00000097421.2"; gene_type "protein_coding"; gene_name "OR2T2"; transcript_type "protein_coding"; transcript_name "RP11-407H12.5-001"; exon_number 1; exon_id "OTTHUME00002397935.1"; tag "RNA_Seq_supported_partial"; protein_id "OTTHUMP00000038302.1";
chr1	havana	UTR	248446589	248446811	.	+	.	gene_id "OTTHUMG00000040480.3"; transcript_id "OTTHUMT00000097421.2"; gene_type "protein_coding"; gene_name "OR2T2"; transcript_type "protein_coding"; transcript_name "RP11-407H12.5-001"; exon_number 2; exon_id "OTTHUME00002397933.1"; tag "RNA_Seq_supported_partial"; protein_id "OTTHUMP00000038302.1";
chr1	havana	UTR	248452776	248452797	.	+	.	gene_id "OTTHUMG00000040480.3"; transcript_id "OTTHUMT00000097421.2"; gene_type "protein_coding"; gene_name "OR2T2"; transcript_type "protein_coding"; transcript_name "RP11-407H12.5-001"; exon_number 3; exon_id "OTTHUME00002363369.2"; tag "RNA_Seq_supported_partial"; protein_id "OTTHUMP00000038302.1";
chr1	havana	UTR	248453770	248455725	.	+	.	gene_id "OTTHUMG00000040480.3"; transcript_id "OTTHUMT00000097421.2"; gene_type "protein_coding"; gene_name "OR2T2"; transcript_type "protein_coding"; transcript_name "RP11-407H12.5-001"; exon_number 3; exon_id "OTTHUME00002363369.2"; tag "RNA_Seq_supported_partial"; protein_id "OTTHUMP00000038302.1";
chr1	havana	exon	248445512	248445669	.	+	.	gene_id "OTTHUMG00000040480.3"; transcript_id "OTTHUMT00000492891.1"; gene_type "protein_coding"; gene_name "OR2T2"; transcript_type "protein_coding"; transcript_name "RP11-407H12.5-002"; exon_number 1; exon_id "OTTHUME00002397935.1"; tag "RNA_Seq_supported_partial"; protein_id "OTTHUMP00000284149.1";
chr1	havana	exon	248446589	248446811	.	+	.	gene_id "OTTHUMG00000040480.3"; transcript_id "OTTHUMT00000492891.1"; gene_type "protein_coding"; gene_name "OR2T2"; transcript_type "protein_coding"; transcript_name "RP11-407H12.5-002"; exon_number 2; exon_id "OTTHUME00002397933.1"; tag "RNA_Seq_supported_partial"; protein_id "OTTHUMP00000284149.1";
chr1	havana	exon	248449194	248449392	.	+	.	gene_id "OTTHUMG00000040480.3"; transcript_id "OTTHUMT00000492891.1"; gene_type "protein_coding"; gene_name "OR2T2"; transcript_type "protein_coding"; transcript_name "RP11-407H12.5-002"; exon_number 3; exon_id "OTTHUME00002397934.1"; tag "RNA_Seq_supported_partial"; protein_id "OTTHUMP00000284149.1";
chr1	havana	exon	248452776	248455725	.	+	.	gene_id "OTTHUMG00000040480.3"; transcript_id "OTTHUMT00000492891.1"; gene_type "protein_coding"; gene_name "OR2T2"; transcript_type "protein_coding"; transcript_name "RP11-407H12.5-002"; exon_number 4; exon_id "OTTHUME00002363369.2"; tag "RNA_Seq_supported_partial"; protein_id "OTTHUMP00000284149.1";
chr1	havana	CDS	248452798	248453769	.	+	0	gene_id "OTTHUMG00000040480.3"; transcript_id "OTTHUMT00000492891.1"; gene_type "protein_coding"; gene_name "OR2T2"; transcript_type "protein_coding"; transcript_name "RP11-407H12.5-002"; exon_number 4; exon_id "OTTHUME00002363369.2"; tag "RNA_Seq_supported_partial"; protein_id "OTTHUMP00000284149.1";
chr1	havana	start_codon	248452798	248452800	.	+	0	gene_id "OTTHUMG00000040480.3"; transcript_id "OTTHUMT00000492891.1"; gene_type "protein_coding"; gene_name "OR2T2"; transcript_type "protein_coding"; transcript_name "RP11-407H12.5-002"; exon_number 4; exon_id "OTTHUME00002363369.2"; tag "RNA_Seq_supported_partial"; protein_id "OTTHUMP00000284149.1";
chr1	havana	stop_codon	248453770	248453772	.	+	0	gene_id "OTTHUMG00000040480.3"; transcript_id "OTTHUMT00000492891.1"; gene_type "protein_coding"; gene_name "OR2T2"; transcript_type "protein_coding"; transcript_name "RP11-407H12.5-002"; exon_number 4; exon_id "OTTHUME00002363369.2"; tag "RNA_Seq_supported_partial"; protein_id "OTTHUMP00000284149.1";
chr1	havana	UTR	248445512	248445669	.	+	.	gene_id "OTTHUMG00000040480.3"; transcript_id "OTTHUMT00000492891.1"; gene_type "protein_coding"; gene_name "OR2T2"; transcript_type "protein_coding"; transcript_name "RP11-407H12.5-002"; exon_number 1; exon_id "OTTHUME00002397935.1"; tag "RNA_Seq_supported_partial"; protein_id "OTTHUMP00000284149.1";
chr1	havana	UTR	248446589	248446811	.	+	.	gene_id "OTTHUMG00000040480.3"; transcript_id "OTTHUMT00000492891.1"; gene_type "protein_coding"; gene_name "OR2T2"; transcript_type "protein_coding"; transcript_name "RP11-407H12.5-002"; exon_number 2; exon_id "OTTHUME00002397933.1"; tag "RNA_Seq_supported_partial"; protein_id "OTTHUMP00000284149.1";
chr1	havana	UTR	248449194	248449392	.	+	.	gene_id "OTTHUMG00000040480.3"; transcript_id "OTTHUMT00000492891.1"; gene_type "protein_coding"; gene_name "OR2T2"; transcript_type "protein_coding"; transcript_name "RP11-407H12.5-002"; exon_number 3; exon_id "OTTHUME00002397934.1"; tag "RNA_Seq_supported_partial"; protein_id "OTTHUMP00000284149.1";
chr1	havana	UTR	248452776	248452797	.	+	.	gene_id "OTTHUMG00000040480.3"; transcript_id "OTTHUMT00000492891.1"; gene_type "protein_coding"; gene_name "OR2T2"; transcript_type "protein_coding"; transcript_name "RP11-407H12.5-002"; exon_number 4; exon_id "OTTHUME00002363369.2"; tag "RNA_Seq_supported_partial"; protein_id "OTTHUMP00000284149.1";
chr1	havana	UTR	248453770	248455725	.	+	.	gene_id "OTTHUMG00000040480.3"; transcript_id "OTTHUMT00000492891.1"; gene_type "protein_coding"; gene_name "OR2T2"; transcript_type "protein_coding"; transcript_name "RP11-407H12.5-002"; exon_number 4; exon_id "OTTHUME00002363369.2"; tag "RNA_Seq_supported_partial"; protein_id "OTTHUMP00000284149.1";
chr1	havana	exon	248473351	248474307	.	+	.	gene_id "OTTHUMG00000040452.2"; transcript_id "OTTHUMT00000097348.2"; gene_type "protein_coding"; gene_name "OR2T3"; transcript_type "protein_coding"; transcript_name "RP11-407H12.6-001"; exon_number 1; exon_id "OTTHUME00002363359.1"; protein_id "OTTHUMP00000038270.1";
chr1	havana	CDS	248473351	248474304	.	+	0	gene_id "OTTHUMG00000040452.2"; transcript_id "OTTHUMT00000097348.2"; gene_type "protein_coding"; gene_name "OR2T3"; transcript_type "protein_coding"; transcript_name "RP11-407H12.6-001"; exon_number 1; exon_id "OTTHUME00002363359.1"; protein_id "OTTHUMP00000038270.1";
chr1	havana	start_codon	248473351	248473353	.	+	0	gene_id "OTTHUMG00000040452.2"; transcript_id "OTTHUMT00000097348.2"; gene_type "protein_coding"; gene_name "OR2T3"; transcript_type "protein_coding"; transcript_name "RP11-407H12.6-001"; exon_number 1; exon_id "OTTHUME00002363359.1"; protein_id "OTTHUMP00000038270.1";
chr1	havana	stop_codon	248474305	248474307	.	+	0	gene_id "OTTHUMG00000040452.2"; transcript_id "OTTHUMT00000097348.2"; gene_type "protein_coding"; gene_name "OR2T3"; transcript_type "protein_coding"; transcript_name "RP11-407H12.6-001"; exon_number 1; exon_id "OTTHUME00002363359.1"; protein_id "OTTHUMP00000038270.1";
chr1	havana	UTR	248474305	248474307	.	+	.	gene_id "OTTHUMG00000040452.2"; transcript_id "OTTHUMT00000097348.2"; gene_type "protein_coding"; gene_name "OR2T3"; transcript_type "protein_coding"; transcript_name "RP11-407H12.6-001"; exon_number 1; exon_id "OTTHUME00002363359.1"; protein_id "OTTHUMP00000038270.1";
chr1	havana	exon	248488589	248491113	.	+	.	gene_id "OTTHUMG00000040481.3"; transcript_id "OTTHUMT00000097422.3"; gene_type "protein_coding"; gene_name "OR2T5"; transcript_type "protein_coding"; transcript_name "RP11-407H12.7-001"; exon_number 1; exon_id "OTTHUME00002363370.2"; tag "RNA_Seq_supported_partial"; protein_id "OTTHUMP00000038303.1";
chr1	havana	CDS	248488589	248489533	.	+	0	gene_id "OTTHUMG00000040481.3"; transcript_id "OTTHUMT00000097422.3"; gene_type "protein_coding"; gene_name "OR2T5"; transcript_type "protein_coding"; transcript_name "RP11-407H12.7-001"; exon_number 1; exon_id "OTTHUME00002363370.2"; tag "RNA_Seq_supported_partial"; protein_id "OTTHUMP00000038303.1";
chr1	havana	start_codon	248488589	248488591	.	+	0	gene_id "OTTHUMG00000040481.3"; transcript_id "OTTHUMT00000097422.3"; gene_type "protein_coding"; gene_name "OR2T5"; transcript_type "protein_coding"; transcript_name "RP11-407H12.7-001"; exon_number 1; exon_id "OTTHUME00002363370.2"; tag "RNA_Seq_supported_partial"; protein_id "OTTHUMP00000038303.1";
chr1	havana	stop_codon	248489534	248489536	.	+	0	gene_id "OTTHUMG00000040481.3"; transcript_id "OTTHUMT00000097422.3"; gene_type "protein_coding"; gene_name "OR2T5"; transcript_type "protein_coding"; transcript_name "RP11-407H12.7-001"; exon_number 1; exon_id "OTTHUME00002363370.2"; tag "RNA_Seq_supported_partial"; protein_id "OTTHUMP00000038303.1";
chr1	havana	UTR	248489534	248491113	.	+	.	gene_id "OTTHUMG00000040481.3"; transcript_id "OTTHUMT00000097422.3"; gene_type "protein_coding"; gene_name "OR2T5"; transcript_type "protein_coding"; transcript_name "RP11-407H12.7-001"; exon_number 1; exon_id "OTTHUME00002363370.2"; tag "RNA_Seq_supported_partial"; protein_id "OTTHUMP00000038303.1";
chr1	havana	exon	248498308	248498649	.	+	.	gene_id "OTTHUMG00000185769.2"; transcript_id "OTTHUMT00000471206.2"; gene_type "unprocessed_pseudogene"; gene_name "OR2AS2P"; transcript_type "unprocessed_pseudogene"; transcript_name "RP11-407H12.9-001"; exon_number 1; exon_id "OTTHUME00002397936.1";
chr1	havana	exon	248508073	248508429	.	+	.	gene_id "OTTHUMG00000040462.3"; transcript_id "OTTHUMT00000097358.3"; gene_type "protein_coding"; gene_name "OR2G6"; transcript_type "protein_coding"; transcript_name "RP11-280A15.1-001"; exon_number 1; exon_id "OTTHUME00002397937.1"; tag "RNA_Seq_supported_partial"; protein_id "OTTHUMP00000038279.1";
chr1	havana	exon	248521611	248527337	.	+	.	gene_id "OTTHUMG00000040462.3"; transcript_id "OTTHUMT00000097358.3"; gene_type "protein_coding"; gene_name "OR2G6"; transcript_type "protein_coding"; transcript_name "RP11-280A15.1-001"; exon_number 2; exon_id "OTTHUME00002363367.2"; tag "RNA_Seq_supported_partial"; protein_id "OTTHUMP00000038279.1";
chr1	havana	CDS	248521647	248522594	.	+	0	gene_id "OTTHUMG00000040462.3"; transcript_id "OTTHUMT00000097358.3"; gene_type "protein_coding"; gene_name "OR2G6"; transcript_type "protein_coding"; transcript_name "RP11-280A15.1-001"; exon_number 2; exon_id "OTTHUME00002363367.2"; tag "RNA_Seq_supported_partial"; protein_id "OTTHUMP00000038279.1";
chr1	havana	start_codon	248521647	248521649	.	+	0	gene_id "OTTHUMG00000040462.3"; transcript_id "OTTHUMT00000097358.3"; gene_type "protein_coding"; gene_name "OR2G6"; transcript_type "protein_coding"; transcript_name "RP11-280A15.1-001"; exon_number 2; exon_id "OTTHUME00002363367.2"; tag "RNA_Seq_supported_partial"; protein_id "OTTHUMP00000038279.1";
chr1	havana	stop_codon	248522595	248522597	.	+	0	gene_id "OTTHUMG00000040462.3"; transcript_id "OTTHUMT00000097358.3"; gene_type "protein_coding"; gene_name "OR2G6"; transcript_type "protein_coding"; transcript_name "RP11-280A15.1-001"; exon_number 2; exon_id "OTTHUME00002363367.2"; tag "RNA_Seq_supported_partial"; protein_id "OTTHUMP00000038279.1";
chr1	havana	UTR	248508073	248508429	.	+	.	gene_id "OTTHUMG00000040462.3"; transcript_id "OTTHUMT00000097358.3"; gene_type "protein_coding"; gene_name "OR2G6"; transcript_type "protein_coding"; transcript_name "RP11-280A15.1-001"; exon_number 1; exon_id "OTTHUME00002397937.1"; tag "RNA_Seq_supported_partial"; protein_id "OTTHUMP00000038279.1";
chr1	havana	UTR	248521611	248521646	.	+	.	gene_id "OTTHUMG00000040462.3"; transcript_id "OTTHUMT00000097358.3"; gene_type "protein_coding"; gene_name "OR2G6"; transcript_type "protein_coding"; transcript_name "RP11-280A15.1-001"; exon_number 2; exon_id "OTTHUME00002363367.2"; tag "RNA_Seq_supported_partial"; protein_id "OTTHUMP00000038279.1";
chr1	havana	UTR	248522595	248527337	.	+	.	gene_id "OTTHUMG00000040462.3"; transcript_id "OTTHUMT00000097358.3"; gene_type "protein_coding"; gene_name "OR2G6"; transcript_type "protein_coding"; transcript_name "RP11-280A15.1-001"; exon_number 2; exon_id "OTTHUME00002363367.2"; tag "RNA_Seq_supported_partial"; protein_id "OTTHUMP00000038279.1";
chr1	havana	exon	248509536	248509648	.	+	.	gene_id "OTTHUMG00000040462.3"; transcript_id "OTTHUMT00000492892.1"; gene_type "protein_coding"; gene_name "OR2G6"; transcript_type "protein_coding"; transcript_name "RP11-280A15.1-002"; exon_number 1; exon_id "OTTHUME00002397938.1"; tag "alternative_5_UTR"; tag "RNA_Seq_supported_partial"; protein_id "OTTHUMP00000284150.1";
chr1	havana	exon	248521611	248527337	.	+	.	gene_id "OTTHUMG00000040462.3"; transcript_id "OTTHUMT00000492892.1"; gene_type "protein_coding"; gene_name "OR2G6"; transcript_type "protein_coding"; transcript_name "RP11-280A15.1-002"; exon_number 2; exon_id "OTTHUME00002363367.2"; tag "alternative_5_UTR"; tag "RNA_Seq_supported_partial"; protein_id "OTTHUMP00000284150.1";
chr1	havana	CDS	248521647	248522594	.	+	0	gene_id "OTTHUMG00000040462.3"; transcript_id "OTTHUMT00000492892.1"; gene_type "protein_coding"; gene_name "OR2G6"; transcript_type "protein_coding"; transcript_name "RP11-280A15.1-002"; exon_number 2; exon_id "OTTHUME00002363367.2"; tag "alternative_5_UTR"; tag "RNA_Seq_supported_partial"; protein_id "OTTHUMP00000284150.1";
chr1	havana	start_codon	248521647	248521649	.	+	0	gene_id "OTTHUMG00000040462.3"; transcript_id "OTTHUMT00000492892.1"; gene_type "protein_coding"; gene_name "OR2G6"; transcript_type "protein_coding"; transcript_name "RP11-280A15.1-002"; exon_number 2; exon_id "OTTHUME00002363367.2"; tag "alternative_5_UTR"; tag "RNA_Seq_supported_partial"; protein_id "OTTHUMP00000284150.1";
chr1	havana	stop_codon	248522595	248522597	.	+	0	gene_id "OTTHUMG00000040462.3"; transcript_id "OTTHUMT00000492892.1"; gene_type "protein_coding"; gene_name "OR2G6"; transcript_type "protein_coding"; transcript_name "RP11-280A15.1-002"; exon_number 2; exon_id "OTTHUME00002363367.2"; tag "alternative_5_UTR"; tag "RNA_Seq_supported_partial"; protein_id "OTTHUMP00000284150.1";
chr1	havana	UTR	248509536	248509648	.	+	.	gene_id "OTTHUMG00000040462.3"; transcript_id "OTTHUMT00000492892.1"; gene_type "protein_coding"; gene_name "OR2G6"; transcript_type "protein_coding"; transcript_name "RP11-280A15.1-002"; exon_number 1; exon_id "OTTHUME00002397938.1"; tag "alternative_5_UTR"; tag "RNA_Seq_supported_partial"; protein_id "OTTHUMP00000284150.1";
chr1	havana	UTR	248521611	248521646	.	+	.	gene_id "OTTHUMG00000040462.3"; transcript_id "OTTHUMT00000492892.1"; gene_type "protein_coding"; gene_name "OR2G6"; transcript_type "protein_coding"; transcript_name "RP11-280A15.1-002"; exon_number 2; exon_id "OTTHUME00002363367.2"; tag "alternative_5_UTR"; tag "RNA_Seq_supported_partial"; protein_id "OTTHUMP00000284150.1";
chr1	havana	UTR	248522595	248527337	.	+	.	gene_id "OTTHUMG00000040462.3"; transcript_id "OTTHUMT00000492892.1"; gene_type "protein_coding"; gene_name "OR2G6"; transcript_type "protein_coding"; transcript_name "RP11-280A15.1-002"; exon_number 2; exon_id "OTTHUME00002363367.2"; tag "alternative_5_UTR"; tag "RNA_Seq_supported_partial"; protein_id "OTTHUMP00000284150.1";
chr1	havana	exon	248549444	248549762	.	-	.	gene_id "OTTHUMG00000040385.2"; transcript_id "OTTHUMT00000097135.2"; gene_type "unprocessed_pseudogene"; gene_name "OR2AS1P"; transcript_type "unprocessed_pseudogene"; transcript_name "RP11-438F14.1-001"; exon_number 1; exon_id "OTTHUME00000430106.2";
chr1	havana	exon	248562726	248562772	.	-	.	gene_id "OTTHUMG00000040382.3"; transcript_id "OTTHUMT00000097132.3"; gene_type "protein_coding"; gene_name "OR2T29"; transcript_type "protein_coding"; transcript_name "RP11-438F14.2-001"; exon_number 1; exon_id "OTTHUME00002397939.1"; tag "RNA_Seq_supported_partial"; protein_id "OTTHUMP00000038177.1";
chr1	havana	exon	248556912	248559501	.	-	.	gene_id "OTTHUMG00000040382.3"; transcript_id "OTTHUMT00000097132.3"; gene_type "protein_coding"; gene_name "OR2T29"; transcript_type "protein_coding"; transcript_name "RP11-438F14.2-001"; exon_number 2; exon_id "OTTHUME00002363347.2"; tag "RNA_Seq_supported_partial"; protein_id "OTTHUMP00000038177.1";
chr1	havana	CDS	248558547	248559491	.	-	0	gene_id "OTTHUMG00000040382.3"; transcript_id "OTTHUMT00000097132.3"; gene_type "protein_coding"; gene_name "OR2T29"; transcript_type "protein_coding"; transcript_name "RP11-438F14.2-001"; exon_number 2; exon_id "OTTHUME00002363347.2"; tag "RNA_Seq_supported_partial"; protein_id "OTTHUMP00000038177.1";
chr1	havana	start_codon	248559489	248559491	.	-	0	gene_id "OTTHUMG00000040382.3"; transcript_id "OTTHUMT00000097132.3"; gene_type "protein_coding"; gene_name "OR2T29"; transcript_type "protein_coding"; transcript_name "RP11-438F14.2-001"; exon_number 2; exon_id "OTTHUME00002363347.2"; tag "RNA_Seq_supported_partial"; protein_id "OTTHUMP00000038177.1";
chr1	havana	stop_codon	248558544	248558546	.	-	0	gene_id "OTTHUMG00000040382.3"; transcript_id "OTTHUMT00000097132.3"; gene_type "protein_coding"; gene_name "OR2T29"; transcript_type "protein_coding"; transcript_name "RP11-438F14.2-001"; exon_number 2; exon_id "OTTHUME00002363347.2"; tag "RNA_Seq_supported_partial"; protein_id "OTTHUMP00000038177.1";
chr1	havana	UTR	248562726	248562772	.	-	.	gene_id "OTTHUMG00000040382.3"; transcript_id "OTTHUMT00000097132.3"; gene_type "protein_coding"; gene_name "OR2T29"; transcript_type "protein_coding"; transcript_name "RP11-438F14.2-001"; exon_number 1; exon_id "OTTHUME00002397939.1"; tag "RNA_Seq_supported_partial"; protein_id "OTTHUMP00000038177.1";
chr1	havana	UTR	248556912	248558546	.	-	.	gene_id "OTTHUMG00000040382.3"; transcript_id "OTTHUMT00000097132.3"; gene_type "protein_coding"; gene_name "OR2T29"; transcript_type "protein_coding"; transcript_name "RP11-438F14.2-001"; exon_number 2; exon_id "OTTHUME00002363347.2"; tag "RNA_Seq_supported_partial"; protein_id "OTTHUMP00000038177.1";
chr1	havana	UTR	248559492	248559501	.	-	.	gene_id "OTTHUMG00000040382.3"; transcript_id "OTTHUMT00000097132.3"; gene_type "protein_coding"; gene_name "OR2T29"; transcript_type "protein_coding"; transcript_name "RP11-438F14.2-001"; exon_number 2; exon_id "OTTHUME00002363347.2"; tag "RNA_Seq_supported_partial"; protein_id "OTTHUMP00000038177.1";
chr1	havana	exon	248573801	248574757	.	-	.	gene_id "OTTHUMG00000040387.2"; transcript_id "OTTHUMT00000097138.2"; gene_type "protein_coding"; gene_name "OR2T34"; transcript_type "protein_coding"; transcript_name "RP11-438F14.4-001"; exon_number 1; exon_id "OTTHUME00002363349.1"; protein_id "OTTHUMP00000038179.1";
chr1	havana	CDS	248573804	248574757	.	-	0	gene_id "OTTHUMG00000040387.2"; transcript_id "OTTHUMT00000097138.2"; gene_type "protein_coding"; gene_name "OR2T34"; transcript_type "protein_coding"; transcript_name "RP11-438F14.4-001"; exon_number 1; exon_id "OTTHUME00002363349.1"; protein_id "OTTHUMP00000038179.1";
chr1	havana	start_codon	248574755	248574757	.	-	0	gene_id "OTTHUMG00000040387.2"; transcript_id "OTTHUMT00000097138.2"; gene_type "protein_coding"; gene_name "OR2T34"; transcript_type "protein_coding"; transcript_name "RP11-438F14.4-001"; exon_number 1; exon_id "OTTHUME00002363349.1"; protein_id "OTTHUMP00000038179.1";
chr1	havana	stop_codon	248573801	248573803	.	-	0	gene_id "OTTHUMG00000040387.2"; transcript_id "OTTHUMT00000097138.2"; gene_type "protein_coding"; gene_name "OR2T34"; transcript_type "protein_coding"; transcript_name "RP11-438F14.4-001"; exon_number 1; exon_id "OTTHUME00002363349.1"; protein_id "OTTHUMP00000038179.1";
chr1	havana	UTR	248573801	248573803	.	-	.	gene_id "OTTHUMG00000040387.2"; transcript_id "OTTHUMT00000097138.2"; gene_type "protein_coding"; gene_name "OR2T34"; transcript_type "protein_coding"; transcript_name "RP11-438F14.4-001"; exon_number 1; exon_id "OTTHUME00002363349.1"; protein_id "OTTHUMP00000038179.1";
chr1	havana	exon	248597492	248597700	.	-	.	gene_id "OTTHUMG00000040388.3"; transcript_id "OTTHUMT00000097139.2"; gene_type "protein_coding"; gene_name "OR2T10"; transcript_type "protein_coding"; transcript_name "RP11-438F14.5-001"; exon_number 1; exon_id "OTTHUME00002397940.1"; tag "RNA_Seq_supported_partial"; protein_id "OTTHUMP00000038180.1";
chr1	havana	exon	248590487	248593796	.	-	.	gene_id "OTTHUMG00000040388.3"; transcript_id "OTTHUMT00000097139.2"; gene_type "protein_coding"; gene_name "OR2T10"; transcript_type "protein_coding"; transcript_name "RP11-438F14.5-001"; exon_number 2; exon_id "OTTHUME00002363350.2"; tag "RNA_Seq_supported_partial"; protein_id "OTTHUMP00000038180.1";
chr1	havana	CDS	248592833	248593768	.	-	0	gene_id "OTTHUMG00000040388.3"; transcript_id "OTTHUMT00000097139.2"; gene_type "protein_coding"; gene_name "OR2T10"; transcript_type "protein_coding"; transcript_name "RP11-438F14.5-001"; exon_number 2; exon_id "OTTHUME00002363350.2"; tag "RNA_Seq_supported_partial"; protein_id "OTTHUMP00000038180.1";
chr1	havana	start_codon	248593766	248593768	.	-	0	gene_id "OTTHUMG00000040388.3"; transcript_id "OTTHUMT00000097139.2"; gene_type "protein_coding"; gene_name "OR2T10"; transcript_type "protein_coding"; transcript_name "RP11-438F14.5-001"; exon_number 2; exon_id "OTTHUME00002363350.2"; tag "RNA_Seq_supported_partial"; protein_id "OTTHUMP00000038180.1";
chr1	havana	stop_codon	248592830	248592832	.	-	0	gene_id "OTTHUMG00000040388.3"; transcript_id "OTTHUMT00000097139.2"; gene_type "protein_coding"; gene_name "OR2T10"; transcript_type "protein_coding"; transcript_name "RP11-438F14.5-001"; exon_number 2; exon_id "OTTHUME00002363350.2"; tag "RNA_Seq_supported_partial"; protein_id "OTTHUMP00000038180.1";
chr1	havana	UTR	248597492	248597700	.	-	.	gene_id "OTTHUMG00000040388.3"; transcript_id "OTTHUMT00000097139.2"; gene_type "protein_coding"; gene_name "OR2T10"; transcript_type "protein_coding"; transcript_name "RP11-438F14.5-001"; exon_number 1; exon_id "OTTHUME00002397940.1"; tag "RNA_Seq_supported_partial"; protein_id "OTTHUMP00000038180.1";
chr1	havana	UTR	248590487	248592832	.	-	.	gene_id "OTTHUMG00000040388.3"; transcript_id "OTTHUMT00000097139.2"; gene_type "protein_coding"; gene_name "OR2T10"; transcript_type "protein_coding"; transcript_name "RP11-438F14.5-001"; exon_number 2; exon_id "OTTHUME00002363350.2"; tag "RNA_Seq_supported_partial"; protein_id "OTTHUMP00000038180.1";
chr1	havana	UTR	248593769	248593796	.	-	.	gene_id "OTTHUMG00000040388.3"; transcript_id "OTTHUMT00000097139.2"; gene_type "protein_coding"; gene_name "OR2T10"; transcript_type "protein_coding"; transcript_name "RP11-438F14.5-001"; exon_number 2; exon_id "OTTHUME00002363350.2"; tag "RNA_Seq_supported_partial"; protein_id "OTTHUMP00000038180.1";
chr1	havana	exon	248635038	248635091	.	-	.	gene_id "OTTHUMG00000040384.4"; transcript_id "OTTHUMT00000097134.4"; gene_type "protein_coding"; gene_name "OR2T11"; transcript_type "protein_coding"; transcript_name "RP11-438F14.6-001"; exon_number 1; exon_id "OTTHUME00002397941.1"; tag "RNA_Seq_supported_partial"; protein_id "OTTHUMP00000038178.1";
chr1	havana	exon	248623557	248627272	.	-	.	gene_id "OTTHUMG00000040384.4"; transcript_id "OTTHUMT00000097134.4"; gene_type "protein_coding"; gene_name "OR2T11"; transcript_type "protein_coding"; transcript_name "RP11-438F14.6-001"; exon_number 2; exon_id "OTTHUME00002363348.3"; tag "RNA_Seq_supported_partial"; protein_id "OTTHUMP00000038178.1";
chr1	havana	CDS	248626181	248627128	.	-	0	gene_id "OTTHUMG00000040384.4"; transcript_id "OTTHUMT00000097134.4"; gene_type "protein_coding"; gene_name "OR2T11"; transcript_type "protein_coding"; transcript_name "RP11-438F14.6-001"; exon_number 2; exon_id "OTTHUME00002363348.3"; tag "RNA_Seq_supported_partial"; protein_id "OTTHUMP00000038178.1";
chr1	havana	start_codon	248627126	248627128	.	-	0	gene_id "OTTHUMG00000040384.4"; transcript_id "OTTHUMT00000097134.4"; gene_type "protein_coding"; gene_name "OR2T11"; transcript_type "protein_coding"; transcript_name "RP11-438F14.6-001"; exon_number 2; exon_id "OTTHUME00002363348.3"; tag "RNA_Seq_supported_partial"; protein_id "OTTHUMP00000038178.1";
chr1	havana	stop_codon	248626178	248626180	.	-	0	gene_id "OTTHUMG00000040384.4"; transcript_id "OTTHUMT00000097134.4"; gene_type "protein_coding"; gene_name "OR2T11"; transcript_type "protein_coding"; transcript_name "RP11-438F14.6-001"; exon_number 2; exon_id "OTTHUME00002363348.3"; tag "RNA_Seq_supported_partial"; protein_id "OTTHUMP00000038178.1";
chr1	havana	UTR	248635038	248635091	.	-	.	gene_id "OTTHUMG00000040384.4"; transcript_id "OTTHUMT00000097134.4"; gene_type "protein_coding"; gene_name "OR2T11"; transcript_type "protein_coding"; transcript_name "RP11-438F14.6-001"; exon_number 1; exon_id "OTTHUME00002397941.1"; tag "RNA_Seq_supported_partial"; protein_id "OTTHUMP00000038178.1";
chr1	havana	UTR	248623557	248626180	.	-	.	gene_id "OTTHUMG00000040384.4"; transcript_id "OTTHUMT00000097134.4"; gene_type "protein_coding"; gene_name "OR2T11"; transcript_type "protein_coding"; transcript_name "RP11-438F14.6-001"; exon_number 2; exon_id "OTTHUME00002363348.3"; tag "RNA_Seq_supported_partial"; protein_id "OTTHUMP00000038178.1";
chr1	havana	UTR	248627129	248627272	.	-	.	gene_id "OTTHUMG00000040384.4"; transcript_id "OTTHUMT00000097134.4"; gene_type "protein_coding"; gene_name "OR2T11"; transcript_type "protein_coding"; transcript_name "RP11-438F14.6-001"; exon_number 2; exon_id "OTTHUME00002363348.3"; tag "RNA_Seq_supported_partial"; protein_id "OTTHUMP00000038178.1";
chr1	havana	exon	248645247	248645278	.	-	.	gene_id "OTTHUMG00000040380.3"; transcript_id "OTTHUMT00000097130.3"; gene_type "protein_coding"; gene_name "OR2T35"; transcript_type "protein_coding"; transcript_name "RP11-438F14.7-001"; exon_number 1; exon_id "OTTHUME00002397942.1"; tag "RNA_Seq_supported_partial"; protein_id "OTTHUMP00000038176.1";
chr1	havana	exon	248636356	248639280	.	-	.	gene_id "OTTHUMG00000040380.3"; transcript_id "OTTHUMT00000097130.3"; gene_type "protein_coding"; gene_name "OR2T35"; transcript_type "protein_coding"; transcript_name "RP11-438F14.7-001"; exon_number 2; exon_id "OTTHUME00002363346.2"; tag "RNA_Seq_supported_partial"; protein_id "OTTHUMP00000038176.1";
chr1	havana	CDS	248638290	248639258	.	-	0	gene_id "OTTHUMG00000040380.3"; transcript_id "OTTHUMT00000097130.3"; gene_type "protein_coding"; gene_name "OR2T35"; transcript_type "protein_coding"; transcript_name "RP11-438F14.7-001"; exon_number 2; exon_id "OTTHUME00002363346.2"; tag "RNA_Seq_supported_partial"; protein_id "OTTHUMP00000038176.1";
chr1	havana	start_codon	248639256	248639258	.	-	0	gene_id "OTTHUMG00000040380.3"; transcript_id "OTTHUMT00000097130.3"; gene_type "protein_coding"; gene_name "OR2T35"; transcript_type "protein_coding"; transcript_name "RP11-438F14.7-001"; exon_number 2; exon_id "OTTHUME00002363346.2"; tag "RNA_Seq_supported_partial"; protein_id "OTTHUMP00000038176.1";
chr1	havana	stop_codon	248638287	248638289	.	-	0	gene_id "OTTHUMG00000040380.3"; transcript_id "OTTHUMT00000097130.3"; gene_type "protein_coding"; gene_name "OR2T35"; transcript_type "protein_coding"; transcript_name "RP11-438F14.7-001"; exon_number 2; exon_id "OTTHUME00002363346.2"; tag "RNA_Seq_supported_partial"; protein_id "OTTHUMP00000038176.1";
chr1	havana	UTR	248645247	248645278	.	-	.	gene_id "OTTHUMG00000040380.3"; transcript_id "OTTHUMT00000097130.3"; gene_type "protein_coding"; gene_name "OR2T35"; transcript_type "protein_coding"; transcript_name "RP11-438F14.7-001"; exon_number 1; exon_id "OTTHUME00002397942.1"; tag "RNA_Seq_supported_partial"; protein_id "OTTHUMP00000038176.1";
chr1	havana	UTR	248636356	248638289	.	-	.	gene_id "OTTHUMG00000040380.3"; transcript_id "OTTHUMT00000097130.3"; gene_type "protein_coding"; gene_name "OR2T35"; transcript_type "protein_coding"; transcript_name "RP11-438F14.7-001"; exon_number 2; exon_id "OTTHUME00002363346.2"; tag "RNA_Seq_supported_partial"; protein_id "OTTHUMP00000038176.1";
chr1	havana	UTR	248639259	248639280	.	-	.	gene_id "OTTHUMG00000040380.3"; transcript_id "OTTHUMT00000097130.3"; gene_type "protein_coding"; gene_name "OR2T35"; transcript_type "protein_coding"; transcript_name "RP11-438F14.7-001"; exon_number 2; exon_id "OTTHUME00002363346.2"; tag "RNA_Seq_supported_partial"; protein_id "OTTHUMP00000038176.1";
chr1	havana	exon	248655444	248655528	.	-	.	gene_id "OTTHUMG00000040376.3"; transcript_id "OTTHUMT00000097124.3"; gene_type "protein_coding"; gene_name "OR2T27"; transcript_type "protein_coding"; transcript_name "RP11-438F14.8-001"; exon_number 1; exon_id "OTTHUME00002397944.1"; tag "RNA_Seq_supported_partial"; protein_id "OTTHUMP00000038174.1";
chr1	havana	exon	248651424	248651572	.	-	.	gene_id "OTTHUMG00000040376.3"; transcript_id "OTTHUMT00000097124.3"; gene_type "protein_coding"; gene_name "OR2T27"; transcript_type "protein_coding"; transcript_name "RP11-438F14.8-001"; exon_number 2; exon_id "OTTHUME00002397943.1"; tag "RNA_Seq_supported_partial"; protein_id "OTTHUMP00000038174.1";
chr1	havana	exon	248649838	248650888	.	-	.	gene_id "OTTHUMG00000040376.3"; transcript_id "OTTHUMT00000097124.3"; gene_type "protein_coding"; gene_name "OR2T27"; transcript_type "protein_coding"; transcript_name "RP11-438F14.8-001"; exon_number 3; exon_id "OTTHUME00002363341.2"; tag "RNA_Seq_supported_partial"; protein_id "OTTHUMP00000038174.1";
chr1	havana	CDS	248649934	248650884	.	-	0	gene_id "OTTHUMG00000040376.3"; transcript_id "OTTHUMT00000097124.3"; gene_type "protein_coding"; gene_name "OR2T27"; transcript_type "protein_coding"; transcript_name "RP11-438F14.8-001"; exon_number 3; exon_id "OTTHUME00002363341.2"; tag "RNA_Seq_supported_partial"; protein_id "OTTHUMP00000038174.1";
chr1	havana	start_codon	248650882	248650884	.	-	0	gene_id "OTTHUMG00000040376.3"; transcript_id "OTTHUMT00000097124.3"; gene_type "protein_coding"; gene_name "OR2T27"; transcript_type "protein_coding"; transcript_name "RP11-438F14.8-001"; exon_number 3; exon_id "OTTHUME00002363341.2"; tag "RNA_Seq_supported_partial"; protein_id "OTTHUMP00000038174.1";
chr1	havana	stop_codon	248649931	248649933	.	-	0	gene_id "OTTHUMG00000040376.3"; transcript_id "OTTHUMT00000097124.3"; gene_type "protein_coding"; gene_name "OR2T27"; transcript_type "protein_coding"; transcript_name "RP11-438F14.8-001"; exon_number 3; exon_id "OTTHUME00002363341.2"; tag "RNA_Seq_supported_partial"; protein_id "OTTHUMP00000038174.1";
chr1	havana	UTR	248655444	248655528	.	-	.	gene_id "OTTHUMG00000040376.3"; transcript_id "OTTHUMT00000097124.3"; gene_type "protein_coding"; gene_name "OR2T27"; transcript_type "protein_coding"; transcript_name "RP11-438F14.8-001"; exon_number 1; exon_id "OTTHUME00002397944.1"; tag "RNA_Seq_supported_partial"; protein_id "OTTHUMP00000038174.1";
chr1	havana	UTR	248651424	248651572	.	-	.	gene_id "OTTHUMG00000040376.3"; transcript_id "OTTHUMT00000097124.3"; gene_type "protein_coding"; gene_name "OR2T27"; transcript_type "protein_coding"; transcript_name "RP11-438F14.8-001"; exon_number 2; exon_id "OTTHUME00002397943.1"; tag "RNA_Seq_supported_partial"; protein_id "OTTHUMP00000038174.1";
chr1	havana	UTR	248649838	248649933	.	-	.	gene_id "OTTHUMG00000040376.3"; transcript_id "OTTHUMT00000097124.3"; gene_type "protein_coding"; gene_name "OR2T27"; transcript_type "protein_coding"; transcript_name "RP11-438F14.8-001"; exon_number 3; exon_id "OTTHUME00002363341.2"; tag "RNA_Seq_supported_partial"; protein_id "OTTHUMP00000038174.1";
chr1	havana	UTR	248650885	248650888	.	-	.	gene_id "OTTHUMG00000040376.3"; transcript_id "OTTHUMT00000097124.3"; gene_type "protein_coding"; gene_name "OR2T27"; transcript_type "protein_coding"; transcript_name "RP11-438F14.8-001"; exon_number 3; exon_id "OTTHUME00002363341.2"; tag "RNA_Seq_supported_partial"; protein_id "OTTHUMP00000038174.1";
chr1	havana	exon	248655444	248655528	.	-	.	gene_id "OTTHUMG00000040376.3"; transcript_id "OTTHUMT00000492894.1"; gene_type "protein_coding"; gene_name "OR2T27"; transcript_type "protein_coding"; transcript_name "RP11-438F14.8-002"; exon_number 1; exon_id "OTTHUME00002397944.1"; tag "alternative_5_UTR"; tag "RNA_Seq_supported_partial"; protein_id "OTTHUMP00000284152.1";
chr1	havana	exon	248649838	248650888	.	-	.	gene_id "OTTHUMG00000040376.3"; transcript_id "OTTHUMT00000492894.1"; gene_type "protein_coding"; gene_name "OR2T27"; transcript_type "protein_coding"; transcript_name "RP11-438F14.8-002"; exon_number 2; exon_id "OTTHUME00002363341.2"; tag "alternative_5_UTR"; tag "RNA_Seq_supported_partial"; protein_id "OTTHUMP00000284152.1";
chr1	havana	CDS	248649934	248650884	.	-	0	gene_id "OTTHUMG00000040376.3"; transcript_id "OTTHUMT00000492894.1"; gene_type "protein_coding"; gene_name "OR2T27"; transcript_type "protein_coding"; transcript_name "RP11-438F14.8-002"; exon_number 2; exon_id "OTTHUME00002363341.2"; tag "alternative_5_UTR"; tag "RNA_Seq_supported_partial"; protein_id "OTTHUMP00000284152.1";
chr1	havana	start_codon	248650882	248650884	.	-	0	gene_id "OTTHUMG00000040376.3"; transcript_id "OTTHUMT00000492894.1"; gene_type "protein_coding"; gene_name "OR2T27"; transcript_type "protein_coding"; transcript_name "RP11-438F14.8-002"; exon_number 2; exon_id "OTTHUME00002363341.2"; tag "alternative_5_UTR"; tag "RNA_Seq_supported_partial"; protein_id "OTTHUMP00000284152.1";
chr1	havana	stop_codon	248649931	248649933	.	-	0	gene_id "OTTHUMG00000040376.3"; transcript_id "OTTHUMT00000492894.1"; gene_type "protein_coding"; gene_name "OR2T27"; transcript_type "protein_coding"; transcript_name "RP11-438F14.8-002"; exon_number 2; exon_id "OTTHUME00002363341.2"; tag "alternative_5_UTR"; tag "RNA_Seq_supported_partial"; protein_id "OTTHUMP00000284152.1";
chr1	havana	UTR	248655444	248655528	.	-	.	gene_id "OTTHUMG00000040376.3"; transcript_id "OTTHUMT00000492894.1"; gene_type "protein_coding"; gene_name "OR2T27"; transcript_type "protein_coding"; transcript_name "RP11-438F14.8-002"; exon_number 1; exon_id "OTTHUME00002397944.1"; tag "alternative_5_UTR"; tag "RNA_Seq_supported_partial"; protein_id "OTTHUMP00000284152.1";
chr1	havana	UTR	248649838	248649933	.	-	.	gene_id "OTTHUMG00000040376.3"; transcript_id "OTTHUMT00000492894.1"; gene_type "protein_coding"; gene_name "OR2T27"; transcript_type "protein_coding"; transcript_name "RP11-438F14.8-002"; exon_number 2; exon_id "OTTHUME00002363341.2"; tag "alternative_5_UTR"; tag "RNA_Seq_supported_partial"; protein_id "OTTHUMP00000284152.1";
chr1	havana	UTR	248650885	248650888	.	-	.	gene_id "OTTHUMG00000040376.3"; transcript_id "OTTHUMT00000492894.1"; gene_type "protein_coding"; gene_name "OR2T27"; transcript_type "protein_coding"; transcript_name "RP11-438F14.8-002"; exon_number 2; exon_id "OTTHUME00002363341.2"; tag "alternative_5_UTR"; tag "RNA_Seq_supported_partial"; protein_id "OTTHUMP00000284152.1";
chr1	havana	exon	248681322	248682328	.	-	.	gene_id "OTTHUMG00000040378.3"; transcript_id "OTTHUMT00000097128.3"; gene_type "protein_coding"; gene_name "OR14I1"; transcript_type "protein_coding"; transcript_name "RP11-438F14.9-001"; exon_number 1; exon_id "OTTHUME00002363345.2"; protein_id "OTTHUMP00000038175.1";
chr1	havana	CDS	248681372	248682304	.	-	0	gene_id "OTTHUMG00000040378.3"; transcript_id "OTTHUMT00000097128.3"; gene_type "protein_coding"; gene_name "OR14I1"; transcript_type "protein_coding"; transcript_name "RP11-438F14.9-001"; exon_number 1; exon_id "OTTHUME00002363345.2"; protein_id "OTTHUMP00000038175.1";
chr1	havana	start_codon	248682302	248682304	.	-	0	gene_id "OTTHUMG00000040378.3"; transcript_id "OTTHUMT00000097128.3"; gene_type "protein_coding"; gene_name "OR14I1"; transcript_type "protein_coding"; transcript_name "RP11-438F14.9-001"; exon_number 1; exon_id "OTTHUME00002363345.2"; protein_id "OTTHUMP00000038175.1";
chr1	havana	stop_codon	248681369	248681371	.	-	0	gene_id "OTTHUMG00000040378.3"; transcript_id "OTTHUMT00000097128.3"; gene_type "protein_coding"; gene_name "OR14I1"; transcript_type "protein_coding"; transcript_name "RP11-438F14.9-001"; exon_number 1; exon_id "OTTHUME00002363345.2"; protein_id "OTTHUMP00000038175.1";
chr1	havana	UTR	248681322	248681371	.	-	.	gene_id "OTTHUMG00000040378.3"; transcript_id "OTTHUMT00000097128.3"; gene_type "protein_coding"; gene_name "OR14I1"; transcript_type "protein_coding"; transcript_name "RP11-438F14.9-001"; exon_number 1; exon_id "OTTHUME00002363345.2"; protein_id "OTTHUMP00000038175.1";
chr1	havana	UTR	248682305	248682328	.	-	.	gene_id "OTTHUMG00000040378.3"; transcript_id "OTTHUMT00000097128.3"; gene_type "protein_coding"; gene_name "OR14I1"; transcript_type "protein_coding"; transcript_name "RP11-438F14.9-001"; exon_number 1; exon_id "OTTHUME00002363345.2"; protein_id "OTTHUMP00000038175.1";
chr2	havana	exon	71024127	71024200	.	+	.	gene_id "OTTHUMG00000154170.3"; transcript_id "OTTHUMT00000492895.1"; gene_type "transcribed_unprocessed_pseudogene"; gene_name "OR7E91P"; transcript_type "processed_transcript"; transcript_name "AC007040.10-002"; exon_number 1; exon_id "OTTHUME00002397945.1"; tag "RNA_Seq_supported_partial";
chr2	havana	exon	71024306	71024451	.	+	.	gene_id "OTTHUMG00000154170.3"; transcript_id "OTTHUMT00000492895.1"; gene_type "transcribed_unprocessed_pseudogene"; gene_name "OR7E91P"; transcript_type "processed_transcript"; transcript_name "AC007040.10-002"; exon_number 2; exon_id "OTTHUME00002397947.1"; tag "RNA_Seq_supported_partial";
chr2	havana	exon	71028916	71029893	.	+	.	gene_id "OTTHUMG00000154170.3"; transcript_id "OTTHUMT00000492895.1"; gene_type "transcribed_unprocessed_pseudogene"; gene_name "OR7E91P"; transcript_type "processed_transcript"; transcript_name "AC007040.10-002"; exon_number 3; exon_id "OTTHUME00001804253.3"; tag "RNA_Seq_supported_partial";
chr2	havana	exon	71029028	71029893	.	+	.	gene_id "OTTHUMG00000154170.3"; transcript_id "OTTHUMT00000334197.3"; gene_type "transcribed_unprocessed_pseudogene"; gene_name "OR7E91P"; transcript_type "transcribed_unprocessed_pseudogene"; transcript_name "AC007040.10-001"; exon_number 1; exon_id "OTTHUME00002397946.1";
chr2	havana	exon	71037685	71038703	.	+	.	gene_id "OTTHUMG00000154169.2"; transcript_id "OTTHUMT00000334196.2"; gene_type "unprocessed_pseudogene"; gene_name "OR7E46P"; transcript_type "unprocessed_pseudogene"; transcript_name "AC007881.5-001"; exon_number 1; exon_id "OTTHUME00001804252.2";
chr2	havana	exon	71055527	71056003	.	+	.	gene_id "OTTHUMG00000154168.1"; transcript_id "OTTHUMT00000334195.1"; gene_type "unprocessed_pseudogene"; gene_name "OR7E62P"; transcript_type "unprocessed_pseudogene"; transcript_name "AC007881.6-001"; exon_number 1; exon_id "OTTHUME00001804251.1";
chr2	havana	exon	95546531	95547545	.	+	.	gene_id "OTTHUMG00000155151.1"; transcript_id "OTTHUMT00000338600.1"; gene_type "unprocessed_pseudogene"; gene_name "OR7E102P"; transcript_type "unprocessed_pseudogene"; transcript_name "AC009237.9-001"; exon_number 1; exon_id "OTTHUME00001824095.1";
chr2	havana	exon	158853755	158854576	.	+	.	gene_id "OTTHUMG00000153966.1"; transcript_id "OTTHUMT00000333246.1"; gene_type "transcribed_unprocessed_pseudogene"; gene_name "OR7E89P"; transcript_type "transcribed_unprocessed_pseudogene"; transcript_name "AC064843.1-001"; exon_number 1; exon_id "OTTHUME00001800276.1";
chr2	havana	exon	158862311	158863285	.	+	.	gene_id "OTTHUMG00000153968.2"; transcript_id "OTTHUMT00000333248.2"; gene_type "transcribed_unprocessed_pseudogene"; gene_name "OR7E28P"; transcript_type "transcribed_unprocessed_pseudogene"; transcript_name "AC064843.2-001"; exon_number 1; exon_id "OTTHUME00001800278.2";
chr2	havana	exon	158874642	158875670	.	+	.	gene_id "OTTHUMG00000153972.1"; transcript_id "OTTHUMT00000333269.1"; gene_type "unprocessed_pseudogene"; gene_name "OR7E90P"; transcript_type "unprocessed_pseudogene"; transcript_name "AC064843.3-001"; exon_number 1; exon_id "OTTHUME00001800367.1";
chr2	havana	exon	240028965	240030456	.	-	.	gene_id "OTTHUMG00000152400.1"; transcript_id "OTTHUMT00000326079.1"; gene_type "protein_coding"; gene_name "OR6B2"; transcript_type "protein_coding"; transcript_name "AC013469.4-001"; exon_number 1; exon_id "OTTHUME00001773134.1"; protein_id "OTTHUMP00000201600.1";
chr2	havana	CDS	240029494	240030429	.	-	0	gene_id "OTTHUMG00000152400.1"; transcript_id "OTTHUMT00000326079.1"; gene_type "protein_coding"; gene_name "OR6B2"; transcript_type "protein_coding"; transcript_name "AC013469.4-001"; exon_number 1; exon_id "OTTHUME00001773134.1"; protein_id "OTTHUMP00000201600.1";
chr2	havana	start_codon	240030427	240030429	.	-	0	gene_id "OTTHUMG00000152400.1"; transcript_id "OTTHUMT00000326079.1"; gene_type "protein_coding"; gene_name "OR6B2"; transcript_type "protein_coding"; transcript_name "AC013469.4-001"; exon_number 1; exon_id "OTTHUME00001773134.1"; protein_id "OTTHUMP00000201600.1";
chr2	havana	stop_codon	240029491	240029493	.	-	0	gene_id "OTTHUMG00000152400.1"; transcript_id "OTTHUMT00000326079.1"; gene_type "protein_coding"; gene_name "OR6B2"; transcript_type "protein_coding"; transcript_name "AC013469.4-001"; exon_number 1; exon_id "OTTHUME00001773134.1"; protein_id "OTTHUMP00000201600.1";
chr2	havana	UTR	240028965	240029493	.	-	.	gene_id "OTTHUMG00000152400.1"; transcript_id "OTTHUMT00000326079.1"; gene_type "protein_coding"; gene_name "OR6B2"; transcript_type "protein_coding"; transcript_name "AC013469.4-001"; exon_number 1; exon_id "OTTHUME00001773134.1"; protein_id "OTTHUMP00000201600.1";
chr2	havana	UTR	240030430	240030456	.	-	.	gene_id "OTTHUMG00000152400.1"; transcript_id "OTTHUMT00000326079.1"; gene_type "protein_coding"; gene_name "OR6B2"; transcript_type "protein_coding"; transcript_name "AC013469.4-001"; exon_number 1; exon_id "OTTHUME00001773134.1"; protein_id "OTTHUMP00000201600.1";
chr2	havana	exon	240046952	240047027	.	-	.	gene_id "OTTHUMG00000152399.3"; transcript_id "OTTHUMT00000326078.3"; gene_type "protein_coding"; gene_name "OR6B3"; transcript_type "protein_coding"; transcript_name "AC013469.5-001"; exon_number 1; exon_id "OTTHUME00002397966.1"; tag "RNA_Seq_supported_partial"; protein_id "OTTHUMP00000201599.1";
chr2	havana	exon	240045077	240046097	.	-	.	gene_id "OTTHUMG00000152399.3"; transcript_id "OTTHUMT00000326078.3"; gene_type "protein_coding"; gene_name "OR6B3"; transcript_type "protein_coding"; transcript_name "AC013469.5-001"; exon_number 2; exon_id "OTTHUME00002370153.2"; tag "RNA_Seq_supported_partial"; protein_id "OTTHUMP00000201599.1";
chr2	havana	CDS	240045080	240046072	.	-	0	gene_id "OTTHUMG00000152399.3"; transcript_id "OTTHUMT00000326078.3"; gene_type "protein_coding"; gene_name "OR6B3"; transcript_type "protein_coding"; transcript_name "AC013469.5-001"; exon_number 2; exon_id "OTTHUME00002370153.2"; tag "RNA_Seq_supported_partial"; protein_id "OTTHUMP00000201599.1";
chr2	havana	start_codon	240046070	240046072	.	-	0	gene_id "OTTHUMG00000152399.3"; transcript_id "OTTHUMT00000326078.3"; gene_type "protein_coding"; gene_name "OR6B3"; transcript_type "protein_coding"; transcript_name "AC013469.5-001"; exon_number 2; exon_id "OTTHUME00002370153.2"; tag "RNA_Seq_supported_partial"; protein_id "OTTHUMP00000201599.1";
chr2	havana	stop_codon	240045077	240045079	.	-	0	gene_id "OTTHUMG00000152399.3"; transcript_id "OTTHUMT00000326078.3"; gene_type "protein_coding"; gene_name "OR6B3"; transcript_type "protein_coding"; transcript_name "AC013469.5-001"; exon_number 2; exon_id "OTTHUME00002370153.2"; tag "RNA_Seq_supported_partial"; protein_id "OTTHUMP00000201599.1";
chr2	havana	UTR	240046952	240047027	.	-	.	gene_id "OTTHUMG00000152399.3"; transcript_id "OTTHUMT00000326078.3"; gene_type "protein_coding"; gene_name "OR6B3"; transcript_type "protein_coding"; transcript_name "AC013469.5-001"; exon_number 1; exon_id "OTTHUME00002397966.1"; tag "RNA_Seq_supported_partial"; protein_id "OTTHUMP00000201599.1";
chr2	havana	UTR	240045077	240045079	.	-	.	gene_id "OTTHUMG00000152399.3"; transcript_id "OTTHUMT00000326078.3"; gene_type "protein_coding"; gene_name "OR6B3"; transcript_type "protein_coding"; transcript_name "AC013469.5-001"; exon_number 2; exon_id "OTTHUME00002370153.2"; tag "RNA_Seq_supported_partial"; protein_id "OTTHUMP00000201599.1";
chr2	havana	UTR	240046073	240046097	.	-	.	gene_id "OTTHUMG00000152399.3"; transcript_id "OTTHUMT00000326078.3"; gene_type "protein_coding"; gene_name "OR6B3"; transcript_type "protein_coding"; transcript_name "AC013469.5-001"; exon_number 2; exon_id "OTTHUME00002370153.2"; tag "RNA_Seq_supported_partial"; protein_id "OTTHUMP00000201599.1";
chr2	havana	exon	240079433	240079522	.	+	.	gene_id "OTTHUMG00000152395.1"; transcript_id "OTTHUMT00000326063.1"; gene_type "unprocessed_pseudogene"; gene_name "OR9S24P"; transcript_type "unprocessed_pseudogene"; transcript_name "AC013469.3-001"; exon_number 1; exon_id "OTTHUME00001773020.1";
chr2	havana	exon	240080050	240080362	.	+	.	gene_id "OTTHUMG00000152395.1"; transcript_id "OTTHUMT00000326063.1"; gene_type "unprocessed_pseudogene"; gene_name "OR9S24P"; transcript_type "unprocessed_pseudogene"; transcript_name "AC013469.3-001"; exon_number 2; exon_id "OTTHUME00001773021.1";
chr2	havana	exon	240109102	240110052	.	+	.	gene_id "OTTHUMG00000152396.1"; transcript_id "OTTHUMT00000326064.1"; gene_type "unitary_pseudogene"; gene_name "OR5S1P"; transcript_type "unitary_pseudogene"; transcript_name "AC013469.2-001"; exon_number 1; exon_id "OTTHUME00001773022.1";
chr3	havana	exon	8682943	8683517	.	+	.	gene_id "OTTHUMG00000155006.2"; transcript_id "OTTHUMT00000492901.1"; gene_type "transcribed_unprocessed_pseudogene"; gene_name "OR7E122P"; transcript_type "processed_transcript"; transcript_name "AC034187.3-002"; exon_number 1; exon_id "OTTHUME00002397972.1"; tag "RNA_Seq_supported_partial";
chr3	havana	exon	8683665	8683740	.	+	.	gene_id "OTTHUMG00000155006.2"; transcript_id "OTTHUMT00000492901.1"; gene_type "transcribed_unprocessed_pseudogene"; gene_name "OR7E122P"; transcript_type "processed_transcript"; transcript_name "AC034187.3-002"; exon_number 2; exon_id "OTTHUME00002397970.1"; tag "RNA_Seq_supported_partial";
chr3	havana	exon	8688182	8693701	.	+	.	gene_id "OTTHUMG00000155006.2"; transcript_id "OTTHUMT00000492901.1"; gene_type "transcribed_unprocessed_pseudogene"; gene_name "OR7E122P"; transcript_type "processed_transcript"; transcript_name "AC034187.3-002"; exon_number 3; exon_id "OTTHUME00001821660.2"; tag "RNA_Seq_supported_partial";
chr3	havana	exon	8688143	8689159	.	+	.	gene_id "OTTHUMG00000155006.2"; transcript_id "OTTHUMT00000338024.2"; gene_type "transcribed_unprocessed_pseudogene"; gene_name "OR7E122P"; transcript_type "transcribed_unprocessed_pseudogene"; transcript_name "AC034187.3-001"; exon_number 1; exon_id "OTTHUME00002397971.1";
chr3	havana	exon	75347833	75348787	.	-	.	gene_id "OTTHUMG00000158820.1"; transcript_id "OTTHUMT00000352332.1"; gene_type "unprocessed_pseudogene"; gene_name "OR7E66P"; transcript_type "unprocessed_pseudogene"; transcript_name "RP11-241K7.1-001"; exon_number 1; exon_id "OTTHUME00001877270.1";
chr3	havana	exon	75362145	75362268	.	-	.	gene_id "OTTHUMG00000158823.2"; transcript_id "OTTHUMT00000492899.1"; gene_type "transcribed_unprocessed_pseudogene"; gene_name "OR7E22P"; transcript_type "processed_transcript"; transcript_name "RP11-241K7.2-002"; exon_number 1; exon_id "OTTHUME00002397968.1"; tag "RNA_Seq_supported_partial";
chr3	havana	exon	75356437	75357466	.	-	.	gene_id "OTTHUMG00000158823.2"; transcript_id "OTTHUMT00000492899.1"; gene_type "transcribed_unprocessed_pseudogene"; gene_name "OR7E22P"; transcript_type "processed_transcript"; transcript_name "RP11-241K7.2-002"; exon_number 2; exon_id "OTTHUME00001877277.2"; tag "RNA_Seq_supported_partial";
chr3	havana	exon	75362145	75362268	.	-	.	gene_id "OTTHUMG00000158823.2"; transcript_id "OTTHUMT00000492900.1"; gene_type "transcribed_unprocessed_pseudogene"; gene_name "OR7E22P"; transcript_type "processed_transcript"; transcript_name "RP11-241K7.2-003"; exon_number 1; exon_id "OTTHUME00002397968.1"; tag "alternative_5_UTR"; tag "RNA_Seq_supported_partial";
chr3	havana	exon	75361952	75362039	.	-	.	gene_id "OTTHUMG00000158823.2"; transcript_id "OTTHUMT00000492900.1"; gene_type "transcribed_unprocessed_pseudogene"; gene_name "OR7E22P"; transcript_type "processed_transcript"; transcript_name "RP11-241K7.2-003"; exon_number 2; exon_id "OTTHUME00002397967.1"; tag "alternative_5_UTR"; tag "RNA_Seq_supported_partial";
chr3	havana	exon	75356437	75357466	.	-	.	gene_id "OTTHUMG00000158823.2"; transcript_id "OTTHUMT00000492900.1"; gene_type "transcribed_unprocessed_pseudogene"; gene_name "OR7E22P"; transcript_type "processed_transcript"; transcript_name "RP11-241K7.2-003"; exon_number 3; exon_id "OTTHUME00001877277.2"; tag "alternative_5_UTR"; tag "RNA_Seq_supported_partial";
chr3	havana	exon	75356467	75357501	.	-	.	gene_id "OTTHUMG00000158823.2"; transcript_id "OTTHUMT00000352335.2"; gene_type "transcribed_unprocessed_pseudogene"; gene_name "OR7E22P"; transcript_type "transcribed_unprocessed_pseudogene"; transcript_name "RP11-241K7.2-001"; exon_number 1; exon_id "OTTHUME00002397969.1";
chr3	havana	exon	75370448	75371342	.	-	.	gene_id "OTTHUMG00000158818.1"; transcript_id "OTTHUMT00000352330.1"; gene_type "unprocessed_pseudogene"; gene_name "OR7E55P"; transcript_type "unprocessed_pseudogene"; transcript_name "RP11-803B1.1-001"; exon_number 1; exon_id "OTTHUME00001877268.1";
chr3	havana	exon	75598652	75599673	.	-	.	gene_id "OTTHUMG00000158852.2"; transcript_id "OTTHUMT00000352420.2"; gene_type "unprocessed_pseudogene"; gene_name "OR7E121P"; transcript_type "unprocessed_pseudogene"; transcript_name "RP11-642N14.3-001"; exon_number 1; exon_id "OTTHUME00001877653.2";
chr3	havana	exon	98053374	98053739	.	+	.	gene_id "OTTHUMG00000160086.1"; transcript_id "OTTHUMT00000359149.1"; gene_type "unprocessed_pseudogene"; gene_name "OR5BM1P"; transcript_type "unprocessed_pseudogene"; transcript_name "RP11-449F7.2-001"; exon_number 1; exon_id "OTTHUME00001903813.1";
chr3	havana	exon	98064472	98065396	.	+	.	gene_id "OTTHUMG00000154300.3"; transcript_id "OTTHUMT00000334747.3"; gene_type "polymorphic_pseudogene"; gene_name "OR5AC1"; transcript_type "polymorphic_pseudogene"; transcript_name "AC024892.1-001"; exon_number 1; exon_id "OTTHUME00002370515.1"; protein_id "OTTHUMP00000273689.1";
chr3	havana	CDS	98064472	98065396	.	+	0	gene_id "OTTHUMG00000154300.3"; transcript_id "OTTHUMT00000334747.3"; gene_type "polymorphic_pseudogene"; gene_name "OR5AC1"; transcript_type "polymorphic_pseudogene"; transcript_name "AC024892.1-001"; exon_number 1; exon_id "OTTHUME00002370515.1"; protein_id "OTTHUMP00000273689.1";
chr3	havana	start_codon	98064472	98064474	.	+	0	gene_id "OTTHUMG00000154300.3"; transcript_id "OTTHUMT00000334747.3"; gene_type "polymorphic_pseudogene"; gene_name "OR5AC1"; transcript_type "polymorphic_pseudogene"; transcript_name "AC024892.1-001"; exon_number 1; exon_id "OTTHUME00002370515.1"; protein_id "OTTHUMP00000273689.1";
chr3	havana	exon	98087173	98088102	.	+	.	gene_id "OTTHUMG00000160083.2"; transcript_id "OTTHUMT00000359116.2"; gene_type "protein_coding"; gene_name "OR5AC2"; transcript_type "protein_coding"; transcript_name "RP11-577M5.1-001"; exon_number 1; exon_id "OTTHUME00002372206.1"; protein_id "OTTHUMP00000217457.1";
chr3	havana	CDS	98087173	98088099	.	+	0	gene_id "OTTHUMG00000160083.2"; transcript_id "OTTHUMT00000359116.2"; gene_type "protein_coding"; gene_name "OR5AC2"; transcript_type "protein_coding"; transcript_name "RP11-577M5.1-001"; exon_number 1; exon_id "OTTHUME00002372206.1"; protein_id "OTTHUMP00000217457.1";
chr3	havana	start_codon	98087173	98087175	.	+	0	gene_id "OTTHUMG00000160083.2"; transcript_id "OTTHUMT00000359116.2"; gene_type "protein_coding"; gene_name "OR5AC2"; transcript_type "protein_coding"; transcript_name "RP11-577M5.1-001"; exon_number 1; exon_id "OTTHUME00002372206.1"; protein_id "OTTHUMP00000217457.1";
chr3	havana	stop_codon	98088100	98088102	.	+	0	gene_id "OTTHUMG00000160083.2"; transcript_id "OTTHUMT00000359116.2"; gene_type "protein_coding"; gene_name "OR5AC2"; transcript_type "protein_coding"; transcript_name "RP11-577M5.1-001"; exon_number 1; exon_id "OTTHUME00002372206.1"; protein_id "OTTHUMP00000217457.1";
chr3	havana	UTR	98088100	98088102	.	+	.	gene_id "OTTHUMG00000160083.2"; transcript_id "OTTHUMT00000359116.2"; gene_type "protein_coding"; gene_name "OR5AC2"; transcript_type "protein_coding"; transcript_name "RP11-577M5.1-001"; exon_number 1; exon_id "OTTHUME00002372206.1"; protein_id "OTTHUMP00000217457.1";
chr3	havana	exon	98100793	98100837	.	+	.	gene_id "OTTHUMG00000160069.2"; transcript_id "OTTHUMT00000492910.1"; gene_type "transcribed_unprocessed_pseudogene"; gene_name "OR5AC4P"; transcript_type "processed_transcript"; transcript_name "RP11-343D2.2-002"; exon_number 1; exon_id "OTTHUME00002397996.1"; tag "RNA_Seq_supported_partial";
chr3	havana	exon	98104733	98105672	.	+	.	gene_id "OTTHUMG00000160069.2"; transcript_id "OTTHUMT00000492910.1"; gene_type "transcribed_unprocessed_pseudogene"; gene_name "OR5AC4P"; transcript_type "processed_transcript"; transcript_name "RP11-343D2.2-002"; exon_number 2; exon_id "OTTHUME00001903619.2"; tag "RNA_Seq_supported_partial";
chr3	havana	exon	98104754	98105672	.	+	.	gene_id "OTTHUMG00000160069.2"; transcript_id "OTTHUMT00000359099.2"; gene_type "transcribed_unprocessed_pseudogene"; gene_name "OR5AC4P"; transcript_type "transcribed_unprocessed_pseudogene"; transcript_name "RP11-343D2.2-001"; exon_number 1; exon_id "OTTHUME00002397995.1";
chr3	havana	exon	98130721	98130850	.	+	.	gene_id "OTTHUMG00000160070.4"; transcript_id "OTTHUMT00000359100.4"; gene_type "protein_coding"; gene_name "OR5H1"; transcript_type "protein_coding"; transcript_name "RP11-343D2.1-001"; exon_number 1; exon_id "OTTHUME00002397997.1"; tag "RNA_Seq_supported_partial"; protein_id "OTTHUMP00000217447.1";
chr3	havana	exon	98132680	98138548	.	+	.	gene_id "OTTHUMG00000160070.4"; transcript_id "OTTHUMT00000359100.4"; gene_type "protein_coding"; gene_name "OR5H1"; transcript_type "protein_coding"; transcript_name "RP11-343D2.1-001"; exon_number 2; exon_id "OTTHUME00002372200.2"; tag "RNA_Seq_supported_partial"; protein_id "OTTHUMP00000217447.1";
chr3	havana	CDS	98132698	98133636	.	+	0	gene_id "OTTHUMG00000160070.4"; transcript_id "OTTHUMT00000359100.4"; gene_type "protein_coding"; gene_name "OR5H1"; transcript_type "protein_coding"; transcript_name "RP11-343D2.1-001"; exon_number 2; exon_id "OTTHUME00002372200.2"; tag "RNA_Seq_supported_partial"; protein_id "OTTHUMP00000217447.1";
chr3	havana	start_codon	98132698	98132700	.	+	0	gene_id "OTTHUMG00000160070.4"; transcript_id "OTTHUMT00000359100.4"; gene_type "protein_coding"; gene_name "OR5H1"; transcript_type "protein_coding"; transcript_name "RP11-343D2.1-001"; exon_number 2; exon_id "OTTHUME00002372200.2"; tag "RNA_Seq_supported_partial"; protein_id "OTTHUMP00000217447.1";
chr3	havana	stop_codon	98133637	98133639	.	+	0	gene_id "OTTHUMG00000160070.4"; transcript_id "OTTHUMT00000359100.4"; gene_type "protein_coding"; gene_name "OR5H1"; transcript_type "protein_coding"; transcript_name "RP11-343D2.1-001"; exon_number 2; exon_id "OTTHUME00002372200.2"; tag "RNA_Seq_supported_partial"; protein_id "OTTHUMP00000217447.1";
chr3	havana	UTR	98130721	98130850	.	+	.	gene_id "OTTHUMG00000160070.4"; transcript_id "OTTHUMT00000359100.4"; gene_type "protein_coding"; gene_name "OR5H1"; transcript_type "protein_coding"; transcript_name "RP11-343D2.1-001"; exon_number 1; exon_id "OTTHUME00002397997.1"; tag "RNA_Seq_supported_partial"; protein_id "OTTHUMP00000217447.1";
chr3	havana	UTR	98132680	98132697	.	+	.	gene_id "OTTHUMG00000160070.4"; transcript_id "OTTHUMT00000359100.4"; gene_type "protein_coding"; gene_name "OR5H1"; transcript_type "protein_coding"; transcript_name "RP11-343D2.1-001"; exon_number 2; exon_id "OTTHUME00002372200.2"; tag "RNA_Seq_supported_partial"; protein_id "OTTHUMP00000217447.1";
chr3	havana	UTR	98133637	98138548	.	+	.	gene_id "OTTHUMG00000160070.4"; transcript_id "OTTHUMT00000359100.4"; gene_type "protein_coding"; gene_name "OR5H1"; transcript_type "protein_coding"; transcript_name "RP11-343D2.1-001"; exon_number 2; exon_id "OTTHUME00002372200.2"; tag "RNA_Seq_supported_partial"; protein_id "OTTHUMP00000217447.1";
chr3	havana	exon	98147479	98147554	.	+	.	gene_id "OTTHUMG00000160079.2"; transcript_id "OTTHUMT00000492911.1"; gene_type "protein_coding"; gene_name "OR5H14"; transcript_type "protein_coding"; transcript_name "RP11-343D2.4-002"; exon_number 1; exon_id "OTTHUME00002397999.1"; tag "alternative_5_UTR"; tag "RNA_Seq_supported_partial"; protein_id "OTTHUMP00000284163.1";
chr3	havana	exon	98149368	98156614	.	+	.	gene_id "OTTHUMG00000160079.2"; transcript_id "OTTHUMT00000492911.1"; gene_type "protein_coding"; gene_name "OR5H14"; transcript_type "protein_coding"; transcript_name "RP11-343D2.4-002"; exon_number 2; exon_id "OTTHUME00001903671.2"; tag "alternative_5_UTR"; tag "RNA_Seq_supported_partial"; protein_id "OTTHUMP00000284163.1";
chr3	havana	CDS	98149386	98150315	.	+	0	gene_id "OTTHUMG00000160079.2"; transcript_id "OTTHUMT00000492911.1"; gene_type "protein_coding"; gene_name "OR5H14"; transcript_type "protein_coding"; transcript_name "RP11-343D2.4-002"; exon_number 2; exon_id "OTTHUME00001903671.2"; tag "alternative_5_UTR"; tag "RNA_Seq_supported_partial"; protein_id "OTTHUMP00000284163.1";
chr3	havana	start_codon	98149386	98149388	.	+	0	gene_id "OTTHUMG00000160079.2"; transcript_id "OTTHUMT00000492911.1"; gene_type "protein_coding"; gene_name "OR5H14"; transcript_type "protein_coding"; transcript_name "RP11-343D2.4-002"; exon_number 2; exon_id "OTTHUME00001903671.2"; tag "alternative_5_UTR"; tag "RNA_Seq_supported_partial"; protein_id "OTTHUMP00000284163.1";
chr3	havana	stop_codon	98150316	98150318	.	+	0	gene_id "OTTHUMG00000160079.2"; transcript_id "OTTHUMT00000492911.1"; gene_type "protein_coding"; gene_name "OR5H14"; transcript_type "protein_coding"; transcript_name "RP11-343D2.4-002"; exon_number 2; exon_id "OTTHUME00001903671.2"; tag "alternative_5_UTR"; tag "RNA_Seq_supported_partial"; protein_id "OTTHUMP00000284163.1";
chr3	havana	UTR	98147479	98147554	.	+	.	gene_id "OTTHUMG00000160079.2"; transcript_id "OTTHUMT00000492911.1"; gene_type "protein_coding"; gene_name "OR5H14"; transcript_type "protein_coding"; transcript_name "RP11-343D2.4-002"; exon_number 1; exon_id "OTTHUME00002397999.1"; tag "alternative_5_UTR"; tag "RNA_Seq_supported_partial"; protein_id "OTTHUMP00000284163.1";
chr3	havana	UTR	98149368	98149385	.	+	.	gene_id "OTTHUMG00000160079.2"; transcript_id "OTTHUMT00000492911.1"; gene_type "protein_coding"; gene_name "OR5H14"; transcript_type "protein_coding"; transcript_name "RP11-343D2.4-002"; exon_number 2; exon_id "OTTHUME00001903671.2"; tag "alternative_5_UTR"; tag "RNA_Seq_supported_partial"; protein_id "OTTHUMP00000284163.1";
chr3	havana	UTR	98150316	98156614	.	+	.	gene_id "OTTHUMG00000160079.2"; transcript_id "OTTHUMT00000492911.1"; gene_type "protein_coding"; gene_name "OR5H14"; transcript_type "protein_coding"; transcript_name "RP11-343D2.4-002"; exon_number 2; exon_id "OTTHUME00001903671.2"; tag "alternative_5_UTR"; tag "RNA_Seq_supported_partial"; protein_id "OTTHUMP00000284163.1";
chr3	havana	exon	98149326	98150405	.	+	.	gene_id "OTTHUMG00000160079.2"; transcript_id "OTTHUMT00000359112.2"; gene_type "protein_coding"; gene_name "OR5H14"; transcript_type "protein_coding"; transcript_name "RP11-343D2.4-001"; exon_number 1; exon_id "OTTHUME00002397998.1"; protein_id "OTTHUMP00000217454.1";
chr3	havana	CDS	98149386	98150315	.	+	0	gene_id "OTTHUMG00000160079.2"; transcript_id "OTTHUMT00000359112.2"; gene_type "protein_coding"; gene_name "OR5H14"; transcript_type "protein_coding"; transcript_name "RP11-343D2.4-001"; exon_number 1; exon_id "OTTHUME00002397998.1"; protein_id "OTTHUMP00000217454.1";
chr3	havana	start_codon	98149386	98149388	.	+	0	gene_id "OTTHUMG00000160079.2"; transcript_id "OTTHUMT00000359112.2"; gene_type "protein_coding"; gene_name "OR5H14"; transcript_type "protein_coding"; transcript_name "RP11-343D2.4-001"; exon_number 1; exon_id "OTTHUME00002397998.1"; protein_id "OTTHUMP00000217454.1";
chr3	havana	stop_codon	98150316	98150318	.	+	0	gene_id "OTTHUMG00000160079.2"; transcript_id "OTTHUMT00000359112.2"; gene_type "protein_coding"; gene_name "OR5H14"; transcript_type "protein_coding"; transcript_name "RP11-343D2.4-001"; exon_number 1; exon_id "OTTHUME00002397998.1"; protein_id "OTTHUMP00000217454.1";
chr3	havana	UTR	98149326	98149385	.	+	.	gene_id "OTTHUMG00000160079.2"; transcript_id "OTTHUMT00000359112.2"; gene_type "protein_coding"; gene_name "OR5H14"; transcript_type "protein_coding"; transcript_name "RP11-343D2.4-001"; exon_number 1; exon_id "OTTHUME00002397998.1"; protein_id "OTTHUMP00000217454.1";
chr3	havana	UTR	98150316	98150405	.	+	.	gene_id "OTTHUMG00000160079.2"; transcript_id "OTTHUMT00000359112.2"; gene_type "protein_coding"; gene_name "OR5H14"; transcript_type "protein_coding"; transcript_name "RP11-343D2.4-001"; exon_number 1; exon_id "OTTHUME00002397998.1"; protein_id "OTTHUMP00000217454.1";
chr3	havana	exon	98166696	98166831	.	+	.	gene_id "OTTHUMG00000160076.3"; transcript_id "OTTHUMT00000359109.3"; gene_type "protein_coding"; gene_name "OR5H15"; transcript_type "protein_coding"; transcript_name "RP11-343D2.5-001"; exon_number 1; exon_id "OTTHUME00002398000.1"; tag "RNA_Seq_supported_partial"; protein_id "OTTHUMP00000217451.1";
chr3	havana	exon	98168682	98169774	.	+	.	gene_id "OTTHUMG00000160076.3"; transcript_id "OTTHUMT00000359109.3"; gene_type "protein_coding"; gene_name "OR5H15"; transcript_type "protein_coding"; transcript_name "RP11-343D2.5-001"; exon_number 2; exon_id "OTTHUME00002372201.2"; tag "RNA_Seq_supported_partial"; protein_id "OTTHUMP00000217451.1";
chr3	havana	CDS	98168700	98169638	.	+	0	gene_id "OTTHUMG00000160076.3"; transcript_id "OTTHUMT00000359109.3"; gene_type "protein_coding"; gene_name "OR5H15"; transcript_type "protein_coding"; transcript_name "RP11-343D2.5-001"; exon_number 2; exon_id "OTTHUME00002372201.2"; tag "RNA_Seq_supported_partial"; protein_id "OTTHUMP00000217451.1";
chr3	havana	start_codon	98168700	98168702	.	+	0	gene_id "OTTHUMG00000160076.3"; transcript_id "OTTHUMT00000359109.3"; gene_type "protein_coding"; gene_name "OR5H15"; transcript_type "protein_coding"; transcript_name "RP11-343D2.5-001"; exon_number 2; exon_id "OTTHUME00002372201.2"; tag "RNA_Seq_supported_partial"; protein_id "OTTHUMP00000217451.1";
chr3	havana	stop_codon	98169639	98169641	.	+	0	gene_id "OTTHUMG00000160076.3"; transcript_id "OTTHUMT00000359109.3"; gene_type "protein_coding"; gene_name "OR5H15"; transcript_type "protein_coding"; transcript_name "RP11-343D2.5-001"; exon_number 2; exon_id "OTTHUME00002372201.2"; tag "RNA_Seq_supported_partial"; protein_id "OTTHUMP00000217451.1";
chr3	havana	UTR	98166696	98166831	.	+	.	gene_id "OTTHUMG00000160076.3"; transcript_id "OTTHUMT00000359109.3"; gene_type "protein_coding"; gene_name "OR5H15"; transcript_type "protein_coding"; transcript_name "RP11-343D2.5-001"; exon_number 1; exon_id "OTTHUME00002398000.1"; tag "RNA_Seq_supported_partial"; protein_id "OTTHUMP00000217451.1";
chr3	havana	UTR	98168682	98168699	.	+	.	gene_id "OTTHUMG00000160076.3"; transcript_id "OTTHUMT00000359109.3"; gene_type "protein_coding"; gene_name "OR5H15"; transcript_type "protein_coding"; transcript_name "RP11-343D2.5-001"; exon_number 2; exon_id "OTTHUME00002372201.2"; tag "RNA_Seq_supported_partial"; protein_id "OTTHUMP00000217451.1";
chr3	havana	UTR	98169639	98169774	.	+	.	gene_id "OTTHUMG00000160076.3"; transcript_id "OTTHUMT00000359109.3"; gene_type "protein_coding"; gene_name "OR5H15"; transcript_type "protein_coding"; transcript_name "RP11-343D2.5-001"; exon_number 2; exon_id "OTTHUME00002372201.2"; tag "RNA_Seq_supported_partial"; protein_id "OTTHUMP00000217451.1";
chr3	havana	exon	98197211	98198138	.	+	.	gene_id "OTTHUMG00000160112.1"; transcript_id "OTTHUMT00000359274.1"; gene_type "unprocessed_pseudogene"; gene_name "OR5H5P"; transcript_type "unprocessed_pseudogene"; transcript_name "RP11-343D2.7-001"; exon_number 1; exon_id "OTTHUME00001904208.1";
chr3	havana	exon	98207423	98208341	.	+	.	gene_id "OTTHUMG00000160115.1"; transcript_id "OTTHUMT00000359278.1"; gene_type "unprocessed_pseudogene"; gene_name "OR5H3P"; transcript_type "unprocessed_pseudogene"; transcript_name "RP11-343D2.8-001"; exon_number 1; exon_id "OTTHUME00001904223.1";
chr3	havana	exon	98222044	98222966	.	+	.	gene_id "OTTHUMG00000160116.1"; transcript_id "OTTHUMT00000359279.1"; gene_type "unprocessed_pseudogene"; gene_name "OR5H4P"; transcript_type "unprocessed_pseudogene"; transcript_name "RP11-343D2.9-001"; exon_number 1; exon_id "OTTHUME00001904224.1";
chr3	havana	exon	98238352	98239281	.	+	.	gene_id "OTTHUMG00000160117.1"; transcript_id "OTTHUMT00000359280.1"; gene_type "unprocessed_pseudogene"; gene_name "OR5H7P"; transcript_type "unprocessed_pseudogene"; transcript_name "RP11-343D2.10-001"; exon_number 1; exon_id "OTTHUME00001904225.1";
chr3	havana	exon	98263252	98263335	.	+	.	gene_id "OTTHUMG00000160078.5"; transcript_id "OTTHUMT00000492912.1"; gene_type "protein_coding"; gene_name "OR5H6"; transcript_type "protein_coding"; transcript_name "RP11-343D2.6-002"; exon_number 1; exon_id "OTTHUME00002398002.1"; tag "alternative_5_UTR"; tag "RNA_Seq_supported_partial"; protein_id "OTTHUMP00000284164.1";
chr3	havana	exon	98264315	98265262	.	+	.	gene_id "OTTHUMG00000160078.5"; transcript_id "OTTHUMT00000492912.1"; gene_type "protein_coding"; gene_name "OR5H6"; transcript_type "protein_coding"; transcript_name "RP11-343D2.6-002"; exon_number 2; exon_id "OTTHUME00002372203.3"; tag "alternative_5_UTR"; tag "RNA_Seq_supported_partial"; protein_id "OTTHUMP00000284164.1";
chr3	havana	CDS	98264333	98265259	.	+	0	gene_id "OTTHUMG00000160078.5"; transcript_id "OTTHUMT00000492912.1"; gene_type "protein_coding"; gene_name "OR5H6"; transcript_type "protein_coding"; transcript_name "RP11-343D2.6-002"; exon_number 2; exon_id "OTTHUME00002372203.3"; tag "alternative_5_UTR"; tag "RNA_Seq_supported_partial"; protein_id "OTTHUMP00000284164.1";
chr3	havana	start_codon	98264333	98264335	.	+	0	gene_id "OTTHUMG00000160078.5"; transcript_id "OTTHUMT00000492912.1"; gene_type "protein_coding"; gene_name "OR5H6"; transcript_type "protein_coding"; transcript_name "RP11-343D2.6-002"; exon_number 2; exon_id "OTTHUME00002372203.3"; tag "alternative_5_UTR"; tag "RNA_Seq_supported_partial"; protein_id "OTTHUMP00000284164.1";
chr3	havana	stop_codon	98265260	98265262	.	+	0	gene_id "OTTHUMG00000160078.5"; transcript_id "OTTHUMT00000492912.1"; gene_type "protein_coding"; gene_name "OR5H6"; transcript_type "protein_coding"; transcript_name "RP11-343D2.6-002"; exon_number 2; exon_id "OTTHUME00002372203.3"; tag "alternative_5_UTR"; tag "RNA_Seq_supported_partial"; protein_id "OTTHUMP00000284164.1";
chr3	havana	UTR	98263252	98263335	.	+	.	gene_id "OTTHUMG00000160078.5"; transcript_id "OTTHUMT00000492912.1"; gene_type "protein_coding"; gene_name "OR5H6"; transcript_type "protein_coding"; transcript_name "RP11-343D2.6-002"; exon_number 1; exon_id "OTTHUME00002398002.1"; tag "alternative_5_UTR"; tag "RNA_Seq_supported_partial"; protein_id "OTTHUMP00000284164.1";
chr3	havana	UTR	98264315	98264332	.	+	.	gene_id "OTTHUMG00000160078.5"; transcript_id "OTTHUMT00000492912.1"; gene_type "protein_coding"; gene_name "OR5H6"; transcript_type "protein_coding"; transcript_name "RP11-343D2.6-002"; exon_number 2; exon_id "OTTHUME00002372203.3"; tag "alternative_5_UTR"; tag "RNA_Seq_supported_partial"; protein_id "OTTHUMP00000284164.1";
chr3	havana	UTR	98265260	98265262	.	+	.	gene_id "OTTHUMG00000160078.5"; transcript_id "OTTHUMT00000492912.1"; gene_type "protein_coding"; gene_name "OR5H6"; transcript_type "protein_coding"; transcript_name "RP11-343D2.6-002"; exon_number 2; exon_id "OTTHUME00002372203.3"; tag "alternative_5_UTR"; tag "RNA_Seq_supported_partial"; protein_id "OTTHUMP00000284164.1";
chr3	havana	exon	98264244	98265356	.	+	.	gene_id "OTTHUMG00000160078.5"; transcript_id "OTTHUMT00000359111.5"; gene_type "protein_coding"; gene_name "OR5H6"; transcript_type "protein_coding"; transcript_name "RP11-343D2.6-001"; exon_number 1; exon_id "OTTHUME00002398001.1"; protein_id "OTTHUMP00000217453.3";
chr3	havana	CDS	98264333	98265259	.	+	0	gene_id "OTTHUMG00000160078.5"; transcript_id "OTTHUMT00000359111.5"; gene_type "protein_coding"; gene_name "OR5H6"; transcript_type "protein_coding"; transcript_name "RP11-343D2.6-001"; exon_number 1; exon_id "OTTHUME00002398001.1"; protein_id "OTTHUMP00000217453.3";
chr3	havana	start_codon	98264333	98264335	.	+	0	gene_id "OTTHUMG00000160078.5"; transcript_id "OTTHUMT00000359111.5"; gene_type "protein_coding"; gene_name "OR5H6"; transcript_type "protein_coding"; transcript_name "RP11-343D2.6-001"; exon_number 1; exon_id "OTTHUME00002398001.1"; protein_id "OTTHUMP00000217453.3";
chr3	havana	stop_codon	98265260	98265262	.	+	0	gene_id "OTTHUMG00000160078.5"; transcript_id "OTTHUMT00000359111.5"; gene_type "protein_coding"; gene_name "OR5H6"; transcript_type "protein_coding"; transcript_name "RP11-343D2.6-001"; exon_number 1; exon_id "OTTHUME00002398001.1"; protein_id "OTTHUMP00000217453.3";
chr3	havana	UTR	98264244	98264332	.	+	.	gene_id "OTTHUMG00000160078.5"; transcript_id "OTTHUMT00000359111.5"; gene_type "protein_coding"; gene_name "OR5H6"; transcript_type "protein_coding"; transcript_name "RP11-343D2.6-001"; exon_number 1; exon_id "OTTHUME00002398001.1"; protein_id "OTTHUMP00000217453.3";
chr3	havana	UTR	98265260	98265356	.	+	.	gene_id "OTTHUMG00000160078.5"; transcript_id "OTTHUMT00000359111.5"; gene_type "protein_coding"; gene_name "OR5H6"; transcript_type "protein_coding"; transcript_name "RP11-343D2.6-001"; exon_number 1; exon_id "OTTHUME00002398001.1"; protein_id "OTTHUMP00000217453.3";
chr3	havana	exon	98282903	98283832	.	+	.	gene_id "OTTHUMG00000160080.4"; transcript_id "OTTHUMT00000359113.4"; gene_type "protein_coding"; gene_name "OR5H2"; transcript_type "protein_coding"; transcript_name "RP11-730J6.1-001"; exon_number 1; exon_id "OTTHUME00002372204.2"; protein_id "OTTHUMP00000217455.3";
chr3	havana	CDS	98282903	98283829	.	+	0	gene_id "OTTHUMG00000160080.4"; transcript_id "OTTHUMT00000359113.4"; gene_type "protein_coding"; gene_name "OR5H2"; transcript_type "protein_coding"; transcript_name "RP11-730J6.1-001"; exon_number 1; exon_id "OTTHUME00002372204.2"; protein_id "OTTHUMP00000217455.3";
chr3	havana	start_codon	98282903	98282905	.	+	0	gene_id "OTTHUMG00000160080.4"; transcript_id "OTTHUMT00000359113.4"; gene_type "protein_coding"; gene_name "OR5H2"; transcript_type "protein_coding"; transcript_name "RP11-730J6.1-001"; exon_number 1; exon_id "OTTHUME00002372204.2"; protein_id "OTTHUMP00000217455.3";
chr3	havana	stop_codon	98283830	98283832	.	+	0	gene_id "OTTHUMG00000160080.4"; transcript_id "OTTHUMT00000359113.4"; gene_type "protein_coding"; gene_name "OR5H2"; transcript_type "protein_coding"; transcript_name "RP11-730J6.1-001"; exon_number 1; exon_id "OTTHUME00002372204.2"; protein_id "OTTHUMP00000217455.3";
chr3	havana	UTR	98283830	98283832	.	+	.	gene_id "OTTHUMG00000160080.4"; transcript_id "OTTHUMT00000359113.4"; gene_type "protein_coding"; gene_name "OR5H2"; transcript_type "protein_coding"; transcript_name "RP11-730J6.1-001"; exon_number 1; exon_id "OTTHUME00002372204.2"; protein_id "OTTHUMP00000217455.3";
chr3	havana	exon	98306752	98306838	.	+	.	gene_id "OTTHUMG00000154298.4"; transcript_id "OTTHUMT00000334745.4"; gene_type "polymorphic_pseudogene"; gene_name "OR5H8P"; transcript_type "polymorphic_pseudogene"; transcript_name "AC117473.1-001"; exon_number 1; exon_id "OTTHUME00002398003.1"; tag "RNA_Seq_supported_partial"; protein_id "OTTHUMP00000273690.1";
chr3	havana	exon	98311886	98312843	.	+	.	gene_id "OTTHUMG00000154298.4"; transcript_id "OTTHUMT00000334745.4"; gene_type "polymorphic_pseudogene"; gene_name "OR5H8P"; transcript_type "polymorphic_pseudogene"; transcript_name "AC117473.1-001"; exon_number 2; exon_id "OTTHUME00002370514.2"; tag "RNA_Seq_supported_partial"; protein_id "OTTHUMP00000273690.1";
chr3	havana	CDS	98311913	98312843	.	+	0	gene_id "OTTHUMG00000154298.4"; transcript_id "OTTHUMT00000334745.4"; gene_type "polymorphic_pseudogene"; gene_name "OR5H8P"; transcript_type "polymorphic_pseudogene"; transcript_name "AC117473.1-001"; exon_number 2; exon_id "OTTHUME00002370514.2"; tag "RNA_Seq_supported_partial"; protein_id "OTTHUMP00000273690.1";
chr3	havana	start_codon	98311913	98311915	.	+	0	gene_id "OTTHUMG00000154298.4"; transcript_id "OTTHUMT00000334745.4"; gene_type "polymorphic_pseudogene"; gene_name "OR5H8P"; transcript_type "polymorphic_pseudogene"; transcript_name "AC117473.1-001"; exon_number 2; exon_id "OTTHUME00002370514.2"; tag "RNA_Seq_supported_partial"; protein_id "OTTHUMP00000273690.1";
chr3	havana	UTR	98306752	98306838	.	+	.	gene_id "OTTHUMG00000154298.4"; transcript_id "OTTHUMT00000334745.4"; gene_type "polymorphic_pseudogene"; gene_name "OR5H8P"; transcript_type "polymorphic_pseudogene"; transcript_name "AC117473.1-001"; exon_number 1; exon_id "OTTHUME00002398003.1"; tag "RNA_Seq_supported_partial"; protein_id "OTTHUMP00000273690.1";
chr3	havana	UTR	98311886	98311912	.	+	.	gene_id "OTTHUMG00000154298.4"; transcript_id "OTTHUMT00000334745.4"; gene_type "polymorphic_pseudogene"; gene_name "OR5H8P"; transcript_type "polymorphic_pseudogene"; transcript_name "AC117473.1-001"; exon_number 2; exon_id "OTTHUME00002370514.2"; tag "RNA_Seq_supported_partial"; protein_id "OTTHUMP00000273690.1";
chr3	havana	exon	98353854	98354819	.	+	.	gene_id "OTTHUMG00000160081.2"; transcript_id "OTTHUMT00000359114.2"; gene_type "protein_coding"; gene_name "OR5K4"; transcript_type "protein_coding"; transcript_name "RP11-892D12.3-001"; exon_number 1; exon_id "OTTHUME00002372205.1"; protein_id "OTTHUMP00000217456.1";
chr3	havana	CDS	98353854	98354816	.	+	0	gene_id "OTTHUMG00000160081.2"; transcript_id "OTTHUMT00000359114.2"; gene_type "protein_coding"; gene_name "OR5K4"; transcript_type "protein_coding"; transcript_name "RP11-892D12.3-001"; exon_number 1; exon_id "OTTHUME00002372205.1"; protein_id "OTTHUMP00000217456.1";
chr3	havana	start_codon	98353854	98353856	.	+	0	gene_id "OTTHUMG00000160081.2"; transcript_id "OTTHUMT00000359114.2"; gene_type "protein_coding"; gene_name "OR5K4"; transcript_type "protein_coding"; transcript_name "RP11-892D12.3-001"; exon_number 1; exon_id "OTTHUME00002372205.1"; protein_id "OTTHUMP00000217456.1";
chr3	havana	stop_codon	98354817	98354819	.	+	0	gene_id "OTTHUMG00000160081.2"; transcript_id "OTTHUMT00000359114.2"; gene_type "protein_coding"; gene_name "OR5K4"; transcript_type "protein_coding"; transcript_name "RP11-892D12.3-001"; exon_number 1; exon_id "OTTHUME00002372205.1"; protein_id "OTTHUMP00000217456.1";
chr3	havana	UTR	98354817	98354819	.	+	.	gene_id "OTTHUMG00000160081.2"; transcript_id "OTTHUMT00000359114.2"; gene_type "protein_coding"; gene_name "OR5K4"; transcript_type "protein_coding"; transcript_name "RP11-892D12.3-001"; exon_number 1; exon_id "OTTHUME00002372205.1"; protein_id "OTTHUMP00000217456.1";
chr3	havana	exon	98390666	98391631	.	+	.	gene_id "OTTHUMG00000160077.2"; transcript_id "OTTHUMT00000359110.2"; gene_type "protein_coding"; gene_name "OR5K3"; transcript_type "protein_coding"; transcript_name "RP11-892D12.2-001"; exon_number 1; exon_id "OTTHUME00002372202.1"; protein_id "OTTHUMP00000217452.1";
chr3	havana	CDS	98390666	98391628	.	+	0	gene_id "OTTHUMG00000160077.2"; transcript_id "OTTHUMT00000359110.2"; gene_type "protein_coding"; gene_name "OR5K3"; transcript_type "protein_coding"; transcript_name "RP11-892D12.2-001"; exon_number 1; exon_id "OTTHUME00002372202.1"; protein_id "OTTHUMP00000217452.1";
chr3	havana	start_codon	98390666	98390668	.	+	0	gene_id "OTTHUMG00000160077.2"; transcript_id "OTTHUMT00000359110.2"; gene_type "protein_coding"; gene_name "OR5K3"; transcript_type "protein_coding"; transcript_name "RP11-892D12.2-001"; exon_number 1; exon_id "OTTHUME00002372202.1"; protein_id "OTTHUMP00000217452.1";
chr3	havana	stop_codon	98391629	98391631	.	+	0	gene_id "OTTHUMG00000160077.2"; transcript_id "OTTHUMT00000359110.2"; gene_type "protein_coding"; gene_name "OR5K3"; transcript_type "protein_coding"; transcript_name "RP11-892D12.2-001"; exon_number 1; exon_id "OTTHUME00002372202.1"; protein_id "OTTHUMP00000217452.1";
chr3	havana	UTR	98391629	98391631	.	+	.	gene_id "OTTHUMG00000160077.2"; transcript_id "OTTHUMT00000359110.2"; gene_type "protein_coding"; gene_name "OR5K3"; transcript_type "protein_coding"; transcript_name "RP11-892D12.2-001"; exon_number 1; exon_id "OTTHUME00002372202.1"; protein_id "OTTHUMP00000217452.1";
chr3	havana	exon	98463201	98463307	.	+	.	gene_id "OTTHUMG00000160048.2"; transcript_id "OTTHUMT00000492913.1"; gene_type "protein_coding"; gene_name "OR5K1"; transcript_type "protein_coding"; transcript_name "RP11-325B23.1-002"; exon_number 1; exon_id "OTTHUME00002398005.1"; tag "RNA_Seq_supported_partial"; protein_id "OTTHUMP00000284165.1";
chr3	havana	exon	98469566	98472924	.	+	.	gene_id "OTTHUMG00000160048.2"; transcript_id "OTTHUMT00000492913.1"; gene_type "protein_coding"; gene_name "OR5K1"; transcript_type "protein_coding"; transcript_name "RP11-325B23.1-002"; exon_number 2; exon_id "OTTHUME00001903390.2"; tag "RNA_Seq_supported_partial"; protein_id "OTTHUMP00000284165.1";
chr3	havana	CDS	98469577	98470500	.	+	0	gene_id "OTTHUMG00000160048.2"; transcript_id "OTTHUMT00000492913.1"; gene_type "protein_coding"; gene_name "OR5K1"; transcript_type "protein_coding"; transcript_name "RP11-325B23.1-002"; exon_number 2; exon_id "OTTHUME00001903390.2"; tag "RNA_Seq_supported_partial"; protein_id "OTTHUMP00000284165.1";
chr3	havana	start_codon	98469577	98469579	.	+	0	gene_id "OTTHUMG00000160048.2"; transcript_id "OTTHUMT00000492913.1"; gene_type "protein_coding"; gene_name "OR5K1"; transcript_type "protein_coding"; transcript_name "RP11-325B23.1-002"; exon_number 2; exon_id "OTTHUME00001903390.2"; tag "RNA_Seq_supported_partial"; protein_id "OTTHUMP00000284165.1";
chr3	havana	stop_codon	98470501	98470503	.	+	0	gene_id "OTTHUMG00000160048.2"; transcript_id "OTTHUMT00000492913.1"; gene_type "protein_coding"; gene_name "OR5K1"; transcript_type "protein_coding"; transcript_name "RP11-325B23.1-002"; exon_number 2; exon_id "OTTHUME00001903390.2"; tag "RNA_Seq_supported_partial"; protein_id "OTTHUMP00000284165.1";
chr3	havana	UTR	98463201	98463307	.	+	.	gene_id "OTTHUMG00000160048.2"; transcript_id "OTTHUMT00000492913.1"; gene_type "protein_coding"; gene_name "OR5K1"; transcript_type "protein_coding"; transcript_name "RP11-325B23.1-002"; exon_number 1; exon_id "OTTHUME00002398005.1"; tag "RNA_Seq_supported_partial"; protein_id "OTTHUMP00000284165.1";
chr3	havana	UTR	98469566	98469576	.	+	.	gene_id "OTTHUMG00000160048.2"; transcript_id "OTTHUMT00000492913.1"; gene_type "protein_coding"; gene_name "OR5K1"; transcript_type "protein_coding"; transcript_name "RP11-325B23.1-002"; exon_number 2; exon_id "OTTHUME00001903390.2"; tag "RNA_Seq_supported_partial"; protein_id "OTTHUMP00000284165.1";
chr3	havana	UTR	98470501	98472924	.	+	.	gene_id "OTTHUMG00000160048.2"; transcript_id "OTTHUMT00000492913.1"; gene_type "protein_coding"; gene_name "OR5K1"; transcript_type "protein_coding"; transcript_name "RP11-325B23.1-002"; exon_number 2; exon_id "OTTHUME00001903390.2"; tag "RNA_Seq_supported_partial"; protein_id "OTTHUMP00000284165.1";
chr3	havana	exon	98469480	98470576	.	+	.	gene_id "OTTHUMG00000160048.2"; transcript_id "OTTHUMT00000359019.2"; gene_type "protein_coding"; gene_name "OR5K1"; transcript_type "protein_coding"; transcript_name "RP11-325B23.1-001"; exon_number 1; exon_id "OTTHUME00002398004.1"; protein_id "OTTHUMP00000217404.1";
chr3	havana	CDS	98469577	98470500	.	+	0	gene_id "OTTHUMG00000160048.2"; transcript_id "OTTHUMT00000359019.2"; gene_type "protein_coding"; gene_name "OR5K1"; transcript_type "protein_coding"; transcript_name "RP11-325B23.1-001"; exon_number 1; exon_id "OTTHUME00002398004.1"; protein_id "OTTHUMP00000217404.1";
chr3	havana	start_codon	98469577	98469579	.	+	0	gene_id "OTTHUMG00000160048.2"; transcript_id "OTTHUMT00000359019.2"; gene_type "protein_coding"; gene_name "OR5K1"; transcript_type "protein_coding"; transcript_name "RP11-325B23.1-001"; exon_number 1; exon_id "OTTHUME00002398004.1"; protein_id "OTTHUMP00000217404.1";
chr3	havana	stop_codon	98470501	98470503	.	+	0	gene_id "OTTHUMG00000160048.2"; transcript_id "OTTHUMT00000359019.2"; gene_type "protein_coding"; gene_name "OR5K1"; transcript_type "protein_coding"; transcript_name "RP11-325B23.1-001"; exon_number 1; exon_id "OTTHUME00002398004.1"; protein_id "OTTHUMP00000217404.1";
chr3	havana	UTR	98469480	98469576	.	+	.	gene_id "OTTHUMG00000160048.2"; transcript_id "OTTHUMT00000359019.2"; gene_type "protein_coding"; gene_name "OR5K1"; transcript_type "protein_coding"; transcript_name "RP11-325B23.1-001"; exon_number 1; exon_id "OTTHUME00002398004.1"; protein_id "OTTHUMP00000217404.1";
chr3	havana	UTR	98470501	98470576	.	+	.	gene_id "OTTHUMG00000160048.2"; transcript_id "OTTHUMT00000359019.2"; gene_type "protein_coding"; gene_name "OR5K1"; transcript_type "protein_coding"; transcript_name "RP11-325B23.1-001"; exon_number 1; exon_id "OTTHUME00002398004.1"; protein_id "OTTHUMP00000217404.1";
chr3	havana	exon	98497604	98498663	.	+	.	gene_id "OTTHUMG00000160049.2"; transcript_id "OTTHUMT00000359020.2"; gene_type "protein_coding"; gene_name "OR5K2"; transcript_type "protein_coding"; transcript_name "RP11-227H4.6-001"; exon_number 1; exon_id "OTTHUME00002073708.1"; protein_id "OTTHUMP00000217405.1";
chr3	havana	CDS	98497681	98498628	.	+	0	gene_id "OTTHUMG00000160049.2"; transcript_id "OTTHUMT00000359020.2"; gene_type "protein_coding"; gene_name "OR5K2"; transcript_type "protein_coding"; transcript_name "RP11-227H4.6-001"; exon_number 1; exon_id "OTTHUME00002073708.1"; protein_id "OTTHUMP00000217405.1";
chr3	havana	start_codon	98497681	98497683	.	+	0	gene_id "OTTHUMG00000160049.2"; transcript_id "OTTHUMT00000359020.2"; gene_type "protein_coding"; gene_name "OR5K2"; transcript_type "protein_coding"; transcript_name "RP11-227H4.6-001"; exon_number 1; exon_id "OTTHUME00002073708.1"; protein_id "OTTHUMP00000217405.1";
chr3	havana	stop_codon	98498629	98498631	.	+	0	gene_id "OTTHUMG00000160049.2"; transcript_id "OTTHUMT00000359020.2"; gene_type "protein_coding"; gene_name "OR5K2"; transcript_type "protein_coding"; transcript_name "RP11-227H4.6-001"; exon_number 1; exon_id "OTTHUME00002073708.1"; protein_id "OTTHUMP00000217405.1";
chr3	havana	UTR	98497604	98497680	.	+	.	gene_id "OTTHUMG00000160049.2"; transcript_id "OTTHUMT00000359020.2"; gene_type "protein_coding"; gene_name "OR5K2"; transcript_type "protein_coding"; transcript_name "RP11-227H4.6-001"; exon_number 1; exon_id "OTTHUME00002073708.1"; protein_id "OTTHUMP00000217405.1";
chr3	havana	UTR	98498629	98498663	.	+	.	gene_id "OTTHUMG00000160049.2"; transcript_id "OTTHUMT00000359020.2"; gene_type "protein_coding"; gene_name "OR5K2"; transcript_type "protein_coding"; transcript_name "RP11-227H4.6-001"; exon_number 1; exon_id "OTTHUME00002073708.1"; protein_id "OTTHUMP00000217405.1";
chr3	havana	exon	112524187	112525201	.	-	.	gene_id "OTTHUMG00000159249.1"; transcript_id "OTTHUMT00000354085.1"; gene_type "unprocessed_pseudogene"; gene_name "OR7E100P"; transcript_type "unprocessed_pseudogene"; transcript_name "RP11-147G7.1-001"; exon_number 1; exon_id "OTTHUME00001884164.1";
chr3	havana	exon	125703349	125704312	.	+	.	gene_id "OTTHUMG00000159572.1"; transcript_id "OTTHUMT00000356296.1"; gene_type "unprocessed_pseudogene"; gene_name "OR7E130P"; transcript_type "unprocessed_pseudogene"; transcript_name "GS1-388B5.3-001"; exon_number 1; exon_id "OTTHUME00001892752.1";
chr3	havana	exon	125712139	125713045	.	+	.	gene_id "OTTHUMG00000159569.1"; transcript_id "OTTHUMT00000356293.1"; gene_type "unprocessed_pseudogene"; gene_name "OR7E29P"; transcript_type "unprocessed_pseudogene"; transcript_name "GS1-388B5.4-001"; exon_number 1; exon_id "OTTHUME00001892737.1";
chr3	havana	exon	125724539	125725445	.	+	.	gene_id "OTTHUMG00000159574.1"; transcript_id "OTTHUMT00000356298.1"; gene_type "unprocessed_pseudogene"; gene_name "OR7E93P"; transcript_type "unprocessed_pseudogene"; transcript_name "GS1-388B5.5-001"; exon_number 1; exon_id "OTTHUME00001892754.1";
chr3	havana	exon	125734295	125735198	.	+	.	gene_id "OTTHUMG00000159565.1"; transcript_id "OTTHUMT00000356289.1"; gene_type "unprocessed_pseudogene"; gene_name "OR7E53P"; transcript_type "unprocessed_pseudogene"; transcript_name "GS1-388B5.6-001"; exon_number 1; exon_id "OTTHUME00001892733.1";
chr3	havana	exon	125747084	125748098	.	+	.	gene_id "OTTHUMG00000159566.1"; transcript_id "OTTHUMT00000356290.1"; gene_type "unprocessed_pseudogene"; gene_name "OR7E97P"; transcript_type "unprocessed_pseudogene"; transcript_name "GS1-388B5.7-001"; exon_number 1; exon_id "OTTHUME00001892734.1";
chr3	havana	exon	130021553	130022520	.	-	.	gene_id "OTTHUMG00000159715.1"; transcript_id "OTTHUMT00000357027.1"; gene_type "unprocessed_pseudogene"; gene_name "OR7E129P"; transcript_type "unprocessed_pseudogene"; transcript_name "RP11-93K22.8-001"; exon_number 1; exon_id "OTTHUME00001895975.1";
chr3	havana	exon	130034553	130035539	.	-	.	gene_id "OTTHUMG00000159728.1"; transcript_id "OTTHUMT00000357062.1"; gene_type "unprocessed_pseudogene"; gene_name "OR7E21P"; transcript_type "unprocessed_pseudogene"; transcript_name "RP11-93K22.10-001"; exon_number 1; exon_id "OTTHUME00001896103.1";
chr4	havana	exon	3889356	3890249	.	-	.	gene_id "OTTHUMG00000160266.1"; transcript_id "OTTHUMT00000359976.1"; gene_type "unprocessed_pseudogene"; gene_name "OR7E163P"; transcript_type "unprocessed_pseudogene"; transcript_name "RP11-718M20.7-001"; exon_number 1; exon_id "OTTHUME00001906583.1";
chr4	havana	exon	3901566	3902594	.	-	.	gene_id "OTTHUMG00000160265.2"; transcript_id "OTTHUMT00000359975.2"; gene_type "unprocessed_pseudogene"; gene_name "OR7E162P"; transcript_type "unprocessed_pseudogene"; transcript_name "RP11-718M20.6-001"; exon_number 1; exon_id "OTTHUME00001906581.2";
chr4	havana	exon	4126659	4127569	.	-	.	gene_id "OTTHUMG00000185806.1"; transcript_id "OTTHUMT00000357827.1"; gene_type "unprocessed_pseudogene"; gene_name "OR4D12P"; transcript_type "unprocessed_pseudogene"; transcript_name "RP11-324I10.4-001"; exon_number 1; exon_id "OTTHUME00001899464.1";
chr4	havana	exon	4156522	4157443	.	-	.	gene_id "OTTHUMG00000159868.2"; transcript_id "OTTHUMT00000357825.2"; gene_type "unprocessed_pseudogene"; gene_name "OR7E99P"; transcript_type "unprocessed_pseudogene"; transcript_name "RP11-324I10.2-001"; exon_number 1; exon_id "OTTHUME00001899462.2";
chr4	havana	exon	4174319	4175238	.	-	.	gene_id "OTTHUMG00000159869.2"; transcript_id "OTTHUMT00000357826.2"; gene_type "unprocessed_pseudogene"; gene_name "OR7E43P"; transcript_type "unprocessed_pseudogene"; transcript_name "RP11-324I10.1-001"; exon_number 1; exon_id "OTTHUME00001899463.2";
chr4	havana	exon	8949630	8950559	.	+	.	gene_id "OTTHUMG00000160093.1"; transcript_id "OTTHUMT00000359225.1"; gene_type "unprocessed_pseudogene"; gene_name "RP11-747H12.1"; transcript_type "unprocessed_pseudogene"; transcript_name "RP11-747H12.1-001"; exon_number 1; exon_id "OTTHUME00001904029.1";
chr4	havana	exon	8981436	8982360	.	+	.	gene_id "OTTHUMG00000160096.1"; transcript_id "OTTHUMT00000359228.1"; gene_type "unprocessed_pseudogene"; gene_name "RP11-747H12.3"; transcript_type "unprocessed_pseudogene"; transcript_name "RP11-747H12.3-001"; exon_number 1; exon_id "OTTHUME00001904032.1";
chr4	havana	exon	9459255	9460244	.	+	.	gene_id "OTTHUMG00000160198.2"; transcript_id "OTTHUMT00000359618.2"; gene_type "unprocessed_pseudogene"; gene_name "OR7E86P"; transcript_type "unprocessed_pseudogene"; transcript_name "RP11-1396O13.17-001"; exon_number 1; exon_id "OTTHUME00001905288.2";
chr4	havana	exon	9468974	9469983	.	+	.	gene_id "OTTHUMG00000192249.1"; transcript_id "OTTHUMT00000493007.1"; gene_type "unprocessed_pseudogene"; gene_name "OR7E84P"; transcript_type "unprocessed_pseudogene"; transcript_name "RP11-264E23.2-001"; exon_number 1; exon_id "OTTHUME00002398245.1";
chr4	havana	exon	9483718	9484702	.	+	.	gene_id "OTTHUMG00000160195.2"; transcript_id "OTTHUMT00000359615.2"; gene_type "unprocessed_pseudogene"; gene_name "OR7E85P"; transcript_type "unprocessed_pseudogene"; transcript_name "RP11-1396O13.19-001"; exon_number 1; exon_id "OTTHUME00001905285.2";
chr4	havana	exon	9512905	9513874	.	+	.	gene_id "OTTHUMG00000160184.2"; transcript_id "OTTHUMT00000359604.2"; gene_type "unprocessed_pseudogene"; gene_name "OR7E83P"; transcript_type "unprocessed_pseudogene"; transcript_name "RP11-1396O13.21-001"; exon_number 1; exon_id "OTTHUME00001905265.2";
chr4	havana	exon	9754898	9755778	.	+	.	gene_id "OTTHUMG00000160248.1"; transcript_id "OTTHUMT00000359872.1"; gene_type "unprocessed_pseudogene"; gene_name "OR7E35P"; transcript_type "unprocessed_pseudogene"; transcript_name "RP11-751L19.2-001"; exon_number 1; exon_id "OTTHUME00001906187.1";
chr4	havana	exon	41723214	41723512	.	-	.	gene_id "OTTHUMG00000160534.1"; transcript_id "OTTHUMT00000360982.1"; gene_type "unprocessed_pseudogene"; gene_name "OR5M14P"; transcript_type "unprocessed_pseudogene"; transcript_name "RP11-457P14.1-001"; exon_number 1; exon_id "OTTHUME00001910290.1";
chr4	havana	exon	41722538	41722856	.	-	.	gene_id "OTTHUMG00000160534.1"; transcript_id "OTTHUMT00000360982.1"; gene_type "unprocessed_pseudogene"; gene_name "OR5M14P"; transcript_type "unprocessed_pseudogene"; transcript_name "RP11-457P14.1-001"; exon_number 2; exon_id "OTTHUME00001910291.1";
chr4	havana	exon	79587302	79588091	.	-	.	gene_id "OTTHUMG00000160914.2"; transcript_id "OTTHUMT00000464523.1"; gene_type "transcribed_unprocessed_pseudogene"; gene_name "OR7E94P"; transcript_type "processed_transcript"; transcript_name "RP11-234K19.3-002"; exon_number 1; exon_id "OTTHUME00001917274.2";
chr4	havana	exon	79587757	79588130	.	-	.	gene_id "OTTHUMG00000160914.2"; transcript_id "OTTHUMT00000362927.2"; gene_type "transcribed_unprocessed_pseudogene"; gene_name "OR7E94P"; transcript_type "transcribed_unprocessed_pseudogene"; transcript_name "RP11-234K19.3-001"; exon_number 1; exon_id "OTTHUME00002279539.1";
chr5	havana	exon	101816475	101816780	.	-	.	gene_id "OTTHUMG00000162751.2"; transcript_id "OTTHUMT00000370323.2"; gene_type "unprocessed_pseudogene"; gene_name "OR7H2P"; transcript_type "unprocessed_pseudogene"; transcript_name "RP11-560F8.1-001"; exon_number 1; exon_id "OTTHUME00001945037.2";
chr5	havana	exon	176006145	176006408	.	+	.	gene_id "OTTHUMG00000185807.1"; transcript_id "OTTHUMT00000471340.1"; gene_type "unprocessed_pseudogene"; gene_name "OR1X1P"; transcript_type "unprocessed_pseudogene"; transcript_name "RP11-826N14.5-001"; exon_number 1; exon_id "OTTHUME00002302702.1";
chr5	havana	exon	176006721	176007387	.	+	.	gene_id "OTTHUMG00000185807.1"; transcript_id "OTTHUMT00000471340.1"; gene_type "unprocessed_pseudogene"; gene_name "OR1X1P"; transcript_type "unprocessed_pseudogene"; transcript_name "RP11-826N14.5-001"; exon_number 2; exon_id "OTTHUME00002302701.1";
chr5	havana	exon	177837395	177837646	.	-	.	gene_id "OTTHUMG00000154337.1"; transcript_id "OTTHUMT00000334872.1"; gene_type "unprocessed_pseudogene"; gene_name "OR1X5P"; transcript_type "unprocessed_pseudogene"; transcript_name "AC140125.1-001"; exon_number 1; exon_id "OTTHUME00001806789.1";
chr5	havana	exon	177836434	177837075	.	-	.	gene_id "OTTHUMG00000154337.1"; transcript_id "OTTHUMT00000334872.1"; gene_type "unprocessed_pseudogene"; gene_name "OR1X5P"; transcript_type "unprocessed_pseudogene"; transcript_name "AC140125.1-001"; exon_number 2; exon_id "OTTHUME00001806790.1";
chr5	havana	exon	180692832	180693763	.	-	.	gene_id "OTTHUMG00000163300.1"; transcript_id "OTTHUMT00000372513.1"; gene_type "unprocessed_pseudogene"; gene_name "OR2AI1P"; transcript_type "unprocessed_pseudogene"; transcript_name "RP11-451H23.4-001"; exon_number 1; exon_id "OTTHUME00001952719.1";
chr5	havana	exon	180739042	180740099	.	-	.	gene_id "OTTHUMG00000162237.2"; transcript_id "OTTHUMT00000368059.2"; gene_type "protein_coding"; gene_name "OR2Y1"; transcript_type "protein_coding"; transcript_name "RP11-754A4.1-001"; exon_number 1; exon_id "OTTHUME00001936169.2"; protein_id "OTTHUMP00000221656.1";
chr5	havana	CDS	180739126	180740058	.	-	0	gene_id "OTTHUMG00000162237.2"; transcript_id "OTTHUMT00000368059.2"; gene_type "protein_coding"; gene_name "OR2Y1"; transcript_type "protein_coding"; transcript_name "RP11-754A4.1-001"; exon_number 1; exon_id "OTTHUME00001936169.2"; protein_id "OTTHUMP00000221656.1";
chr5	havana	start_codon	180740056	180740058	.	-	0	gene_id "OTTHUMG00000162237.2"; transcript_id "OTTHUMT00000368059.2"; gene_type "protein_coding"; gene_name "OR2Y1"; transcript_type "protein_coding"; transcript_name "RP11-754A4.1-001"; exon_number 1; exon_id "OTTHUME00001936169.2"; protein_id "OTTHUMP00000221656.1";
chr5	havana	stop_codon	180739123	180739125	.	-	0	gene_id "OTTHUMG00000162237.2"; transcript_id "OTTHUMT00000368059.2"; gene_type "protein_coding"; gene_name "OR2Y1"; transcript_type "protein_coding"; transcript_name "RP11-754A4.1-001"; exon_number 1; exon_id "OTTHUME00001936169.2"; protein_id "OTTHUMP00000221656.1";
chr5	havana	UTR	180739042	180739125	.	-	.	gene_id "OTTHUMG00000162237.2"; transcript_id "OTTHUMT00000368059.2"; gene_type "protein_coding"; gene_name "OR2Y1"; transcript_type "protein_coding"; transcript_name "RP11-754A4.1-001"; exon_number 1; exon_id "OTTHUME00001936169.2"; protein_id "OTTHUMP00000221656.1";
chr5	havana	UTR	180740059	180740099	.	-	.	gene_id "OTTHUMG00000162237.2"; transcript_id "OTTHUMT00000368059.2"; gene_type "protein_coding"; gene_name "OR2Y1"; transcript_type "protein_coding"; transcript_name "RP11-754A4.1-001"; exon_number 1; exon_id "OTTHUME00001936169.2"; protein_id "OTTHUMP00000221656.1";
chr5	havana	exon	181130173	181130577	.	-	.	gene_id "OTTHUMG00000162118.4"; transcript_id "OTTHUMT00000367367.2"; gene_type "protein_coding"; gene_name "OR2V1"; transcript_type "protein_coding"; transcript_name "CTB-14A14.4-001"; exon_number 1; exon_id "OTTHUME00002398278.1"; tag "RNA_Seq_supported_partial"; protein_id "OTTHUMP00000221315.1";
chr5	havana	exon	181123122	181125325	.	-	.	gene_id "OTTHUMG00000162118.4"; transcript_id "OTTHUMT00000367367.2"; gene_type "protein_coding"; gene_name "OR2V1"; transcript_type "protein_coding"; transcript_name "CTB-14A14.4-001"; exon_number 2; exon_id "OTTHUME00002372615.2"; tag "RNA_Seq_supported_partial"; protein_id "OTTHUMP00000221315.1";
chr5	havana	CDS	181124360	181125304	.	-	0	gene_id "OTTHUMG00000162118.4"; transcript_id "OTTHUMT00000367367.2"; gene_type "protein_coding"; gene_name "OR2V1"; transcript_type "protein_coding"; transcript_name "CTB-14A14.4-001"; exon_number 2; exon_id "OTTHUME00002372615.2"; tag "RNA_Seq_supported_partial"; protein_id "OTTHUMP00000221315.1";
chr5	havana	start_codon	181125302	181125304	.	-	0	gene_id "OTTHUMG00000162118.4"; transcript_id "OTTHUMT00000367367.2"; gene_type "protein_coding"; gene_name "OR2V1"; transcript_type "protein_coding"; transcript_name "CTB-14A14.4-001"; exon_number 2; exon_id "OTTHUME00002372615.2"; tag "RNA_Seq_supported_partial"; protein_id "OTTHUMP00000221315.1";
chr5	havana	stop_codon	181124357	181124359	.	-	0	gene_id "OTTHUMG00000162118.4"; transcript_id "OTTHUMT00000367367.2"; gene_type "protein_coding"; gene_name "OR2V1"; transcript_type "protein_coding"; transcript_name "CTB-14A14.4-001"; exon_number 2; exon_id "OTTHUME00002372615.2"; tag "RNA_Seq_supported_partial"; protein_id "OTTHUMP00000221315.1";
chr5	havana	UTR	181130173	181130577	.	-	.	gene_id "OTTHUMG00000162118.4"; transcript_id "OTTHUMT00000367367.2"; gene_type "protein_coding"; gene_name "OR2V1"; transcript_type "protein_coding"; transcript_name "CTB-14A14.4-001"; exon_number 1; exon_id "OTTHUME00002398278.1"; tag "RNA_Seq_supported_partial"; protein_id "OTTHUMP00000221315.1";
chr5	havana	UTR	181123122	181124359	.	-	.	gene_id "OTTHUMG00000162118.4"; transcript_id "OTTHUMT00000367367.2"; gene_type "protein_coding"; gene_name "OR2V1"; transcript_type "protein_coding"; transcript_name "CTB-14A14.4-001"; exon_number 2; exon_id "OTTHUME00002372615.2"; tag "RNA_Seq_supported_partial"; protein_id "OTTHUMP00000221315.1";
chr5	havana	UTR	181125305	181125325	.	-	.	gene_id "OTTHUMG00000162118.4"; transcript_id "OTTHUMT00000367367.2"; gene_type "protein_coding"; gene_name "OR2V1"; transcript_type "protein_coding"; transcript_name "CTB-14A14.4-001"; exon_number 2; exon_id "OTTHUME00002372615.2"; tag "RNA_Seq_supported_partial"; protein_id "OTTHUMP00000221315.1";
chr5	havana	exon	181130173	181130577	.	-	.	gene_id "OTTHUMG00000162118.4"; transcript_id "OTTHUMT00000493017.1"; gene_type "protein_coding"; gene_name "OR2V1"; transcript_type "protein_coding"; transcript_name "CTB-14A14.4-003"; exon_number 1; exon_id "OTTHUME00002398278.1"; tag "alternative_5_UTR"; tag "RNA_Seq_supported_partial"; protein_id "OTTHUMP00000284217.1";
chr5	havana	exon	181129520	181129575	.	-	.	gene_id "OTTHUMG00000162118.4"; transcript_id "OTTHUMT00000493017.1"; gene_type "protein_coding"; gene_name "OR2V1"; transcript_type "protein_coding"; transcript_name "CTB-14A14.4-003"; exon_number 2; exon_id "OTTHUME00002398275.1"; tag "alternative_5_UTR"; tag "RNA_Seq_supported_partial"; protein_id "OTTHUMP00000284217.1";
chr5	havana	exon	181123122	181125325	.	-	.	gene_id "OTTHUMG00000162118.4"; transcript_id "OTTHUMT00000493017.1"; gene_type "protein_coding"; gene_name "OR2V1"; transcript_type "protein_coding"; transcript_name "CTB-14A14.4-003"; exon_number 3; exon_id "OTTHUME00002372615.2"; tag "alternative_5_UTR"; tag "RNA_Seq_supported_partial"; protein_id "OTTHUMP00000284217.1";
chr5	havana	CDS	181124360	181125304	.	-	0	gene_id "OTTHUMG00000162118.4"; transcript_id "OTTHUMT00000493017.1"; gene_type "protein_coding"; gene_name "OR2V1"; transcript_type "protein_coding"; transcript_name "CTB-14A14.4-003"; exon_number 3; exon_id "OTTHUME00002372615.2"; tag "alternative_5_UTR"; tag "RNA_Seq_supported_partial"; protein_id "OTTHUMP00000284217.1";
chr5	havana	start_codon	181125302	181125304	.	-	0	gene_id "OTTHUMG00000162118.4"; transcript_id "OTTHUMT00000493017.1"; gene_type "protein_coding"; gene_name "OR2V1"; transcript_type "protein_coding"; transcript_name "CTB-14A14.4-003"; exon_number 3; exon_id "OTTHUME00002372615.2"; tag "alternative_5_UTR"; tag "RNA_Seq_supported_partial"; protein_id "OTTHUMP00000284217.1";
chr5	havana	stop_codon	181124357	181124359	.	-	0	gene_id "OTTHUMG00000162118.4"; transcript_id "OTTHUMT00000493017.1"; gene_type "protein_coding"; gene_name "OR2V1"; transcript_type "protein_coding"; transcript_name "CTB-14A14.4-003"; exon_number 3; exon_id "OTTHUME00002372615.2"; tag "alternative_5_UTR"; tag "RNA_Seq_supported_partial"; protein_id "OTTHUMP00000284217.1";
chr5	havana	UTR	181130173	181130577	.	-	.	gene_id "OTTHUMG00000162118.4"; transcript_id "OTTHUMT00000493017.1"; gene_type "protein_coding"; gene_name "OR2V1"; transcript_type "protein_coding"; transcript_name "CTB-14A14.4-003"; exon_number 1; exon_id "OTTHUME00002398278.1"; tag "alternative_5_UTR"; tag "RNA_Seq_supported_partial"; protein_id "OTTHUMP00000284217.1";
chr5	havana	UTR	181129520	181129575	.	-	.	gene_id "OTTHUMG00000162118.4"; transcript_id "OTTHUMT00000493017.1"; gene_type "protein_coding"; gene_name "OR2V1"; transcript_type "protein_coding"; transcript_name "CTB-14A14.4-003"; exon_number 2; exon_id "OTTHUME00002398275.1"; tag "alternative_5_UTR"; tag "RNA_Seq_supported_partial"; protein_id "OTTHUMP00000284217.1";
chr5	havana	UTR	181123122	181124359	.	-	.	gene_id "OTTHUMG00000162118.4"; transcript_id "OTTHUMT00000493017.1"; gene_type "protein_coding"; gene_name "OR2V1"; transcript_type "protein_coding"; transcript_name "CTB-14A14.4-003"; exon_number 3; exon_id "OTTHUME00002372615.2"; tag "alternative_5_UTR"; tag "RNA_Seq_supported_partial"; protein_id "OTTHUMP00000284217.1";
chr5	havana	UTR	181125305	181125325	.	-	.	gene_id "OTTHUMG00000162118.4"; transcript_id "OTTHUMT00000493017.1"; gene_type "protein_coding"; gene_name "OR2V1"; transcript_type "protein_coding"; transcript_name "CTB-14A14.4-003"; exon_number 3; exon_id "OTTHUME00002372615.2"; tag "alternative_5_UTR"; tag "RNA_Seq_supported_partial"; protein_id "OTTHUMP00000284217.1";
chr5	havana	exon	181130173	181130577	.	-	.	gene_id "OTTHUMG00000162118.4"; transcript_id "OTTHUMT00000493018.2"; gene_type "protein_coding"; gene_name "OR2V1"; transcript_type "protein_coding"; transcript_name "CTB-14A14.4-004"; exon_number 1; exon_id "OTTHUME00002410299.1"; tag "RNA_Seq_supported_partial"; protein_id "OTTHUMP00000286034.1";
chr5	havana	CDS	181130173	181130245	.	-	0	gene_id "OTTHUMG00000162118.4"; transcript_id "OTTHUMT00000493018.2"; gene_type "protein_coding"; gene_name "OR2V1"; transcript_type "protein_coding"; transcript_name "CTB-14A14.4-004"; exon_number 1; exon_id "OTTHUME00002410299.1"; tag "RNA_Seq_supported_partial"; protein_id "OTTHUMP00000286034.1";
chr5	havana	start_codon	181130243	181130245	.	-	0	gene_id "OTTHUMG00000162118.4"; transcript_id "OTTHUMT00000493018.2"; gene_type "protein_coding"; gene_name "OR2V1"; transcript_type "protein_coding"; transcript_name "CTB-14A14.4-004"; exon_number 1; exon_id "OTTHUME00002410299.1"; tag "RNA_Seq_supported_partial"; protein_id "OTTHUMP00000286034.1";
chr5	havana	exon	181123122	181125210	.	-	.	gene_id "OTTHUMG00000162118.4"; transcript_id "OTTHUMT00000493018.2"; gene_type "protein_coding"; gene_name "OR2V1"; transcript_type "protein_coding"; transcript_name "CTB-14A14.4-004"; exon_number 2; exon_id "OTTHUME00002398274.1"; tag "RNA_Seq_supported_partial"; protein_id "OTTHUMP00000286034.1";
chr5	havana	CDS	181124360	181125210	.	-	2	gene_id "OTTHUMG00000162118.4"; transcript_id "OTTHUMT00000493018.2"; gene_type "protein_coding"; gene_name "OR2V1"; transcript_type "protein_coding"; transcript_name "CTB-14A14.4-004"; exon_number 2; exon_id "OTTHUME00002398274.1"; tag "RNA_Seq_supported_partial"; protein_id "OTTHUMP00000286034.1";
chr5	havana	stop_codon	181124357	181124359	.	-	0	gene_id "OTTHUMG00000162118.4"; transcript_id "OTTHUMT00000493018.2"; gene_type "protein_coding"; gene_name "OR2V1"; transcript_type "protein_coding"; transcript_name "CTB-14A14.4-004"; exon_number 2; exon_id "OTTHUME00002398274.1"; tag "RNA_Seq_supported_partial"; protein_id "OTTHUMP00000286034.1";
chr5	havana	UTR	181130246	181130577	.	-	.	gene_id "OTTHUMG00000162118.4"; transcript_id "OTTHUMT00000493018.2"; gene_type "protein_coding"; gene_name "OR2V1"; transcript_type "protein_coding"; transcript_name "CTB-14A14.4-004"; exon_number 1; exon_id "OTTHUME00002410299.1"; tag "RNA_Seq_supported_partial"; protein_id "OTTHUMP00000286034.1";
chr5	havana	UTR	181123122	181124359	.	-	.	gene_id "OTTHUMG00000162118.4"; transcript_id "OTTHUMT00000493018.2"; gene_type "protein_coding"; gene_name "OR2V1"; transcript_type "protein_coding"; transcript_name "CTB-14A14.4-004"; exon_number 2; exon_id "OTTHUME00002398274.1"; tag "RNA_Seq_supported_partial"; protein_id "OTTHUMP00000286034.1";
chr5	havana	exon	181131050	181131169	.	-	.	gene_id "OTTHUMG00000162118.4"; transcript_id "OTTHUMT00000493019.1"; gene_type "protein_coding"; gene_name "OR2V1"; transcript_type "protein_coding"; transcript_name "CTB-14A14.4-002"; exon_number 1; exon_id "OTTHUME00002398276.1"; tag "alternative_5_UTR"; tag "RNA_Seq_supported_partial"; protein_id "OTTHUMP00000284218.1";
chr5	havana	exon	181130173	181130215	.	-	.	gene_id "OTTHUMG00000162118.4"; transcript_id "OTTHUMT00000493019.1"; gene_type "protein_coding"; gene_name "OR2V1"; transcript_type "protein_coding"; transcript_name "CTB-14A14.4-002"; exon_number 2; exon_id "OTTHUME00002398277.1"; tag "alternative_5_UTR"; tag "RNA_Seq_supported_partial"; protein_id "OTTHUMP00000284218.1";
chr5	havana	exon	181129520	181129575	.	-	.	gene_id "OTTHUMG00000162118.4"; transcript_id "OTTHUMT00000493019.1"; gene_type "protein_coding"; gene_name "OR2V1"; transcript_type "protein_coding"; transcript_name "CTB-14A14.4-002"; exon_number 3; exon_id "OTTHUME00002398275.1"; tag "alternative_5_UTR"; tag "RNA_Seq_supported_partial"; protein_id "OTTHUMP00000284218.1";
chr5	havana	exon	181123122	181125325	.	-	.	gene_id "OTTHUMG00000162118.4"; transcript_id "OTTHUMT00000493019.1"; gene_type "protein_coding"; gene_name "OR2V1"; transcript_type "protein_coding"; transcript_name "CTB-14A14.4-002"; exon_number 4; exon_id "OTTHUME00002372615.2"; tag "alternative_5_UTR"; tag "RNA_Seq_supported_partial"; protein_id "OTTHUMP00000284218.1";
chr5	havana	CDS	181124360	181125304	.	-	0	gene_id "OTTHUMG00000162118.4"; transcript_id "OTTHUMT00000493019.1"; gene_type "protein_coding"; gene_name "OR2V1"; transcript_type "protein_coding"; transcript_name "CTB-14A14.4-002"; exon_number 4; exon_id "OTTHUME00002372615.2"; tag "alternative_5_UTR"; tag "RNA_Seq_supported_partial"; protein_id "OTTHUMP00000284218.1";
chr5	havana	start_codon	181125302	181125304	.	-	0	gene_id "OTTHUMG00000162118.4"; transcript_id "OTTHUMT00000493019.1"; gene_type "protein_coding"; gene_name "OR2V1"; transcript_type "protein_coding"; transcript_name "CTB-14A14.4-002"; exon_number 4; exon_id "OTTHUME00002372615.2"; tag "alternative_5_UTR"; tag "RNA_Seq_supported_partial"; protein_id "OTTHUMP00000284218.1";
chr5	havana	stop_codon	181124357	181124359	.	-	0	gene_id "OTTHUMG00000162118.4"; transcript_id "OTTHUMT00000493019.1"; gene_type "protein_coding"; gene_name "OR2V1"; transcript_type "protein_coding"; transcript_name "CTB-14A14.4-002"; exon_number 4; exon_id "OTTHUME00002372615.2"; tag "alternative_5_UTR"; tag "RNA_Seq_supported_partial"; protein_id "OTTHUMP00000284218.1";
chr5	havana	UTR	181131050	181131169	.	-	.	gene_id "OTTHUMG00000162118.4"; transcript_id "OTTHUMT00000493019.1"; gene_type "protein_coding"; gene_name "OR2V1"; transcript_type "protein_coding"; transcript_name "CTB-14A14.4-002"; exon_number 1; exon_id "OTTHUME00002398276.1"; tag "alternative_5_UTR"; tag "RNA_Seq_supported_partial"; protein_id "OTTHUMP00000284218.1";
chr5	havana	UTR	181130173	181130215	.	-	.	gene_id "OTTHUMG00000162118.4"; transcript_id "OTTHUMT00000493019.1"; gene_type "protein_coding"; gene_name "OR2V1"; transcript_type "protein_coding"; transcript_name "CTB-14A14.4-002"; exon_number 2; exon_id "OTTHUME00002398277.1"; tag "alternative_5_UTR"; tag "RNA_Seq_supported_partial"; protein_id "OTTHUMP00000284218.1";
chr5	havana	UTR	181129520	181129575	.	-	.	gene_id "OTTHUMG00000162118.4"; transcript_id "OTTHUMT00000493019.1"; gene_type "protein_coding"; gene_name "OR2V1"; transcript_type "protein_coding"; transcript_name "CTB-14A14.4-002"; exon_number 3; exon_id "OTTHUME00002398275.1"; tag "alternative_5_UTR"; tag "RNA_Seq_supported_partial"; protein_id "OTTHUMP00000284218.1";
chr5	havana	UTR	181123122	181124359	.	-	.	gene_id "OTTHUMG00000162118.4"; transcript_id "OTTHUMT00000493019.1"; gene_type "protein_coding"; gene_name "OR2V1"; transcript_type "protein_coding"; transcript_name "CTB-14A14.4-002"; exon_number 4; exon_id "OTTHUME00002372615.2"; tag "alternative_5_UTR"; tag "RNA_Seq_supported_partial"; protein_id "OTTHUMP00000284218.1";
chr5	havana	UTR	181125305	181125325	.	-	.	gene_id "OTTHUMG00000162118.4"; transcript_id "OTTHUMT00000493019.1"; gene_type "protein_coding"; gene_name "OR2V1"; transcript_type "protein_coding"; transcript_name "CTB-14A14.4-002"; exon_number 4; exon_id "OTTHUME00002372615.2"; tag "alternative_5_UTR"; tag "RNA_Seq_supported_partial"; protein_id "OTTHUMP00000284218.1";
chr5	havana	exon	181147586	181147995	.	+	.	gene_id "OTTHUMG00000130933.3"; transcript_id "OTTHUMT00000253529.3"; gene_type "protein_coding"; gene_name "OR2V2"; transcript_type "protein_coding"; transcript_name "AC008620.1-001"; exon_number 1; exon_id "OTTHUME00002398279.1"; tag "RNA_Seq_supported_partial"; protein_id "OTTHUMP00000161541.1";
chr5	havana	exon	181154919	181159285	.	+	.	gene_id "OTTHUMG00000130933.3"; transcript_id "OTTHUMT00000253529.3"; gene_type "protein_coding"; gene_name "OR2V2"; transcript_type "protein_coding"; transcript_name "AC008620.1-001"; exon_number 2; exon_id "OTTHUME00002366003.2"; tag "RNA_Seq_supported_partial"; protein_id "OTTHUMP00000161541.1";
chr5	havana	CDS	181154943	181155887	.	+	0	gene_id "OTTHUMG00000130933.3"; transcript_id "OTTHUMT00000253529.3"; gene_type "protein_coding"; gene_name "OR2V2"; transcript_type "protein_coding"; transcript_name "AC008620.1-001"; exon_number 2; exon_id "OTTHUME00002366003.2"; tag "RNA_Seq_supported_partial"; protein_id "OTTHUMP00000161541.1";
chr5	havana	start_codon	181154943	181154945	.	+	0	gene_id "OTTHUMG00000130933.3"; transcript_id "OTTHUMT00000253529.3"; gene_type "protein_coding"; gene_name "OR2V2"; transcript_type "protein_coding"; transcript_name "AC008620.1-001"; exon_number 2; exon_id "OTTHUME00002366003.2"; tag "RNA_Seq_supported_partial"; protein_id "OTTHUMP00000161541.1";
chr5	havana	stop_codon	181155888	181155890	.	+	0	gene_id "OTTHUMG00000130933.3"; transcript_id "OTTHUMT00000253529.3"; gene_type "protein_coding"; gene_name "OR2V2"; transcript_type "protein_coding"; transcript_name "AC008620.1-001"; exon_number 2; exon_id "OTTHUME00002366003.2"; tag "RNA_Seq_supported_partial"; protein_id "OTTHUMP00000161541.1";
chr5	havana	UTR	181147586	181147995	.	+	.	gene_id "OTTHUMG00000130933.3"; transcript_id "OTTHUMT00000253529.3"; gene_type "protein_coding"; gene_name "OR2V2"; transcript_type "protein_coding"; transcript_name "AC008620.1-001"; exon_number 1; exon_id "OTTHUME00002398279.1"; tag "RNA_Seq_supported_partial"; protein_id "OTTHUMP00000161541.1";
chr5	havana	UTR	181154919	181154942	.	+	.	gene_id "OTTHUMG00000130933.3"; transcript_id "OTTHUMT00000253529.3"; gene_type "protein_coding"; gene_name "OR2V2"; transcript_type "protein_coding"; transcript_name "AC008620.1-001"; exon_number 2; exon_id "OTTHUME00002366003.2"; tag "RNA_Seq_supported_partial"; protein_id "OTTHUMP00000161541.1";
chr5	havana	UTR	181155888	181159285	.	+	.	gene_id "OTTHUMG00000130933.3"; transcript_id "OTTHUMT00000253529.3"; gene_type "protein_coding"; gene_name "OR2V2"; transcript_type "protein_coding"; transcript_name "AC008620.1-001"; exon_number 2; exon_id "OTTHUME00002366003.2"; tag "RNA_Seq_supported_partial"; protein_id "OTTHUMP00000161541.1";
chr5	havana	exon	181147638	181147655	.	+	.	gene_id "OTTHUMG00000130933.3"; transcript_id "OTTHUMT00000493020.1"; gene_type "protein_coding"; gene_name "OR2V2"; transcript_type "protein_coding"; transcript_name "AC008620.1-002"; exon_number 1; exon_id "OTTHUME00002398281.1"; tag "alternative_5_UTR"; tag "RNA_Seq_supported_partial"; protein_id "OTTHUMP00000284219.1";
chr5	havana	exon	181147953	181147995	.	+	.	gene_id "OTTHUMG00000130933.3"; transcript_id "OTTHUMT00000493020.1"; gene_type "protein_coding"; gene_name "OR2V2"; transcript_type "protein_coding"; transcript_name "AC008620.1-002"; exon_number 2; exon_id "OTTHUME00002398280.1"; tag "alternative_5_UTR"; tag "RNA_Seq_supported_partial"; protein_id "OTTHUMP00000284219.1";
chr5	havana	exon	181154919	181159285	.	+	.	gene_id "OTTHUMG00000130933.3"; transcript_id "OTTHUMT00000493020.1"; gene_type "protein_coding"; gene_name "OR2V2"; transcript_type "protein_coding"; transcript_name "AC008620.1-002"; exon_number 3; exon_id "OTTHUME00002366003.2"; tag "alternative_5_UTR"; tag "RNA_Seq_supported_partial"; protein_id "OTTHUMP00000284219.1";
chr5	havana	CDS	181154943	181155887	.	+	0	gene_id "OTTHUMG00000130933.3"; transcript_id "OTTHUMT00000493020.1"; gene_type "protein_coding"; gene_name "OR2V2"; transcript_type "protein_coding"; transcript_name "AC008620.1-002"; exon_number 3; exon_id "OTTHUME00002366003.2"; tag "alternative_5_UTR"; tag "RNA_Seq_supported_partial"; protein_id "OTTHUMP00000284219.1";
chr5	havana	start_codon	181154943	181154945	.	+	0	gene_id "OTTHUMG00000130933.3"; transcript_id "OTTHUMT00000493020.1"; gene_type "protein_coding"; gene_name "OR2V2"; transcript_type "protein_coding"; transcript_name "AC008620.1-002"; exon_number 3; exon_id "OTTHUME00002366003.2"; tag "alternative_5_UTR"; tag "RNA_Seq_supported_partial"; protein_id "OTTHUMP00000284219.1";
chr5	havana	stop_codon	181155888	181155890	.	+	0	gene_id "OTTHUMG00000130933.3"; transcript_id "OTTHUMT00000493020.1"; gene_type "protein_coding"; gene_name "OR2V2"; transcript_type "protein_coding"; transcript_name "AC008620.1-002"; exon_number 3; exon_id "OTTHUME00002366003.2"; tag "alternative_5_UTR"; tag "RNA_Seq_supported_partial"; protein_id "OTTHUMP00000284219.1";
chr5	havana	UTR	181147638	181147655	.	+	.	gene_id "OTTHUMG00000130933.3"; transcript_id "OTTHUMT00000493020.1"; gene_type "protein_coding"; gene_name "OR2V2"; transcript_type "protein_coding"; transcript_name "AC008620.1-002"; exon_number 1; exon_id "OTTHUME00002398281.1"; tag "alternative_5_UTR"; tag "RNA_Seq_supported_partial"; protein_id "OTTHUMP00000284219.1";
chr5	havana	UTR	181147953	181147995	.	+	.	gene_id "OTTHUMG00000130933.3"; transcript_id "OTTHUMT00000493020.1"; gene_type "protein_coding"; gene_name "OR2V2"; transcript_type "protein_coding"; transcript_name "AC008620.1-002"; exon_number 2; exon_id "OTTHUME00002398280.1"; tag "alternative_5_UTR"; tag "RNA_Seq_supported_partial"; protein_id "OTTHUMP00000284219.1";
chr5	havana	UTR	181154919	181154942	.	+	.	gene_id "OTTHUMG00000130933.3"; transcript_id "OTTHUMT00000493020.1"; gene_type "protein_coding"; gene_name "OR2V2"; transcript_type "protein_coding"; transcript_name "AC008620.1-002"; exon_number 3; exon_id "OTTHUME00002366003.2"; tag "alternative_5_UTR"; tag "RNA_Seq_supported_partial"; protein_id "OTTHUMP00000284219.1";
chr5	havana	UTR	181155888	181159285	.	+	.	gene_id "OTTHUMG00000130933.3"; transcript_id "OTTHUMT00000493020.1"; gene_type "protein_coding"; gene_name "OR2V2"; transcript_type "protein_coding"; transcript_name "AC008620.1-002"; exon_number 3; exon_id "OTTHUME00002366003.2"; tag "alternative_5_UTR"; tag "RNA_Seq_supported_partial"; protein_id "OTTHUMP00000284219.1";
chr5	havana	exon	181367268	181368262	.	+	.	gene_id "OTTHUMG00000162081.1"; transcript_id "OTTHUMT00000367138.1"; gene_type "protein_coding"; gene_name "OR4F3"; transcript_type "protein_coding"; transcript_name "AC138030.1-001"; exon_number 1; exon_id "OTTHUME00001932783.1"; protein_id "OTTHUMP00000221203.1";
chr5	havana	CDS	181367287	181368222	.	+	0	gene_id "OTTHUMG00000162081.1"; transcript_id "OTTHUMT00000367138.1"; gene_type "protein_coding"; gene_name "OR4F3"; transcript_type "protein_coding"; transcript_name "AC138030.1-001"; exon_number 1; exon_id "OTTHUME00001932783.1"; protein_id "OTTHUMP00000221203.1";
chr5	havana	start_codon	181367287	181367289	.	+	0	gene_id "OTTHUMG00000162081.1"; transcript_id "OTTHUMT00000367138.1"; gene_type "protein_coding"; gene_name "OR4F3"; transcript_type "protein_coding"; transcript_name "AC138030.1-001"; exon_number 1; exon_id "OTTHUME00001932783.1"; protein_id "OTTHUMP00000221203.1";
chr5	havana	stop_codon	181368223	181368225	.	+	0	gene_id "OTTHUMG00000162081.1"; transcript_id "OTTHUMT00000367138.1"; gene_type "protein_coding"; gene_name "OR4F3"; transcript_type "protein_coding"; transcript_name "AC138030.1-001"; exon_number 1; exon_id "OTTHUME00001932783.1"; protein_id "OTTHUMP00000221203.1";
chr5	havana	UTR	181367268	181367286	.	+	.	gene_id "OTTHUMG00000162081.1"; transcript_id "OTTHUMT00000367138.1"; gene_type "protein_coding"; gene_name "OR4F3"; transcript_type "protein_coding"; transcript_name "AC138030.1-001"; exon_number 1; exon_id "OTTHUME00001932783.1"; protein_id "OTTHUMP00000221203.1";
chr5	havana	UTR	181368223	181368262	.	+	.	gene_id "OTTHUMG00000162081.1"; transcript_id "OTTHUMT00000367138.1"; gene_type "protein_coding"; gene_name "OR4F3"; transcript_type "protein_coding"; transcript_name "AC138030.1-001"; exon_number 1; exon_id "OTTHUME00001932783.1"; protein_id "OTTHUMP00000221203.1";
chr6	havana	exon	105919	106856	.	-	.	gene_id "OTTHUMG00000014107.1"; transcript_id "OTTHUMT00000039615.1"; gene_type "unprocessed_pseudogene"; gene_name "OR4F1P"; transcript_type "unprocessed_pseudogene"; transcript_name "RP1-24O22.1-001"; exon_number 1; exon_id "OTTHUME00000174969.1";
chr6	havana	exon	27911185	27912396	.	-	.	gene_id "OTTHUMG00000014495.2"; transcript_id "OTTHUMT00000040163.2"; gene_type "protein_coding"; gene_name "OR2B2"; transcript_type "protein_coding"; transcript_name "RP1-193B12.3-001"; exon_number 1; exon_id "OTTHUME00000176947.2"; protein_id "OTTHUMP00000016192.1";
chr6	havana	CDS	27911249	27912319	.	-	0	gene_id "OTTHUMG00000014495.2"; transcript_id "OTTHUMT00000040163.2"; gene_type "protein_coding"; gene_name "OR2B2"; transcript_type "protein_coding"; transcript_name "RP1-193B12.3-001"; exon_number 1; exon_id "OTTHUME00000176947.2"; protein_id "OTTHUMP00000016192.1";
chr6	havana	start_codon	27912317	27912319	.	-	0	gene_id "OTTHUMG00000014495.2"; transcript_id "OTTHUMT00000040163.2"; gene_type "protein_coding"; gene_name "OR2B2"; transcript_type "protein_coding"; transcript_name "RP1-193B12.3-001"; exon_number 1; exon_id "OTTHUME00000176947.2"; protein_id "OTTHUMP00000016192.1";
chr6	havana	stop_codon	27911246	27911248	.	-	0	gene_id "OTTHUMG00000014495.2"; transcript_id "OTTHUMT00000040163.2"; gene_type "protein_coding"; gene_name "OR2B2"; transcript_type "protein_coding"; transcript_name "RP1-193B12.3-001"; exon_number 1; exon_id "OTTHUME00000176947.2"; protein_id "OTTHUMP00000016192.1";
chr6	havana	UTR	27911185	27911248	.	-	.	gene_id "OTTHUMG00000014495.2"; transcript_id "OTTHUMT00000040163.2"; gene_type "protein_coding"; gene_name "OR2B2"; transcript_type "protein_coding"; transcript_name "RP1-193B12.3-001"; exon_number 1; exon_id "OTTHUME00000176947.2"; protein_id "OTTHUMP00000016192.1";
chr6	havana	UTR	27912320	27912396	.	-	.	gene_id "OTTHUMG00000014495.2"; transcript_id "OTTHUMT00000040163.2"; gene_type "protein_coding"; gene_name "OR2B2"; transcript_type "protein_coding"; transcript_name "RP1-193B12.3-001"; exon_number 1; exon_id "OTTHUME00000176947.2"; protein_id "OTTHUMP00000016192.1";
chr6	havana	exon	27937465	27938403	.	+	.	gene_id "OTTHUMG00000014496.1"; transcript_id "OTTHUMT00000040164.1"; gene_type "unprocessed_pseudogene"; gene_name "OR2W6P"; transcript_type "unprocessed_pseudogene"; transcript_name "RP3-408B20.1-001"; exon_number 1; exon_id "OTTHUME00000176948.1";
chr6	havana	exon	27957241	27958182	.	+	.	gene_id "OTTHUMG00000014497.2"; transcript_id "OTTHUMT00000040165.2"; gene_type "protein_coding"; gene_name "OR2B6"; transcript_type "protein_coding"; transcript_name "RP3-408B20.2-001"; exon_number 1; exon_id "OTTHUME00002360042.1"; protein_id "OTTHUMP00000016193.1";
chr6	havana	CDS	27957241	27958179	.	+	0	gene_id "OTTHUMG00000014497.2"; transcript_id "OTTHUMT00000040165.2"; gene_type "protein_coding"; gene_name "OR2B6"; transcript_type "protein_coding"; transcript_name "RP3-408B20.2-001"; exon_number 1; exon_id "OTTHUME00002360042.1"; protein_id "OTTHUMP00000016193.1";
chr6	havana	start_codon	27957241	27957243	.	+	0	gene_id "OTTHUMG00000014497.2"; transcript_id "OTTHUMT00000040165.2"; gene_type "protein_coding"; gene_name "OR2B6"; transcript_type "protein_coding"; transcript_name "RP3-408B20.2-001"; exon_number 1; exon_id "OTTHUME00002360042.1"; protein_id "OTTHUMP00000016193.1";
chr6	havana	stop_codon	27958180	27958182	.	+	0	gene_id "OTTHUMG00000014497.2"; transcript_id "OTTHUMT00000040165.2"; gene_type "protein_coding"; gene_name "OR2B6"; transcript_type "protein_coding"; transcript_name "RP3-408B20.2-001"; exon_number 1; exon_id "OTTHUME00002360042.1"; protein_id "OTTHUMP00000016193.1";
chr6	havana	UTR	27958180	27958182	.	+	.	gene_id "OTTHUMG00000014497.2"; transcript_id "OTTHUMT00000040165.2"; gene_type "protein_coding"; gene_name "OR2B6"; transcript_type "protein_coding"; transcript_name "RP3-408B20.2-001"; exon_number 1; exon_id "OTTHUME00002360042.1"; protein_id "OTTHUMP00000016193.1";
chr6	havana	exon	27977150	27978075	.	+	.	gene_id "OTTHUMG00000014499.1"; transcript_id "OTTHUMT00000040167.1"; gene_type "unprocessed_pseudogene"; gene_name "OR2W4P"; transcript_type "unprocessed_pseudogene"; transcript_name "RP3-408B20.4-001"; exon_number 1; exon_id "OTTHUME00000176951.1";
chr6	havana	exon	28033947	28034855	.	+	.	gene_id "OTTHUMG00000014500.1"; transcript_id "OTTHUMT00000040168.1"; gene_type "unprocessed_pseudogene"; gene_name "OR2W2P"; transcript_type "unprocessed_pseudogene"; transcript_name "RP1-313I6.2-001"; exon_number 1; exon_id "OTTHUME00000176952.1";
chr6	havana	exon	28046434	28047367	.	+	.	gene_id "OTTHUMG00000014504.1"; transcript_id "OTTHUMT00000040172.1"; gene_type "unprocessed_pseudogene"; gene_name "OR2B7P"; transcript_type "unprocessed_pseudogene"; transcript_name "RP1-313I6.3-001"; exon_number 1; exon_id "OTTHUME00000176956.1";
chr6	havana	exon	28053228	28054165	.	-	.	gene_id "OTTHUMG00000014507.1"; transcript_id "OTTHUMT00000040175.1"; gene_type "unprocessed_pseudogene"; gene_name "OR2B8P"; transcript_type "unprocessed_pseudogene"; transcript_name "RP1-313I6.9-001"; exon_number 1; exon_id "OTTHUME00000176962.1";
chr6	havana	exon	28073316	28074260	.	+	.	gene_id "OTTHUMG00000014506.3"; transcript_id "OTTHUMT00000040174.3"; gene_type "unprocessed_pseudogene"; gene_name "OR1F12"; transcript_type "unprocessed_pseudogene"; transcript_name "RP1-313I6.11-001"; exon_number 1; exon_id "OTTHUME00000176961.2";
chr6	havana	exon	28455648	28456141	.	-	.	gene_id "OTTHUMG00000014523.1"; transcript_id "OTTHUMT00000040191.1"; gene_type "unprocessed_pseudogene"; gene_name "OR2E1P"; transcript_type "unprocessed_pseudogene"; transcript_name "RP1-29K1.1-002"; exon_number 1; exon_id "OTTHUME00000177012.1";
chr6	havana	exon	29026680	29027607	.	-	.	gene_id "OTTHUMG00000031262.1"; transcript_id "OTTHUMT00000076564.1"; gene_type "unprocessed_pseudogene"; gene_name "OR2AD1P"; transcript_type "unprocessed_pseudogene"; transcript_name "XXbac-BPG258E24.5-001"; exon_number 1; exon_id "OTTHUME00000337012.1";
chr6	havana	exon	29044213	29045240	.	-	.	gene_id "OTTHUMG00000031048.4"; transcript_id "OTTHUMT00000076053.4"; gene_type "protein_coding"; gene_name "OR2W1"; transcript_type "protein_coding"; transcript_name "XXbac-BPG258E24.8-001"; exon_number 1; exon_id "OTTHUME00002382222.1"; protein_id "OTTHUMP00000029054.1";
chr6	havana	CDS	29044216	29045175	.	-	0	gene_id "OTTHUMG00000031048.4"; transcript_id "OTTHUMT00000076053.4"; gene_type "protein_coding"; gene_name "OR2W1"; transcript_type "protein_coding"; transcript_name "XXbac-BPG258E24.8-001"; exon_number 1; exon_id "OTTHUME00002382222.1"; protein_id "OTTHUMP00000029054.1";
chr6	havana	start_codon	29045173	29045175	.	-	0	gene_id "OTTHUMG00000031048.4"; transcript_id "OTTHUMT00000076053.4"; gene_type "protein_coding"; gene_name "OR2W1"; transcript_type "protein_coding"; transcript_name "XXbac-BPG258E24.8-001"; exon_number 1; exon_id "OTTHUME00002382222.1"; protein_id "OTTHUMP00000029054.1";
chr6	havana	stop_codon	29044213	29044215	.	-	0	gene_id "OTTHUMG00000031048.4"; transcript_id "OTTHUMT00000076053.4"; gene_type "protein_coding"; gene_name "OR2W1"; transcript_type "protein_coding"; transcript_name "XXbac-BPG258E24.8-001"; exon_number 1; exon_id "OTTHUME00002382222.1"; protein_id "OTTHUMP00000029054.1";
chr6	havana	UTR	29044213	29044215	.	-	.	gene_id "OTTHUMG00000031048.4"; transcript_id "OTTHUMT00000076053.4"; gene_type "protein_coding"; gene_name "OR2W1"; transcript_type "protein_coding"; transcript_name "XXbac-BPG258E24.8-001"; exon_number 1; exon_id "OTTHUME00002382222.1"; protein_id "OTTHUMP00000029054.1";
chr6	havana	UTR	29045176	29045240	.	-	.	gene_id "OTTHUMG00000031048.4"; transcript_id "OTTHUMT00000076053.4"; gene_type "protein_coding"; gene_name "OR2W1"; transcript_type "protein_coding"; transcript_name "XXbac-BPG258E24.8-001"; exon_number 1; exon_id "OTTHUME00002382222.1"; protein_id "OTTHUMP00000029054.1";
chr6	havana	exon	29071824	29072599	.	-	.	gene_id "OTTHUMG00000031042.3"; transcript_id "OTTHUMT00000076043.3"; gene_type "unprocessed_pseudogene"; gene_name "OR2P1P"; transcript_type "unprocessed_pseudogene"; transcript_name "XXbac-BPG258E24.1-001"; exon_number 1; exon_id "OTTHUME00000496324.2";
chr6	havana	exon	29086208	29087313	.	-	.	gene_id "OTTHUMG00000031226.5"; transcript_id "OTTHUMT00000076469.5"; gene_type "protein_coding"; gene_name "OR2B3"; transcript_type "protein_coding"; transcript_name "XXbac-BPG258E24.4-001"; exon_number 1; exon_id "OTTHUME00002382232.2"; protein_id "OTTHUMP00000029334.1";
chr6	havana	CDS	29086310	29087248	.	-	0	gene_id "OTTHUMG00000031226.5"; transcript_id "OTTHUMT00000076469.5"; gene_type "protein_coding"; gene_name "OR2B3"; transcript_type "protein_coding"; transcript_name "XXbac-BPG258E24.4-001"; exon_number 1; exon_id "OTTHUME00002382232.2"; protein_id "OTTHUMP00000029334.1";
chr6	havana	start_codon	29087246	29087248	.	-	0	gene_id "OTTHUMG00000031226.5"; transcript_id "OTTHUMT00000076469.5"; gene_type "protein_coding"; gene_name "OR2B3"; transcript_type "protein_coding"; transcript_name "XXbac-BPG258E24.4-001"; exon_number 1; exon_id "OTTHUME00002382232.2"; protein_id "OTTHUMP00000029334.1";
chr6	havana	stop_codon	29086307	29086309	.	-	0	gene_id "OTTHUMG00000031226.5"; transcript_id "OTTHUMT00000076469.5"; gene_type "protein_coding"; gene_name "OR2B3"; transcript_type "protein_coding"; transcript_name "XXbac-BPG258E24.4-001"; exon_number 1; exon_id "OTTHUME00002382232.2"; protein_id "OTTHUMP00000029334.1";
chr6	havana	UTR	29086208	29086309	.	-	.	gene_id "OTTHUMG00000031226.5"; transcript_id "OTTHUMT00000076469.5"; gene_type "protein_coding"; gene_name "OR2B3"; transcript_type "protein_coding"; transcript_name "XXbac-BPG258E24.4-001"; exon_number 1; exon_id "OTTHUME00002382232.2"; protein_id "OTTHUMP00000029334.1";
chr6	havana	UTR	29087249	29087313	.	-	.	gene_id "OTTHUMG00000031226.5"; transcript_id "OTTHUMT00000076469.5"; gene_type "protein_coding"; gene_name "OR2B3"; transcript_type "protein_coding"; transcript_name "XXbac-BPG258E24.4-001"; exon_number 1; exon_id "OTTHUME00002382232.2"; protein_id "OTTHUMP00000029334.1";
chr6	havana	exon	29099657	29099858	.	+	.	gene_id "OTTHUMG00000031280.5"; transcript_id "OTTHUMT00000493088.1"; gene_type "protein_coding"; gene_name "OR2J1"; transcript_type "protein_coding"; transcript_name "XXbac-BPG171B11.2-002"; exon_number 1; exon_id "OTTHUME00002398497.1"; tag "alternative_5_UTR"; tag "RNA_Seq_supported_partial"; protein_id "OTTHUMP00000284257.1";
chr6	havana	exon	29100760	29102701	.	+	.	gene_id "OTTHUMG00000031280.5"; transcript_id "OTTHUMT00000493088.1"; gene_type "protein_coding"; gene_name "OR2J1"; transcript_type "protein_coding"; transcript_name "XXbac-BPG171B11.2-002"; exon_number 2; exon_id "OTTHUME00002362517.2"; tag "alternative_5_UTR"; tag "RNA_Seq_supported_partial"; protein_id "OTTHUMP00000284257.1";
chr6	havana	CDS	29100943	29101878	.	+	0	gene_id "OTTHUMG00000031280.5"; transcript_id "OTTHUMT00000493088.1"; gene_type "protein_coding"; gene_name "OR2J1"; transcript_type "protein_coding"; transcript_name "XXbac-BPG171B11.2-002"; exon_number 2; exon_id "OTTHUME00002362517.2"; tag "alternative_5_UTR"; tag "RNA_Seq_supported_partial"; protein_id "OTTHUMP00000284257.1";
chr6	havana	start_codon	29100943	29100945	.	+	0	gene_id "OTTHUMG00000031280.5"; transcript_id "OTTHUMT00000493088.1"; gene_type "protein_coding"; gene_name "OR2J1"; transcript_type "protein_coding"; transcript_name "XXbac-BPG171B11.2-002"; exon_number 2; exon_id "OTTHUME00002362517.2"; tag "alternative_5_UTR"; tag "RNA_Seq_supported_partial"; protein_id "OTTHUMP00000284257.1";
chr6	havana	stop_codon	29101879	29101881	.	+	0	gene_id "OTTHUMG00000031280.5"; transcript_id "OTTHUMT00000493088.1"; gene_type "protein_coding"; gene_name "OR2J1"; transcript_type "protein_coding"; transcript_name "XXbac-BPG171B11.2-002"; exon_number 2; exon_id "OTTHUME00002362517.2"; tag "alternative_5_UTR"; tag "RNA_Seq_supported_partial"; protein_id "OTTHUMP00000284257.1";
chr6	havana	UTR	29099657	29099858	.	+	.	gene_id "OTTHUMG00000031280.5"; transcript_id "OTTHUMT00000493088.1"; gene_type "protein_coding"; gene_name "OR2J1"; transcript_type "protein_coding"; transcript_name "XXbac-BPG171B11.2-002"; exon_number 1; exon_id "OTTHUME00002398497.1"; tag "alternative_5_UTR"; tag "RNA_Seq_supported_partial"; protein_id "OTTHUMP00000284257.1";
chr6	havana	UTR	29100760	29100942	.	+	.	gene_id "OTTHUMG00000031280.5"; transcript_id "OTTHUMT00000493088.1"; gene_type "protein_coding"; gene_name "OR2J1"; transcript_type "protein_coding"; transcript_name "XXbac-BPG171B11.2-002"; exon_number 2; exon_id "OTTHUME00002362517.2"; tag "alternative_5_UTR"; tag "RNA_Seq_supported_partial"; protein_id "OTTHUMP00000284257.1";
chr6	havana	UTR	29101879	29102701	.	+	.	gene_id "OTTHUMG00000031280.5"; transcript_id "OTTHUMT00000493088.1"; gene_type "protein_coding"; gene_name "OR2J1"; transcript_type "protein_coding"; transcript_name "XXbac-BPG171B11.2-002"; exon_number 2; exon_id "OTTHUME00002362517.2"; tag "alternative_5_UTR"; tag "RNA_Seq_supported_partial"; protein_id "OTTHUMP00000284257.1";
chr6	havana	exon	29100609	29101881	.	+	.	gene_id "OTTHUMG00000031280.5"; transcript_id "OTTHUMT00000076612.4"; gene_type "protein_coding"; gene_name "OR2J1"; transcript_type "protein_coding"; transcript_name "XXbac-BPG171B11.2-001"; exon_number 1; exon_id "OTTHUME00002398498.1"; protein_id "OTTHUMP00000107297.1";
chr6	havana	CDS	29100943	29101878	.	+	0	gene_id "OTTHUMG00000031280.5"; transcript_id "OTTHUMT00000076612.4"; gene_type "protein_coding"; gene_name "OR2J1"; transcript_type "protein_coding"; transcript_name "XXbac-BPG171B11.2-001"; exon_number 1; exon_id "OTTHUME00002398498.1"; protein_id "OTTHUMP00000107297.1";
chr6	havana	start_codon	29100943	29100945	.	+	0	gene_id "OTTHUMG00000031280.5"; transcript_id "OTTHUMT00000076612.4"; gene_type "protein_coding"; gene_name "OR2J1"; transcript_type "protein_coding"; transcript_name "XXbac-BPG171B11.2-001"; exon_number 1; exon_id "OTTHUME00002398498.1"; protein_id "OTTHUMP00000107297.1";
chr6	havana	stop_codon	29101879	29101881	.	+	0	gene_id "OTTHUMG00000031280.5"; transcript_id "OTTHUMT00000076612.4"; gene_type "protein_coding"; gene_name "OR2J1"; transcript_type "protein_coding"; transcript_name "XXbac-BPG171B11.2-001"; exon_number 1; exon_id "OTTHUME00002398498.1"; protein_id "OTTHUMP00000107297.1";
chr6	havana	UTR	29100609	29100942	.	+	.	gene_id "OTTHUMG00000031280.5"; transcript_id "OTTHUMT00000076612.4"; gene_type "protein_coding"; gene_name "OR2J1"; transcript_type "protein_coding"; transcript_name "XXbac-BPG171B11.2-001"; exon_number 1; exon_id "OTTHUME00002398498.1"; protein_id "OTTHUMP00000107297.1";
chr6	havana	UTR	29101879	29101881	.	+	.	gene_id "OTTHUMG00000031280.5"; transcript_id "OTTHUMT00000076612.4"; gene_type "protein_coding"; gene_name "OR2J1"; transcript_type "protein_coding"; transcript_name "XXbac-BPG171B11.2-001"; exon_number 1; exon_id "OTTHUME00002398498.1"; protein_id "OTTHUMP00000107297.1";
chr6	havana	exon	29108059	29108295	.	+	.	gene_id "OTTHUMG00000031092.4"; transcript_id "OTTHUMT00000493089.1"; gene_type "protein_coding"; gene_name "OR2J3"; transcript_type "protein_coding"; transcript_name "XXbac-BPG171B11.3-002"; exon_number 1; exon_id "OTTHUME00002398499.1"; tag "alternative_5_UTR"; tag "RNA_Seq_supported_partial"; protein_id "OTTHUMP00000284258.1";
chr6	havana	exon	29108537	29108654	.	+	.	gene_id "OTTHUMG00000031092.4"; transcript_id "OTTHUMT00000493089.1"; gene_type "protein_coding"; gene_name "OR2J3"; transcript_type "protein_coding"; transcript_name "XXbac-BPG171B11.3-002"; exon_number 2; exon_id "OTTHUME00002398503.1"; tag "alternative_5_UTR"; tag "RNA_Seq_supported_partial"; protein_id "OTTHUMP00000284258.1";
chr6	havana	exon	29108824	29108875	.	+	.	gene_id "OTTHUMG00000031092.4"; transcript_id "OTTHUMT00000493089.1"; gene_type "protein_coding"; gene_name "OR2J3"; transcript_type "protein_coding"; transcript_name "XXbac-BPG171B11.3-002"; exon_number 3; exon_id "OTTHUME00002398504.1"; tag "alternative_5_UTR"; tag "RNA_Seq_supported_partial"; protein_id "OTTHUMP00000284258.1";
chr6	havana	exon	29111881	29114770	.	+	.	gene_id "OTTHUMG00000031092.4"; transcript_id "OTTHUMT00000493089.1"; gene_type "protein_coding"; gene_name "OR2J3"; transcript_type "protein_coding"; transcript_name "XXbac-BPG171B11.3-002"; exon_number 4; exon_id "OTTHUME00002362388.2"; tag "alternative_5_UTR"; tag "RNA_Seq_supported_partial"; protein_id "OTTHUMP00000284258.1";
chr6	havana	CDS	29111891	29112823	.	+	0	gene_id "OTTHUMG00000031092.4"; transcript_id "OTTHUMT00000493089.1"; gene_type "protein_coding"; gene_name "OR2J3"; transcript_type "protein_coding"; transcript_name "XXbac-BPG171B11.3-002"; exon_number 4; exon_id "OTTHUME00002362388.2"; tag "alternative_5_UTR"; tag "RNA_Seq_supported_partial"; protein_id "OTTHUMP00000284258.1";
chr6	havana	start_codon	29111891	29111893	.	+	0	gene_id "OTTHUMG00000031092.4"; transcript_id "OTTHUMT00000493089.1"; gene_type "protein_coding"; gene_name "OR2J3"; transcript_type "protein_coding"; transcript_name "XXbac-BPG171B11.3-002"; exon_number 4; exon_id "OTTHUME00002362388.2"; tag "alternative_5_UTR"; tag "RNA_Seq_supported_partial"; protein_id "OTTHUMP00000284258.1";
chr6	havana	stop_codon	29112824	29112826	.	+	0	gene_id "OTTHUMG00000031092.4"; transcript_id "OTTHUMT00000493089.1"; gene_type "protein_coding"; gene_name "OR2J3"; transcript_type "protein_coding"; transcript_name "XXbac-BPG171B11.3-002"; exon_number 4; exon_id "OTTHUME00002362388.2"; tag "alternative_5_UTR"; tag "RNA_Seq_supported_partial"; protein_id "OTTHUMP00000284258.1";
chr6	havana	UTR	29108059	29108295	.	+	.	gene_id "OTTHUMG00000031092.4"; transcript_id "OTTHUMT00000493089.1"; gene_type "protein_coding"; gene_name "OR2J3"; transcript_type "protein_coding"; transcript_name "XXbac-BPG171B11.3-002"; exon_number 1; exon_id "OTTHUME00002398499.1"; tag "alternative_5_UTR"; tag "RNA_Seq_supported_partial"; protein_id "OTTHUMP00000284258.1";
chr6	havana	UTR	29108537	29108654	.	+	.	gene_id "OTTHUMG00000031092.4"; transcript_id "OTTHUMT00000493089.1"; gene_type "protein_coding"; gene_name "OR2J3"; transcript_type "protein_coding"; transcript_name "XXbac-BPG171B11.3-002"; exon_number 2; exon_id "OTTHUME00002398503.1"; tag "alternative_5_UTR"; tag "RNA_Seq_supported_partial"; protein_id "OTTHUMP00000284258.1";
chr6	havana	UTR	29108824	29108875	.	+	.	gene_id "OTTHUMG00000031092.4"; transcript_id "OTTHUMT00000493089.1"; gene_type "protein_coding"; gene_name "OR2J3"; transcript_type "protein_coding"; transcript_name "XXbac-BPG171B11.3-002"; exon_number 3; exon_id "OTTHUME00002398504.1"; tag "alternative_5_UTR"; tag "RNA_Seq_supported_partial"; protein_id "OTTHUMP00000284258.1";
chr6	havana	UTR	29111881	29111890	.	+	.	gene_id "OTTHUMG00000031092.4"; transcript_id "OTTHUMT00000493089.1"; gene_type "protein_coding"; gene_name "OR2J3"; transcript_type "protein_coding"; transcript_name "XXbac-BPG171B11.3-002"; exon_number 4; exon_id "OTTHUME00002362388.2"; tag "alternative_5_UTR"; tag "RNA_Seq_supported_partial"; protein_id "OTTHUMP00000284258.1";
chr6	havana	UTR	29112824	29114770	.	+	.	gene_id "OTTHUMG00000031092.4"; transcript_id "OTTHUMT00000493089.1"; gene_type "protein_coding"; gene_name "OR2J3"; transcript_type "protein_coding"; transcript_name "XXbac-BPG171B11.3-002"; exon_number 4; exon_id "OTTHUME00002362388.2"; tag "alternative_5_UTR"; tag "RNA_Seq_supported_partial"; protein_id "OTTHUMP00000284258.1";
chr6	havana	exon	29108216	29108295	.	+	.	gene_id "OTTHUMG00000031092.4"; transcript_id "OTTHUMT00000493090.1"; gene_type "protein_coding"; gene_name "OR2J3"; transcript_type "protein_coding"; transcript_name "XXbac-BPG171B11.3-003"; exon_number 1; exon_id "OTTHUME00002398501.1"; tag "alternative_5_UTR"; tag "RNA_Seq_supported_partial"; protein_id "OTTHUMP00000284259.1";
chr6	havana	exon	29108537	29108654	.	+	.	gene_id "OTTHUMG00000031092.4"; transcript_id "OTTHUMT00000493090.1"; gene_type "protein_coding"; gene_name "OR2J3"; transcript_type "protein_coding"; transcript_name "XXbac-BPG171B11.3-003"; exon_number 2; exon_id "OTTHUME00002398503.1"; tag "alternative_5_UTR"; tag "RNA_Seq_supported_partial"; protein_id "OTTHUMP00000284259.1";
chr6	havana	exon	29108824	29108875	.	+	.	gene_id "OTTHUMG00000031092.4"; transcript_id "OTTHUMT00000493090.1"; gene_type "protein_coding"; gene_name "OR2J3"; transcript_type "protein_coding"; transcript_name "XXbac-BPG171B11.3-003"; exon_number 3; exon_id "OTTHUME00002398504.1"; tag "alternative_5_UTR"; tag "RNA_Seq_supported_partial"; protein_id "OTTHUMP00000284259.1";
chr6	havana	exon	29109456	29109657	.	+	.	gene_id "OTTHUMG00000031092.4"; transcript_id "OTTHUMT00000493090.1"; gene_type "protein_coding"; gene_name "OR2J3"; transcript_type "protein_coding"; transcript_name "XXbac-BPG171B11.3-003"; exon_number 4; exon_id "OTTHUME00002398502.1"; tag "alternative_5_UTR"; tag "RNA_Seq_supported_partial"; protein_id "OTTHUMP00000284259.1";
chr6	havana	exon	29111881	29114770	.	+	.	gene_id "OTTHUMG00000031092.4"; transcript_id "OTTHUMT00000493090.1"; gene_type "protein_coding"; gene_name "OR2J3"; transcript_type "protein_coding"; transcript_name "XXbac-BPG171B11.3-003"; exon_number 5; exon_id "OTTHUME00002362388.2"; tag "alternative_5_UTR"; tag "RNA_Seq_supported_partial"; protein_id "OTTHUMP00000284259.1";
chr6	havana	CDS	29111891	29112823	.	+	0	gene_id "OTTHUMG00000031092.4"; transcript_id "OTTHUMT00000493090.1"; gene_type "protein_coding"; gene_name "OR2J3"; transcript_type "protein_coding"; transcript_name "XXbac-BPG171B11.3-003"; exon_number 5; exon_id "OTTHUME00002362388.2"; tag "alternative_5_UTR"; tag "RNA_Seq_supported_partial"; protein_id "OTTHUMP00000284259.1";
chr6	havana	start_codon	29111891	29111893	.	+	0	gene_id "OTTHUMG00000031092.4"; transcript_id "OTTHUMT00000493090.1"; gene_type "protein_coding"; gene_name "OR2J3"; transcript_type "protein_coding"; transcript_name "XXbac-BPG171B11.3-003"; exon_number 5; exon_id "OTTHUME00002362388.2"; tag "alternative_5_UTR"; tag "RNA_Seq_supported_partial"; protein_id "OTTHUMP00000284259.1";
chr6	havana	stop_codon	29112824	29112826	.	+	0	gene_id "OTTHUMG00000031092.4"; transcript_id "OTTHUMT00000493090.1"; gene_type "protein_coding"; gene_name "OR2J3"; transcript_type "protein_coding"; transcript_name "XXbac-BPG171B11.3-003"; exon_number 5; exon_id "OTTHUME00002362388.2"; tag "alternative_5_UTR"; tag "RNA_Seq_supported_partial"; protein_id "OTTHUMP00000284259.1";
chr6	havana	UTR	29108216	29108295	.	+	.	gene_id "OTTHUMG00000031092.4"; transcript_id "OTTHUMT00000493090.1"; gene_type "protein_coding"; gene_name "OR2J3"; transcript_type "protein_coding"; transcript_name "XXbac-BPG171B11.3-003"; exon_number 1; exon_id "OTTHUME00002398501.1"; tag "alternative_5_UTR"; tag "RNA_Seq_supported_partial"; protein_id "OTTHUMP00000284259.1";
chr6	havana	UTR	29108537	29108654	.	+	.	gene_id "OTTHUMG00000031092.4"; transcript_id "OTTHUMT00000493090.1"; gene_type "protein_coding"; gene_name "OR2J3"; transcript_type "protein_coding"; transcript_name "XXbac-BPG171B11.3-003"; exon_number 2; exon_id "OTTHUME00002398503.1"; tag "alternative_5_UTR"; tag "RNA_Seq_supported_partial"; protein_id "OTTHUMP00000284259.1";
chr6	havana	UTR	29108824	29108875	.	+	.	gene_id "OTTHUMG00000031092.4"; transcript_id "OTTHUMT00000493090.1"; gene_type "protein_coding"; gene_name "OR2J3"; transcript_type "protein_coding"; transcript_name "XXbac-BPG171B11.3-003"; exon_number 3; exon_id "OTTHUME00002398504.1"; tag "alternative_5_UTR"; tag "RNA_Seq_supported_partial"; protein_id "OTTHUMP00000284259.1";
chr6	havana	UTR	29109456	29109657	.	+	.	gene_id "OTTHUMG00000031092.4"; transcript_id "OTTHUMT00000493090.1"; gene_type "protein_coding"; gene_name "OR2J3"; transcript_type "protein_coding"; transcript_name "XXbac-BPG171B11.3-003"; exon_number 4; exon_id "OTTHUME00002398502.1"; tag "alternative_5_UTR"; tag "RNA_Seq_supported_partial"; protein_id "OTTHUMP00000284259.1";
chr6	havana	UTR	29111881	29111890	.	+	.	gene_id "OTTHUMG00000031092.4"; transcript_id "OTTHUMT00000493090.1"; gene_type "protein_coding"; gene_name "OR2J3"; transcript_type "protein_coding"; transcript_name "XXbac-BPG171B11.3-003"; exon_number 5; exon_id "OTTHUME00002362388.2"; tag "alternative_5_UTR"; tag "RNA_Seq_supported_partial"; protein_id "OTTHUMP00000284259.1";
chr6	havana	UTR	29112824	29114770	.	+	.	gene_id "OTTHUMG00000031092.4"; transcript_id "OTTHUMT00000493090.1"; gene_type "protein_coding"; gene_name "OR2J3"; transcript_type "protein_coding"; transcript_name "XXbac-BPG171B11.3-003"; exon_number 5; exon_id "OTTHUME00002362388.2"; tag "alternative_5_UTR"; tag "RNA_Seq_supported_partial"; protein_id "OTTHUMP00000284259.1";
chr6	havana	exon	29111560	29112884	.	+	.	gene_id "OTTHUMG00000031092.4"; transcript_id "OTTHUMT00000076132.4"; gene_type "protein_coding"; gene_name "OR2J3"; transcript_type "protein_coding"; transcript_name "XXbac-BPG171B11.3-001"; exon_number 1; exon_id "OTTHUME00002398500.1"; protein_id "OTTHUMP00000029106.1";
chr6	havana	CDS	29111891	29112823	.	+	0	gene_id "OTTHUMG00000031092.4"; transcript_id "OTTHUMT00000076132.4"; gene_type "protein_coding"; gene_name "OR2J3"; transcript_type "protein_coding"; transcript_name "XXbac-BPG171B11.3-001"; exon_number 1; exon_id "OTTHUME00002398500.1"; protein_id "OTTHUMP00000029106.1";
chr6	havana	start_codon	29111891	29111893	.	+	0	gene_id "OTTHUMG00000031092.4"; transcript_id "OTTHUMT00000076132.4"; gene_type "protein_coding"; gene_name "OR2J3"; transcript_type "protein_coding"; transcript_name "XXbac-BPG171B11.3-001"; exon_number 1; exon_id "OTTHUME00002398500.1"; protein_id "OTTHUMP00000029106.1";
chr6	havana	stop_codon	29112824	29112826	.	+	0	gene_id "OTTHUMG00000031092.4"; transcript_id "OTTHUMT00000076132.4"; gene_type "protein_coding"; gene_name "OR2J3"; transcript_type "protein_coding"; transcript_name "XXbac-BPG171B11.3-001"; exon_number 1; exon_id "OTTHUME00002398500.1"; protein_id "OTTHUMP00000029106.1";
chr6	havana	UTR	29111560	29111890	.	+	.	gene_id "OTTHUMG00000031092.4"; transcript_id "OTTHUMT00000076132.4"; gene_type "protein_coding"; gene_name "OR2J3"; transcript_type "protein_coding"; transcript_name "XXbac-BPG171B11.3-001"; exon_number 1; exon_id "OTTHUME00002398500.1"; protein_id "OTTHUMP00000029106.1";
chr6	havana	UTR	29112824	29112884	.	+	.	gene_id "OTTHUMG00000031092.4"; transcript_id "OTTHUMT00000076132.4"; gene_type "protein_coding"; gene_name "OR2J3"; transcript_type "protein_coding"; transcript_name "XXbac-BPG171B11.3-001"; exon_number 1; exon_id "OTTHUME00002398500.1"; protein_id "OTTHUMP00000029106.1";
chr6	havana	exon	29142804	29142934	.	-	.	gene_id "OTTHUMG00000031224.2"; transcript_id "OTTHUMT00000493091.1"; gene_type "transcribed_unprocessed_pseudogene"; gene_name "OR2N1P"; transcript_type "processed_transcript"; transcript_name "XXbac-BPG171B11.7-002"; exon_number 1; exon_id "OTTHUME00002398505.1"; tag "RNA_Seq_supported_partial";
chr6	havana	exon	29142567	29142661	.	-	.	gene_id "OTTHUMG00000031224.2"; transcript_id "OTTHUMT00000493091.1"; gene_type "transcribed_unprocessed_pseudogene"; gene_name "OR2N1P"; transcript_type "processed_transcript"; transcript_name "XXbac-BPG171B11.7-002"; exon_number 2; exon_id "OTTHUME00002398506.1"; tag "RNA_Seq_supported_partial";
chr6	havana	exon	29137410	29138835	.	-	.	gene_id "OTTHUMG00000031224.2"; transcript_id "OTTHUMT00000493091.1"; gene_type "transcribed_unprocessed_pseudogene"; gene_name "OR2N1P"; transcript_type "processed_transcript"; transcript_name "XXbac-BPG171B11.7-002"; exon_number 3; exon_id "OTTHUME00000336691.2"; tag "RNA_Seq_supported_partial";
chr6	havana	exon	29137880	29138816	.	-	.	gene_id "OTTHUMG00000031224.2"; transcript_id "OTTHUMT00000076467.2"; gene_type "transcribed_unprocessed_pseudogene"; gene_name "OR2N1P"; transcript_type "transcribed_unprocessed_pseudogene"; transcript_name "XXbac-BPG171B11.7-001"; exon_number 1; exon_id "OTTHUME00002398507.1";
chr6	havana	exon	29170907	29171105	.	+	.	gene_id "OTTHUMG00000031091.5"; transcript_id "OTTHUMT00000493092.1"; gene_type "protein_coding"; gene_name "OR2J2"; transcript_type "protein_coding"; transcript_name "XXbac-BPG171B11.5-002"; exon_number 1; exon_id "OTTHUME00002398508.1"; tag "alternative_5_UTR"; tag "RNA_Seq_supported_partial"; protein_id "OTTHUMP00000284260.1";
chr6	havana	exon	29173619	29175811	.	+	.	gene_id "OTTHUMG00000031091.5"; transcript_id "OTTHUMT00000493092.1"; gene_type "protein_coding"; gene_name "OR2J2"; transcript_type "protein_coding"; transcript_name "XXbac-BPG171B11.5-002"; exon_number 2; exon_id "OTTHUME00002382225.2"; tag "alternative_5_UTR"; tag "RNA_Seq_supported_partial"; protein_id "OTTHUMP00000284260.1";
chr6	havana	CDS	29173636	29174571	.	+	0	gene_id "OTTHUMG00000031091.5"; transcript_id "OTTHUMT00000493092.1"; gene_type "protein_coding"; gene_name "OR2J2"; transcript_type "protein_coding"; transcript_name "XXbac-BPG171B11.5-002"; exon_number 2; exon_id "OTTHUME00002382225.2"; tag "alternative_5_UTR"; tag "RNA_Seq_supported_partial"; protein_id "OTTHUMP00000284260.1";
chr6	havana	start_codon	29173636	29173638	.	+	0	gene_id "OTTHUMG00000031091.5"; transcript_id "OTTHUMT00000493092.1"; gene_type "protein_coding"; gene_name "OR2J2"; transcript_type "protein_coding"; transcript_name "XXbac-BPG171B11.5-002"; exon_number 2; exon_id "OTTHUME00002382225.2"; tag "alternative_5_UTR"; tag "RNA_Seq_supported_partial"; protein_id "OTTHUMP00000284260.1";
chr6	havana	stop_codon	29174572	29174574	.	+	0	gene_id "OTTHUMG00000031091.5"; transcript_id "OTTHUMT00000493092.1"; gene_type "protein_coding"; gene_name "OR2J2"; transcript_type "protein_coding"; transcript_name "XXbac-BPG171B11.5-002"; exon_number 2; exon_id "OTTHUME00002382225.2"; tag "alternative_5_UTR"; tag "RNA_Seq_supported_partial"; protein_id "OTTHUMP00000284260.1";
chr6	havana	UTR	29170907	29171105	.	+	.	gene_id "OTTHUMG00000031091.5"; transcript_id "OTTHUMT00000493092.1"; gene_type "protein_coding"; gene_name "OR2J2"; transcript_type "protein_coding"; transcript_name "XXbac-BPG171B11.5-002"; exon_number 1; exon_id "OTTHUME00002398508.1"; tag "alternative_5_UTR"; tag "RNA_Seq_supported_partial"; protein_id "OTTHUMP00000284260.1";
chr6	havana	UTR	29173619	29173635	.	+	.	gene_id "OTTHUMG00000031091.5"; transcript_id "OTTHUMT00000493092.1"; gene_type "protein_coding"; gene_name "OR2J2"; transcript_type "protein_coding"; transcript_name "XXbac-BPG171B11.5-002"; exon_number 2; exon_id "OTTHUME00002382225.2"; tag "alternative_5_UTR"; tag "RNA_Seq_supported_partial"; protein_id "OTTHUMP00000284260.1";
chr6	havana	UTR	29174572	29175811	.	+	.	gene_id "OTTHUMG00000031091.5"; transcript_id "OTTHUMT00000493092.1"; gene_type "protein_coding"; gene_name "OR2J2"; transcript_type "protein_coding"; transcript_name "XXbac-BPG171B11.5-002"; exon_number 2; exon_id "OTTHUME00002382225.2"; tag "alternative_5_UTR"; tag "RNA_Seq_supported_partial"; protein_id "OTTHUMP00000284260.1";
chr6	havana	exon	29173303	29174574	.	+	.	gene_id "OTTHUMG00000031091.5"; transcript_id "OTTHUMT00000076131.5"; gene_type "protein_coding"; gene_name "OR2J2"; transcript_type "protein_coding"; transcript_name "XXbac-BPG171B11.5-001"; exon_number 1; exon_id "OTTHUME00002398509.1"; protein_id "OTTHUMP00000029105.1";
chr6	havana	CDS	29173636	29174571	.	+	0	gene_id "OTTHUMG00000031091.5"; transcript_id "OTTHUMT00000076131.5"; gene_type "protein_coding"; gene_name "OR2J2"; transcript_type "protein_coding"; transcript_name "XXbac-BPG171B11.5-001"; exon_number 1; exon_id "OTTHUME00002398509.1"; protein_id "OTTHUMP00000029105.1";
chr6	havana	start_codon	29173636	29173638	.	+	0	gene_id "OTTHUMG00000031091.5"; transcript_id "OTTHUMT00000076131.5"; gene_type "protein_coding"; gene_name "OR2J2"; transcript_type "protein_coding"; transcript_name "XXbac-BPG171B11.5-001"; exon_number 1; exon_id "OTTHUME00002398509.1"; protein_id "OTTHUMP00000029105.1";
chr6	havana	stop_codon	29174572	29174574	.	+	0	gene_id "OTTHUMG00000031091.5"; transcript_id "OTTHUMT00000076131.5"; gene_type "protein_coding"; gene_name "OR2J2"; transcript_type "protein_coding"; transcript_name "XXbac-BPG171B11.5-001"; exon_number 1; exon_id "OTTHUME00002398509.1"; protein_id "OTTHUMP00000029105.1";
chr6	havana	UTR	29173303	29173635	.	+	.	gene_id "OTTHUMG00000031091.5"; transcript_id "OTTHUMT00000076131.5"; gene_type "protein_coding"; gene_name "OR2J2"; transcript_type "protein_coding"; transcript_name "XXbac-BPG171B11.5-001"; exon_number 1; exon_id "OTTHUME00002398509.1"; protein_id "OTTHUMP00000029105.1";
chr6	havana	UTR	29174572	29174574	.	+	.	gene_id "OTTHUMG00000031091.5"; transcript_id "OTTHUMT00000076131.5"; gene_type "protein_coding"; gene_name "OR2J2"; transcript_type "protein_coding"; transcript_name "XXbac-BPG171B11.5-001"; exon_number 1; exon_id "OTTHUME00002398509.1"; protein_id "OTTHUMP00000029105.1";
chr6	havana	exon	29181510	29182445	.	+	.	gene_id "OTTHUMG00000031062.1"; transcript_id "OTTHUMT00000076079.1"; gene_type "unprocessed_pseudogene"; gene_name "OR2J4P"; transcript_type "unprocessed_pseudogene"; transcript_name "XXbac-BPG171B11.6-001"; exon_number 1; exon_id "OTTHUME00000335021.1";
chr6	havana	exon	29212886	29212929	.	+	.	gene_id "OTTHUMG00000031233.3"; transcript_id "OTTHUMT00000493093.1"; gene_type "transcribed_unprocessed_pseudogene"; gene_name "OR2H4P"; transcript_type "processed_transcript"; transcript_name "XXbac-BPG171B11.4-002"; exon_number 1; exon_id "OTTHUME00002398511.1"; tag "RNA_Seq_supported_partial";
chr6	havana	exon	29215095	29216933	.	+	.	gene_id "OTTHUMG00000031233.3"; transcript_id "OTTHUMT00000493093.1"; gene_type "transcribed_unprocessed_pseudogene"; gene_name "OR2H4P"; transcript_type "processed_transcript"; transcript_name "XXbac-BPG171B11.4-002"; exon_number 2; exon_id "OTTHUME00000336744.3"; tag "RNA_Seq_supported_partial";
chr6	havana	exon	29215236	29216179	.	+	.	gene_id "OTTHUMG00000031233.3"; transcript_id "OTTHUMT00000076487.3"; gene_type "transcribed_unprocessed_pseudogene"; gene_name "OR2H4P"; transcript_type "transcribed_unprocessed_pseudogene"; transcript_name "XXbac-BPG171B11.4-001"; exon_number 1; exon_id "OTTHUME00002398510.1";
chr6	havana	exon	29223973	29224051	.	+	.	gene_id "OTTHUMG00000031195.3"; transcript_id "OTTHUMT00000493094.1"; gene_type "transcribed_unprocessed_pseudogene"; gene_name "OR2B4P"; transcript_type "processed_transcript"; transcript_name "XXbac-BPG1H2.5-005"; exon_number 1; exon_id "OTTHUME00002398513.1";
chr6	havana	exon	29263832	29264061	.	+	.	gene_id "OTTHUMG00000031195.3"; transcript_id "OTTHUMT00000493094.1"; gene_type "transcribed_unprocessed_pseudogene"; gene_name "OR2B4P"; transcript_type "processed_transcript"; transcript_name "XXbac-BPG1H2.5-005"; exon_number 2; exon_id "OTTHUME00002398518.1";
chr6	havana	exon	29266931	29267085	.	+	.	gene_id "OTTHUMG00000031195.3"; transcript_id "OTTHUMT00000493094.1"; gene_type "transcribed_unprocessed_pseudogene"; gene_name "OR2B4P"; transcript_type "processed_transcript"; transcript_name "XXbac-BPG1H2.5-005"; exon_number 3; exon_id "OTTHUME00002398519.1";
chr6	havana	exon	29224000	29224051	.	+	.	gene_id "OTTHUMG00000031195.3"; transcript_id "OTTHUMT00000493095.1"; gene_type "transcribed_unprocessed_pseudogene"; gene_name "OR2B4P"; transcript_type "processed_transcript"; transcript_name "XXbac-BPG1H2.5-004"; exon_number 1; exon_id "OTTHUME00002398516.1";
chr6	havana	exon	29290126	29290440	.	+	.	gene_id "OTTHUMG00000031195.3"; transcript_id "OTTHUMT00000493095.1"; gene_type "transcribed_unprocessed_pseudogene"; gene_name "OR2B4P"; transcript_type "processed_transcript"; transcript_name "XXbac-BPG1H2.5-004"; exon_number 2; exon_id "OTTHUME00000336445.2";
chr6	havana	exon	29284693	29284871	.	+	.	gene_id "OTTHUMG00000031195.3"; transcript_id "OTTHUMT00000493096.1"; gene_type "transcribed_unprocessed_pseudogene"; gene_name "OR2B4P"; transcript_type "processed_transcript"; transcript_name "XXbac-BPG1H2.5-002"; exon_number 1; exon_id "OTTHUME00002398514.1"; tag "RNA_Seq_supported_partial";
chr6	havana	exon	29290168	29292963	.	+	.	gene_id "OTTHUMG00000031195.3"; transcript_id "OTTHUMT00000493096.1"; gene_type "transcribed_unprocessed_pseudogene"; gene_name "OR2B4P"; transcript_type "processed_transcript"; transcript_name "XXbac-BPG1H2.5-002"; exon_number 2; exon_id "OTTHUME00002398512.1"; tag "RNA_Seq_supported_partial";
chr6	havana	exon	29284693	29284871	.	+	.	gene_id "OTTHUMG00000031195.3"; transcript_id "OTTHUMT00000493097.1"; gene_type "transcribed_unprocessed_pseudogene"; gene_name "OR2B4P"; transcript_type "processed_transcript"; transcript_name "XXbac-BPG1H2.5-003"; exon_number 1; exon_id "OTTHUME00002398514.1"; tag "RNA_Seq_supported_partial";
chr6	havana	exon	29290126	29292963	.	+	.	gene_id "OTTHUMG00000031195.3"; transcript_id "OTTHUMT00000493097.1"; gene_type "transcribed_unprocessed_pseudogene"; gene_name "OR2B4P"; transcript_type "processed_transcript"; transcript_name "XXbac-BPG1H2.5-003"; exon_number 2; exon_id "OTTHUME00002398517.1"; tag "RNA_Seq_supported_partial";
chr6	havana	exon	29284693	29284871	.	+	.	gene_id "OTTHUMG00000031195.3"; transcript_id "OTTHUMT00000493098.2"; gene_type "transcribed_unprocessed_pseudogene"; gene_name "OR2B4P"; transcript_type "processed_transcript"; transcript_name "XXbac-BPG1H2.5-006"; exon_number 1; exon_id "OTTHUME00002398514.1"; tag "RNA_Seq_supported_partial";
chr6	havana	exon	29290063	29292963	.	+	.	gene_id "OTTHUMG00000031195.3"; transcript_id "OTTHUMT00000493098.2"; gene_type "transcribed_unprocessed_pseudogene"; gene_name "OR2B4P"; transcript_type "processed_transcript"; transcript_name "XXbac-BPG1H2.5-006"; exon_number 2; exon_id "OTTHUME00002398520.1"; tag "RNA_Seq_supported_partial";
chr6	havana	exon	29290711	29291653	.	+	.	gene_id "OTTHUMG00000031195.3"; transcript_id "OTTHUMT00000076392.2"; gene_type "transcribed_unprocessed_pseudogene"; gene_name "OR2B4P"; transcript_type "transcribed_unprocessed_pseudogene"; transcript_name "XXbac-BPG1H2.5-001"; exon_number 1; exon_id "OTTHUME00002398515.1";
chr6	havana	exon	29229227	29230157	.	-	.	gene_id "OTTHUMG00000031115.2"; transcript_id "OTTHUMT00000076193.2"; gene_type "unprocessed_pseudogene"; gene_name "OR2G1P"; transcript_type "unprocessed_pseudogene"; transcript_name "XXbac-BPG171B11.1-001"; exon_number 1; exon_id "OTTHUME00000335535.2";
chr6	havana	exon	29263492	29264079	.	-	.	gene_id "OTTHUMG00000031040.2"; transcript_id "OTTHUMT00000076040.2"; gene_type "unprocessed_pseudogene"; gene_name "OR2U1P"; transcript_type "unprocessed_pseudogene"; transcript_name "XXbac-BPG308J9.2-001"; exon_number 1; exon_id "OTTHUME00000334841.1";
chr6	havana	exon	29262703	29262993	.	-	.	gene_id "OTTHUMG00000031040.2"; transcript_id "OTTHUMT00000076040.2"; gene_type "unprocessed_pseudogene"; gene_name "OR2U1P"; transcript_type "unprocessed_pseudogene"; transcript_name "XXbac-BPG308J9.2-001"; exon_number 2; exon_id "OTTHUME00000334840.2";
chr6	havana	exon	29268462	29269421	.	-	.	gene_id "OTTHUMG00000031055.1"; transcript_id "OTTHUMT00000076061.1"; gene_type "unprocessed_pseudogene"; gene_name "OR2U2P"; transcript_type "unprocessed_pseudogene"; transcript_name "XXbac-BPG308J9.1-001"; exon_number 1; exon_id "OTTHUME00000334950.1";
chr6	havana	exon	29301701	29301787	.	+	.	gene_id "OTTHUMG00000031184.4"; transcript_id "OTTHUMT00000076362.4"; gene_type "protein_coding"; gene_name "OR14J1"; transcript_type "protein_coding"; transcript_name "XXbac-BPG1H2.1-001"; exon_number 1; exon_id "OTTHUME00002398521.1"; tag "RNA_Seq_supported_partial"; protein_id "OTTHUMP00000029265.1";
chr6	havana	exon	29306662	29313017	.	+	.	gene_id "OTTHUMG00000031184.4"; transcript_id "OTTHUMT00000076362.4"; gene_type "protein_coding"; gene_name "OR14J1"; transcript_type "protein_coding"; transcript_name "XXbac-BPG1H2.1-001"; exon_number 2; exon_id "OTTHUME00002362457.2"; tag "RNA_Seq_supported_partial"; protein_id "OTTHUMP00000029265.1";
chr6	havana	CDS	29306690	29307652	.	+	0	gene_id "OTTHUMG00000031184.4"; transcript_id "OTTHUMT00000076362.4"; gene_type "protein_coding"; gene_name "OR14J1"; transcript_type "protein_coding"; transcript_name "XXbac-BPG1H2.1-001"; exon_number 2; exon_id "OTTHUME00002362457.2"; tag "RNA_Seq_supported_partial"; protein_id "OTTHUMP00000029265.1";
chr6	havana	start_codon	29306690	29306692	.	+	0	gene_id "OTTHUMG00000031184.4"; transcript_id "OTTHUMT00000076362.4"; gene_type "protein_coding"; gene_name "OR14J1"; transcript_type "protein_coding"; transcript_name "XXbac-BPG1H2.1-001"; exon_number 2; exon_id "OTTHUME00002362457.2"; tag "RNA_Seq_supported_partial"; protein_id "OTTHUMP00000029265.1";
chr6	havana	stop_codon	29307653	29307655	.	+	0	gene_id "OTTHUMG00000031184.4"; transcript_id "OTTHUMT00000076362.4"; gene_type "protein_coding"; gene_name "OR14J1"; transcript_type "protein_coding"; transcript_name "XXbac-BPG1H2.1-001"; exon_number 2; exon_id "OTTHUME00002362457.2"; tag "RNA_Seq_supported_partial"; protein_id "OTTHUMP00000029265.1";
chr6	havana	UTR	29301701	29301787	.	+	.	gene_id "OTTHUMG00000031184.4"; transcript_id "OTTHUMT00000076362.4"; gene_type "protein_coding"; gene_name "OR14J1"; transcript_type "protein_coding"; transcript_name "XXbac-BPG1H2.1-001"; exon_number 1; exon_id "OTTHUME00002398521.1"; tag "RNA_Seq_supported_partial"; protein_id "OTTHUMP00000029265.1";
chr6	havana	UTR	29306662	29306689	.	+	.	gene_id "OTTHUMG00000031184.4"; transcript_id "OTTHUMT00000076362.4"; gene_type "protein_coding"; gene_name "OR14J1"; transcript_type "protein_coding"; transcript_name "XXbac-BPG1H2.1-001"; exon_number 2; exon_id "OTTHUME00002362457.2"; tag "RNA_Seq_supported_partial"; protein_id "OTTHUMP00000029265.1";
chr6	havana	UTR	29307653	29313017	.	+	.	gene_id "OTTHUMG00000031184.4"; transcript_id "OTTHUMT00000076362.4"; gene_type "protein_coding"; gene_name "OR14J1"; transcript_type "protein_coding"; transcript_name "XXbac-BPG1H2.1-001"; exon_number 2; exon_id "OTTHUME00002362457.2"; tag "RNA_Seq_supported_partial"; protein_id "OTTHUMP00000029265.1";
chr6	havana	exon	29368632	29368865	.	-	.	gene_id "OTTHUMG00000031199.5"; transcript_id "OTTHUMT00000493099.1"; gene_type "protein_coding"; gene_name "OR5V1"; transcript_type "protein_coding"; transcript_name "XXbac-BPG1H2.4-002"; exon_number 1; exon_id "OTTHUME00002398522.1"; tag "RNA_Seq_supported_partial"; protein_id "OTTHUMP00000284261.1";
chr6	havana	exon	29353749	29356277	.	-	.	gene_id "OTTHUMG00000031199.5"; transcript_id "OTTHUMT00000493099.1"; gene_type "protein_coding"; gene_name "OR5V1"; transcript_type "protein_coding"; transcript_name "XXbac-BPG1H2.4-002"; exon_number 2; exon_id "OTTHUME00002362464.2"; tag "RNA_Seq_supported_partial"; protein_id "OTTHUMP00000284261.1";
chr6	havana	CDS	29355233	29356195	.	-	0	gene_id "OTTHUMG00000031199.5"; transcript_id "OTTHUMT00000493099.1"; gene_type "protein_coding"; gene_name "OR5V1"; transcript_type "protein_coding"; transcript_name "XXbac-BPG1H2.4-002"; exon_number 2; exon_id "OTTHUME00002362464.2"; tag "RNA_Seq_supported_partial"; protein_id "OTTHUMP00000284261.1";
chr6	havana	start_codon	29356193	29356195	.	-	0	gene_id "OTTHUMG00000031199.5"; transcript_id "OTTHUMT00000493099.1"; gene_type "protein_coding"; gene_name "OR5V1"; transcript_type "protein_coding"; transcript_name "XXbac-BPG1H2.4-002"; exon_number 2; exon_id "OTTHUME00002362464.2"; tag "RNA_Seq_supported_partial"; protein_id "OTTHUMP00000284261.1";
chr6	havana	stop_codon	29355230	29355232	.	-	0	gene_id "OTTHUMG00000031199.5"; transcript_id "OTTHUMT00000493099.1"; gene_type "protein_coding"; gene_name "OR5V1"; transcript_type "protein_coding"; transcript_name "XXbac-BPG1H2.4-002"; exon_number 2; exon_id "OTTHUME00002362464.2"; tag "RNA_Seq_supported_partial"; protein_id "OTTHUMP00000284261.1";
chr6	havana	UTR	29368632	29368865	.	-	.	gene_id "OTTHUMG00000031199.5"; transcript_id "OTTHUMT00000493099.1"; gene_type "protein_coding"; gene_name "OR5V1"; transcript_type "protein_coding"; transcript_name "XXbac-BPG1H2.4-002"; exon_number 1; exon_id "OTTHUME00002398522.1"; tag "RNA_Seq_supported_partial"; protein_id "OTTHUMP00000284261.1";
chr6	havana	UTR	29353749	29355232	.	-	.	gene_id "OTTHUMG00000031199.5"; transcript_id "OTTHUMT00000493099.1"; gene_type "protein_coding"; gene_name "OR5V1"; transcript_type "protein_coding"; transcript_name "XXbac-BPG1H2.4-002"; exon_number 2; exon_id "OTTHUME00002362464.2"; tag "RNA_Seq_supported_partial"; protein_id "OTTHUMP00000284261.1";
chr6	havana	UTR	29356196	29356277	.	-	.	gene_id "OTTHUMG00000031199.5"; transcript_id "OTTHUMT00000493099.1"; gene_type "protein_coding"; gene_name "OR5V1"; transcript_type "protein_coding"; transcript_name "XXbac-BPG1H2.4-002"; exon_number 2; exon_id "OTTHUME00002362464.2"; tag "RNA_Seq_supported_partial"; protein_id "OTTHUMP00000284261.1";
chr6	havana	exon	29431864	29431967	.	-	.	gene_id "OTTHUMG00000031199.5"; transcript_id "OTTHUMT00000076398.5"; gene_type "protein_coding"; gene_name "OR5V1"; transcript_type "protein_coding"; transcript_name "XXbac-BPG1H2.4-001"; exon_number 1; exon_id "OTTHUME00001001449.1"; protein_id "OTTHUMP00000029285.1";
chr6	havana	exon	29423025	29423062	.	-	.	gene_id "OTTHUMG00000031199.5"; transcript_id "OTTHUMT00000076398.5"; gene_type "protein_coding"; gene_name "OR5V1"; transcript_type "protein_coding"; transcript_name "XXbac-BPG1H2.4-001"; exon_number 2; exon_id "OTTHUME00001001450.1"; protein_id "OTTHUMP00000029285.1";
chr6	havana	exon	29422607	29422682	.	-	.	gene_id "OTTHUMG00000031199.5"; transcript_id "OTTHUMT00000076398.5"; gene_type "protein_coding"; gene_name "OR5V1"; transcript_type "protein_coding"; transcript_name "XXbac-BPG1H2.4-001"; exon_number 3; exon_id "OTTHUME00001001451.1"; protein_id "OTTHUMP00000029285.1";
chr6	havana	exon	29355230	29356277	.	-	.	gene_id "OTTHUMG00000031199.5"; transcript_id "OTTHUMT00000076398.5"; gene_type "protein_coding"; gene_name "OR5V1"; transcript_type "protein_coding"; transcript_name "XXbac-BPG1H2.4-001"; exon_number 4; exon_id "OTTHUME00002398523.1"; protein_id "OTTHUMP00000029285.1";
chr6	havana	CDS	29355233	29356195	.	-	0	gene_id "OTTHUMG00000031199.5"; transcript_id "OTTHUMT00000076398.5"; gene_type "protein_coding"; gene_name "OR5V1"; transcript_type "protein_coding"; transcript_name "XXbac-BPG1H2.4-001"; exon_number 4; exon_id "OTTHUME00002398523.1"; protein_id "OTTHUMP00000029285.1";
chr6	havana	start_codon	29356193	29356195	.	-	0	gene_id "OTTHUMG00000031199.5"; transcript_id "OTTHUMT00000076398.5"; gene_type "protein_coding"; gene_name "OR5V1"; transcript_type "protein_coding"; transcript_name "XXbac-BPG1H2.4-001"; exon_number 4; exon_id "OTTHUME00002398523.1"; protein_id "OTTHUMP00000029285.1";
chr6	havana	stop_codon	29355230	29355232	.	-	0	gene_id "OTTHUMG00000031199.5"; transcript_id "OTTHUMT00000076398.5"; gene_type "protein_coding"; gene_name "OR5V1"; transcript_type "protein_coding"; transcript_name "XXbac-BPG1H2.4-001"; exon_number 4; exon_id "OTTHUME00002398523.1"; protein_id "OTTHUMP00000029285.1";
chr6	havana	UTR	29431864	29431967	.	-	.	gene_id "OTTHUMG00000031199.5"; transcript_id "OTTHUMT00000076398.5"; gene_type "protein_coding"; gene_name "OR5V1"; transcript_type "protein_coding"; transcript_name "XXbac-BPG1H2.4-001"; exon_number 1; exon_id "OTTHUME00001001449.1"; protein_id "OTTHUMP00000029285.1";
chr6	havana	UTR	29423025	29423062	.	-	.	gene_id "OTTHUMG00000031199.5"; transcript_id "OTTHUMT00000076398.5"; gene_type "protein_coding"; gene_name "OR5V1"; transcript_type "protein_coding"; transcript_name "XXbac-BPG1H2.4-001"; exon_number 2; exon_id "OTTHUME00001001450.1"; protein_id "OTTHUMP00000029285.1";
chr6	havana	UTR	29422607	29422682	.	-	.	gene_id "OTTHUMG00000031199.5"; transcript_id "OTTHUMT00000076398.5"; gene_type "protein_coding"; gene_name "OR5V1"; transcript_type "protein_coding"; transcript_name "XXbac-BPG1H2.4-001"; exon_number 3; exon_id "OTTHUME00001001451.1"; protein_id "OTTHUMP00000029285.1";
chr6	havana	UTR	29355230	29355232	.	-	.	gene_id "OTTHUMG00000031199.5"; transcript_id "OTTHUMT00000076398.5"; gene_type "protein_coding"; gene_name "OR5V1"; transcript_type "protein_coding"; transcript_name "XXbac-BPG1H2.4-001"; exon_number 4; exon_id "OTTHUME00002398523.1"; protein_id "OTTHUMP00000029285.1";
chr6	havana	UTR	29356196	29356277	.	-	.	gene_id "OTTHUMG00000031199.5"; transcript_id "OTTHUMT00000076398.5"; gene_type "protein_coding"; gene_name "OR5V1"; transcript_type "protein_coding"; transcript_name "XXbac-BPG1H2.4-001"; exon_number 4; exon_id "OTTHUME00002398523.1"; protein_id "OTTHUMP00000029285.1";
chr6	havana	exon	29373423	29375291	.	-	.	gene_id "OTTHUMG00000031051.3"; transcript_id "OTTHUMT00000076056.3"; gene_type "protein_coding"; gene_name "OR12D3"; transcript_type "protein_coding"; transcript_name "XXbac-BPG1H2.3-001"; exon_number 1; exon_id "OTTHUME00000334932.2"; protein_id "OTTHUMP00000029057.1";
chr6	havana	CDS	29374340	29375287	.	-	0	gene_id "OTTHUMG00000031051.3"; transcript_id "OTTHUMT00000076056.3"; gene_type "protein_coding"; gene_name "OR12D3"; transcript_type "protein_coding"; transcript_name "XXbac-BPG1H2.3-001"; exon_number 1; exon_id "OTTHUME00000334932.2"; protein_id "OTTHUMP00000029057.1";
chr6	havana	start_codon	29375285	29375287	.	-	0	gene_id "OTTHUMG00000031051.3"; transcript_id "OTTHUMT00000076056.3"; gene_type "protein_coding"; gene_name "OR12D3"; transcript_type "protein_coding"; transcript_name "XXbac-BPG1H2.3-001"; exon_number 1; exon_id "OTTHUME00000334932.2"; protein_id "OTTHUMP00000029057.1";
chr6	havana	stop_codon	29374337	29374339	.	-	0	gene_id "OTTHUMG00000031051.3"; transcript_id "OTTHUMT00000076056.3"; gene_type "protein_coding"; gene_name "OR12D3"; transcript_type "protein_coding"; transcript_name "XXbac-BPG1H2.3-001"; exon_number 1; exon_id "OTTHUME00000334932.2"; protein_id "OTTHUMP00000029057.1";
chr6	havana	UTR	29373423	29374339	.	-	.	gene_id "OTTHUMG00000031051.3"; transcript_id "OTTHUMT00000076056.3"; gene_type "protein_coding"; gene_name "OR12D3"; transcript_type "protein_coding"; transcript_name "XXbac-BPG1H2.3-001"; exon_number 1; exon_id "OTTHUME00000334932.2"; protein_id "OTTHUMP00000029057.1";
chr6	havana	UTR	29375288	29375291	.	-	.	gene_id "OTTHUMG00000031051.3"; transcript_id "OTTHUMT00000076056.3"; gene_type "protein_coding"; gene_name "OR12D3"; transcript_type "protein_coding"; transcript_name "XXbac-BPG1H2.3-001"; exon_number 1; exon_id "OTTHUME00000334932.2"; protein_id "OTTHUMP00000029057.1";
chr6	havana	exon	29395631	29395815	.	+	.	gene_id "OTTHUMG00000031049.4"; transcript_id "OTTHUMT00000493100.1"; gene_type "protein_coding"; gene_name "OR12D2"; transcript_type "protein_coding"; transcript_name "XXbac-BPG13B8.6-002"; exon_number 1; exon_id "OTTHUME00002398524.1"; tag "alternative_5_UTR"; tag "RNA_Seq_supported_partial"; protein_id "OTTHUMP00000284262.1";
chr6	havana	exon	29396698	29398008	.	+	.	gene_id "OTTHUMG00000031049.4"; transcript_id "OTTHUMT00000493100.1"; gene_type "protein_coding"; gene_name "OR12D2"; transcript_type "protein_coding"; transcript_name "XXbac-BPG13B8.6-002"; exon_number 2; exon_id "OTTHUME00002362369.2"; tag "alternative_5_UTR"; tag "RNA_Seq_supported_partial"; protein_id "OTTHUMP00000284262.1";
chr6	havana	CDS	29396700	29397620	.	+	0	gene_id "OTTHUMG00000031049.4"; transcript_id "OTTHUMT00000493100.1"; gene_type "protein_coding"; gene_name "OR12D2"; transcript_type "protein_coding"; transcript_name "XXbac-BPG13B8.6-002"; exon_number 2; exon_id "OTTHUME00002362369.2"; tag "alternative_5_UTR"; tag "RNA_Seq_supported_partial"; protein_id "OTTHUMP00000284262.1";
chr6	havana	start_codon	29396700	29396702	.	+	0	gene_id "OTTHUMG00000031049.4"; transcript_id "OTTHUMT00000493100.1"; gene_type "protein_coding"; gene_name "OR12D2"; transcript_type "protein_coding"; transcript_name "XXbac-BPG13B8.6-002"; exon_number 2; exon_id "OTTHUME00002362369.2"; tag "alternative_5_UTR"; tag "RNA_Seq_supported_partial"; protein_id "OTTHUMP00000284262.1";
chr6	havana	stop_codon	29397621	29397623	.	+	0	gene_id "OTTHUMG00000031049.4"; transcript_id "OTTHUMT00000493100.1"; gene_type "protein_coding"; gene_name "OR12D2"; transcript_type "protein_coding"; transcript_name "XXbac-BPG13B8.6-002"; exon_number 2; exon_id "OTTHUME00002362369.2"; tag "alternative_5_UTR"; tag "RNA_Seq_supported_partial"; protein_id "OTTHUMP00000284262.1";
chr6	havana	UTR	29395631	29395815	.	+	.	gene_id "OTTHUMG00000031049.4"; transcript_id "OTTHUMT00000493100.1"; gene_type "protein_coding"; gene_name "OR12D2"; transcript_type "protein_coding"; transcript_name "XXbac-BPG13B8.6-002"; exon_number 1; exon_id "OTTHUME00002398524.1"; tag "alternative_5_UTR"; tag "RNA_Seq_supported_partial"; protein_id "OTTHUMP00000284262.1";
chr6	havana	UTR	29396698	29396699	.	+	.	gene_id "OTTHUMG00000031049.4"; transcript_id "OTTHUMT00000493100.1"; gene_type "protein_coding"; gene_name "OR12D2"; transcript_type "protein_coding"; transcript_name "XXbac-BPG13B8.6-002"; exon_number 2; exon_id "OTTHUME00002362369.2"; tag "alternative_5_UTR"; tag "RNA_Seq_supported_partial"; protein_id "OTTHUMP00000284262.1";
chr6	havana	UTR	29397621	29398008	.	+	.	gene_id "OTTHUMG00000031049.4"; transcript_id "OTTHUMT00000493100.1"; gene_type "protein_coding"; gene_name "OR12D2"; transcript_type "protein_coding"; transcript_name "XXbac-BPG13B8.6-002"; exon_number 2; exon_id "OTTHUME00002362369.2"; tag "alternative_5_UTR"; tag "RNA_Seq_supported_partial"; protein_id "OTTHUMP00000284262.1";
chr6	havana	exon	29396555	29397623	.	+	.	gene_id "OTTHUMG00000031049.4"; transcript_id "OTTHUMT00000076054.4"; gene_type "protein_coding"; gene_name "OR12D2"; transcript_type "protein_coding"; transcript_name "XXbac-BPG13B8.6-001"; exon_number 1; exon_id "OTTHUME00002398525.1"; protein_id "OTTHUMP00000029055.1";
chr6	havana	CDS	29396700	29397620	.	+	0	gene_id "OTTHUMG00000031049.4"; transcript_id "OTTHUMT00000076054.4"; gene_type "protein_coding"; gene_name "OR12D2"; transcript_type "protein_coding"; transcript_name "XXbac-BPG13B8.6-001"; exon_number 1; exon_id "OTTHUME00002398525.1"; protein_id "OTTHUMP00000029055.1";
chr6	havana	start_codon	29396700	29396702	.	+	0	gene_id "OTTHUMG00000031049.4"; transcript_id "OTTHUMT00000076054.4"; gene_type "protein_coding"; gene_name "OR12D2"; transcript_type "protein_coding"; transcript_name "XXbac-BPG13B8.6-001"; exon_number 1; exon_id "OTTHUME00002398525.1"; protein_id "OTTHUMP00000029055.1";
chr6	havana	stop_codon	29397621	29397623	.	+	0	gene_id "OTTHUMG00000031049.4"; transcript_id "OTTHUMT00000076054.4"; gene_type "protein_coding"; gene_name "OR12D2"; transcript_type "protein_coding"; transcript_name "XXbac-BPG13B8.6-001"; exon_number 1; exon_id "OTTHUME00002398525.1"; protein_id "OTTHUMP00000029055.1";
chr6	havana	UTR	29396555	29396699	.	+	.	gene_id "OTTHUMG00000031049.4"; transcript_id "OTTHUMT00000076054.4"; gene_type "protein_coding"; gene_name "OR12D2"; transcript_type "protein_coding"; transcript_name "XXbac-BPG13B8.6-001"; exon_number 1; exon_id "OTTHUME00002398525.1"; protein_id "OTTHUMP00000029055.1";
chr6	havana	UTR	29397621	29397623	.	+	.	gene_id "OTTHUMG00000031049.4"; transcript_id "OTTHUMT00000076054.4"; gene_type "protein_coding"; gene_name "OR12D2"; transcript_type "protein_coding"; transcript_name "XXbac-BPG13B8.6-001"; exon_number 1; exon_id "OTTHUME00002398525.1"; protein_id "OTTHUMP00000029055.1";
chr6	havana	exon	29414928	29415011	.	+	.	gene_id "OTTHUMG00000031141.6"; transcript_id "OTTHUMT00000076252.6"; gene_type "polymorphic_pseudogene"; gene_name "OR12D1P"; transcript_type "polymorphic_pseudogene"; transcript_name "XXbac-BPG13B8.5-001"; exon_number 1; exon_id "OTTHUME00002398526.1"; tag "RNA_Seq_supported_partial"; protein_id "OTTHUMP00000273770.1";
chr6	havana	exon	29417278	29418905	.	+	.	gene_id "OTTHUMG00000031141.6"; transcript_id "OTTHUMT00000076252.6"; gene_type "polymorphic_pseudogene"; gene_name "OR12D1P"; transcript_type "polymorphic_pseudogene"; transcript_name "XXbac-BPG13B8.5-001"; exon_number 2; exon_id "OTTHUME00002362421.2"; tag "RNA_Seq_supported_partial"; protein_id "OTTHUMP00000273770.1";
chr6	havana	CDS	29417280	29418226	.	+	0	gene_id "OTTHUMG00000031141.6"; transcript_id "OTTHUMT00000076252.6"; gene_type "polymorphic_pseudogene"; gene_name "OR12D1P"; transcript_type "polymorphic_pseudogene"; transcript_name "XXbac-BPG13B8.5-001"; exon_number 2; exon_id "OTTHUME00002362421.2"; tag "RNA_Seq_supported_partial"; protein_id "OTTHUMP00000273770.1";
chr6	havana	start_codon	29417280	29417282	.	+	0	gene_id "OTTHUMG00000031141.6"; transcript_id "OTTHUMT00000076252.6"; gene_type "polymorphic_pseudogene"; gene_name "OR12D1P"; transcript_type "polymorphic_pseudogene"; transcript_name "XXbac-BPG13B8.5-001"; exon_number 2; exon_id "OTTHUME00002362421.2"; tag "RNA_Seq_supported_partial"; protein_id "OTTHUMP00000273770.1";
chr6	havana	UTR	29414928	29415011	.	+	.	gene_id "OTTHUMG00000031141.6"; transcript_id "OTTHUMT00000076252.6"; gene_type "polymorphic_pseudogene"; gene_name "OR12D1P"; transcript_type "polymorphic_pseudogene"; transcript_name "XXbac-BPG13B8.5-001"; exon_number 1; exon_id "OTTHUME00002398526.1"; tag "RNA_Seq_supported_partial"; protein_id "OTTHUMP00000273770.1";
chr6	havana	UTR	29417278	29417279	.	+	.	gene_id "OTTHUMG00000031141.6"; transcript_id "OTTHUMT00000076252.6"; gene_type "polymorphic_pseudogene"; gene_name "OR12D1P"; transcript_type "polymorphic_pseudogene"; transcript_name "XXbac-BPG13B8.5-001"; exon_number 2; exon_id "OTTHUME00002362421.2"; tag "RNA_Seq_supported_partial"; protein_id "OTTHUMP00000273770.1";
chr6	havana	UTR	29418227	29418905	.	+	.	gene_id "OTTHUMG00000031141.6"; transcript_id "OTTHUMT00000076252.6"; gene_type "polymorphic_pseudogene"; gene_name "OR12D1P"; transcript_type "polymorphic_pseudogene"; transcript_name "XXbac-BPG13B8.5-001"; exon_number 2; exon_id "OTTHUME00002362421.2"; tag "RNA_Seq_supported_partial"; protein_id "OTTHUMP00000273770.1";
chr6	havana	exon	29428214	29428466	.	-	.	gene_id "OTTHUMG00000031225.3"; transcript_id "OTTHUMT00000076468.2"; gene_type "protein_coding"; gene_name "OR11A1"; transcript_type "protein_coding"; transcript_name "XXbac-BPG13B8.3-001"; exon_number 1; exon_id "OTTHUME00001000307.1"; protein_id "OTTHUMP00000029333.1";
chr6	havana	exon	29425504	29427732	.	-	.	gene_id "OTTHUMG00000031225.3"; transcript_id "OTTHUMT00000076468.2"; gene_type "protein_coding"; gene_name "OR11A1"; transcript_type "protein_coding"; transcript_name "XXbac-BPG13B8.3-001"; exon_number 2; exon_id "OTTHUME00000336692.1"; protein_id "OTTHUMP00000029333.1";
chr6	havana	CDS	29426697	29427641	.	-	0	gene_id "OTTHUMG00000031225.3"; transcript_id "OTTHUMT00000076468.2"; gene_type "protein_coding"; gene_name "OR11A1"; transcript_type "protein_coding"; transcript_name "XXbac-BPG13B8.3-001"; exon_number 2; exon_id "OTTHUME00000336692.1"; protein_id "OTTHUMP00000029333.1";
chr6	havana	start_codon	29427639	29427641	.	-	0	gene_id "OTTHUMG00000031225.3"; transcript_id "OTTHUMT00000076468.2"; gene_type "protein_coding"; gene_name "OR11A1"; transcript_type "protein_coding"; transcript_name "XXbac-BPG13B8.3-001"; exon_number 2; exon_id "OTTHUME00000336692.1"; protein_id "OTTHUMP00000029333.1";
chr6	havana	stop_codon	29426694	29426696	.	-	0	gene_id "OTTHUMG00000031225.3"; transcript_id "OTTHUMT00000076468.2"; gene_type "protein_coding"; gene_name "OR11A1"; transcript_type "protein_coding"; transcript_name "XXbac-BPG13B8.3-001"; exon_number 2; exon_id "OTTHUME00000336692.1"; protein_id "OTTHUMP00000029333.1";
chr6	havana	UTR	29428214	29428466	.	-	.	gene_id "OTTHUMG00000031225.3"; transcript_id "OTTHUMT00000076468.2"; gene_type "protein_coding"; gene_name "OR11A1"; transcript_type "protein_coding"; transcript_name "XXbac-BPG13B8.3-001"; exon_number 1; exon_id "OTTHUME00001000307.1"; protein_id "OTTHUMP00000029333.1";
chr6	havana	UTR	29425504	29426696	.	-	.	gene_id "OTTHUMG00000031225.3"; transcript_id "OTTHUMT00000076468.2"; gene_type "protein_coding"; gene_name "OR11A1"; transcript_type "protein_coding"; transcript_name "XXbac-BPG13B8.3-001"; exon_number 2; exon_id "OTTHUME00000336692.1"; protein_id "OTTHUMP00000029333.1";
chr6	havana	UTR	29427642	29427732	.	-	.	gene_id "OTTHUMG00000031225.3"; transcript_id "OTTHUMT00000076468.2"; gene_type "protein_coding"; gene_name "OR11A1"; transcript_type "protein_coding"; transcript_name "XXbac-BPG13B8.3-001"; exon_number 2; exon_id "OTTHUME00000336692.1"; protein_id "OTTHUMP00000029333.1";
chr6	havana	exon	29431864	29432074	.	-	.	gene_id "OTTHUMG00000031225.3"; transcript_id "OTTHUMT00000493101.1"; gene_type "protein_coding"; gene_name "OR11A1"; transcript_type "protein_coding"; transcript_name "XXbac-BPG13B8.3-003"; exon_number 1; exon_id "OTTHUME00002398527.1"; tag "alternative_5_UTR"; tag "RNA_Seq_supported_partial"; protein_id "OTTHUMP00000284263.1";
chr6	havana	exon	29425504	29427732	.	-	.	gene_id "OTTHUMG00000031225.3"; transcript_id "OTTHUMT00000493101.1"; gene_type "protein_coding"; gene_name "OR11A1"; transcript_type "protein_coding"; transcript_name "XXbac-BPG13B8.3-003"; exon_number 2; exon_id "OTTHUME00000336692.1"; tag "alternative_5_UTR"; tag "RNA_Seq_supported_partial"; protein_id "OTTHUMP00000284263.1";
chr6	havana	CDS	29426697	29427641	.	-	0	gene_id "OTTHUMG00000031225.3"; transcript_id "OTTHUMT00000493101.1"; gene_type "protein_coding"; gene_name "OR11A1"; transcript_type "protein_coding"; transcript_name "XXbac-BPG13B8.3-003"; exon_number 2; exon_id "OTTHUME00000336692.1"; tag "alternative_5_UTR"; tag "RNA_Seq_supported_partial"; protein_id "OTTHUMP00000284263.1";
chr6	havana	start_codon	29427639	29427641	.	-	0	gene_id "OTTHUMG00000031225.3"; transcript_id "OTTHUMT00000493101.1"; gene_type "protein_coding"; gene_name "OR11A1"; transcript_type "protein_coding"; transcript_name "XXbac-BPG13B8.3-003"; exon_number 2; exon_id "OTTHUME00000336692.1"; tag "alternative_5_UTR"; tag "RNA_Seq_supported_partial"; protein_id "OTTHUMP00000284263.1";
chr6	havana	stop_codon	29426694	29426696	.	-	0	gene_id "OTTHUMG00000031225.3"; transcript_id "OTTHUMT00000493101.1"; gene_type "protein_coding"; gene_name "OR11A1"; transcript_type "protein_coding"; transcript_name "XXbac-BPG13B8.3-003"; exon_number 2; exon_id "OTTHUME00000336692.1"; tag "alternative_5_UTR"; tag "RNA_Seq_supported_partial"; protein_id "OTTHUMP00000284263.1";
chr6	havana	UTR	29431864	29432074	.	-	.	gene_id "OTTHUMG00000031225.3"; transcript_id "OTTHUMT00000493101.1"; gene_type "protein_coding"; gene_name "OR11A1"; transcript_type "protein_coding"; transcript_name "XXbac-BPG13B8.3-003"; exon_number 1; exon_id "OTTHUME00002398527.1"; tag "alternative_5_UTR"; tag "RNA_Seq_supported_partial"; protein_id "OTTHUMP00000284263.1";
chr6	havana	UTR	29425504	29426696	.	-	.	gene_id "OTTHUMG00000031225.3"; transcript_id "OTTHUMT00000493101.1"; gene_type "protein_coding"; gene_name "OR11A1"; transcript_type "protein_coding"; transcript_name "XXbac-BPG13B8.3-003"; exon_number 2; exon_id "OTTHUME00000336692.1"; tag "alternative_5_UTR"; tag "RNA_Seq_supported_partial"; protein_id "OTTHUMP00000284263.1";
chr6	havana	UTR	29427642	29427732	.	-	.	gene_id "OTTHUMG00000031225.3"; transcript_id "OTTHUMT00000493101.1"; gene_type "protein_coding"; gene_name "OR11A1"; transcript_type "protein_coding"; transcript_name "XXbac-BPG13B8.3-003"; exon_number 2; exon_id "OTTHUME00000336692.1"; tag "alternative_5_UTR"; tag "RNA_Seq_supported_partial"; protein_id "OTTHUMP00000284263.1";
chr6	havana	exon	29456987	29457071	.	-	.	gene_id "OTTHUMG00000031225.3"; transcript_id "OTTHUMT00000193778.1"; gene_type "protein_coding"; gene_name "OR11A1"; transcript_type "protein_coding"; transcript_name "XXbac-BPG13B8.3-002"; exon_number 1; exon_id "OTTHUME00001000303.1"; tag "alternative_5_UTR"; protein_id "OTTHUMP00000108301.1";
chr6	havana	exon	29431864	29431987	.	-	.	gene_id "OTTHUMG00000031225.3"; transcript_id "OTTHUMT00000193778.1"; gene_type "protein_coding"; gene_name "OR11A1"; transcript_type "protein_coding"; transcript_name "XXbac-BPG13B8.3-002"; exon_number 2; exon_id "OTTHUME00001000304.1"; tag "alternative_5_UTR"; protein_id "OTTHUMP00000108301.1";
chr6	havana	exon	29430301	29430425	.	-	.	gene_id "OTTHUMG00000031225.3"; transcript_id "OTTHUMT00000193778.1"; gene_type "protein_coding"; gene_name "OR11A1"; transcript_type "protein_coding"; transcript_name "XXbac-BPG13B8.3-002"; exon_number 3; exon_id "OTTHUME00001000305.1"; tag "alternative_5_UTR"; protein_id "OTTHUMP00000108301.1";
chr6	havana	exon	29428913	29428960	.	-	.	gene_id "OTTHUMG00000031225.3"; transcript_id "OTTHUMT00000193778.1"; gene_type "protein_coding"; gene_name "OR11A1"; transcript_type "protein_coding"; transcript_name "XXbac-BPG13B8.3-002"; exon_number 4; exon_id "OTTHUME00001000306.1"; tag "alternative_5_UTR"; protein_id "OTTHUMP00000108301.1";
chr6	havana	exon	29425504	29427732	.	-	.	gene_id "OTTHUMG00000031225.3"; transcript_id "OTTHUMT00000193778.1"; gene_type "protein_coding"; gene_name "OR11A1"; transcript_type "protein_coding"; transcript_name "XXbac-BPG13B8.3-002"; exon_number 5; exon_id "OTTHUME00000336692.1"; tag "alternative_5_UTR"; protein_id "OTTHUMP00000108301.1";
chr6	havana	CDS	29426697	29427641	.	-	0	gene_id "OTTHUMG00000031225.3"; transcript_id "OTTHUMT00000193778.1"; gene_type "protein_coding"; gene_name "OR11A1"; transcript_type "protein_coding"; transcript_name "XXbac-BPG13B8.3-002"; exon_number 5; exon_id "OTTHUME00000336692.1"; tag "alternative_5_UTR"; protein_id "OTTHUMP00000108301.1";
chr6	havana	start_codon	29427639	29427641	.	-	0	gene_id "OTTHUMG00000031225.3"; transcript_id "OTTHUMT00000193778.1"; gene_type "protein_coding"; gene_name "OR11A1"; transcript_type "protein_coding"; transcript_name "XXbac-BPG13B8.3-002"; exon_number 5; exon_id "OTTHUME00000336692.1"; tag "alternative_5_UTR"; protein_id "OTTHUMP00000108301.1";
chr6	havana	stop_codon	29426694	29426696	.	-	0	gene_id "OTTHUMG00000031225.3"; transcript_id "OTTHUMT00000193778.1"; gene_type "protein_coding"; gene_name "OR11A1"; transcript_type "protein_coding"; transcript_name "XXbac-BPG13B8.3-002"; exon_number 5; exon_id "OTTHUME00000336692.1"; tag "alternative_5_UTR"; protein_id "OTTHUMP00000108301.1";
chr6	havana	UTR	29456987	29457071	.	-	.	gene_id "OTTHUMG00000031225.3"; transcript_id "OTTHUMT00000193778.1"; gene_type "protein_coding"; gene_name "OR11A1"; transcript_type "protein_coding"; transcript_name "XXbac-BPG13B8.3-002"; exon_number 1; exon_id "OTTHUME00001000303.1"; tag "alternative_5_UTR"; protein_id "OTTHUMP00000108301.1";
chr6	havana	UTR	29431864	29431987	.	-	.	gene_id "OTTHUMG00000031225.3"; transcript_id "OTTHUMT00000193778.1"; gene_type "protein_coding"; gene_name "OR11A1"; transcript_type "protein_coding"; transcript_name "XXbac-BPG13B8.3-002"; exon_number 2; exon_id "OTTHUME00001000304.1"; tag "alternative_5_UTR"; protein_id "OTTHUMP00000108301.1";
chr6	havana	UTR	29430301	29430425	.	-	.	gene_id "OTTHUMG00000031225.3"; transcript_id "OTTHUMT00000193778.1"; gene_type "protein_coding"; gene_name "OR11A1"; transcript_type "protein_coding"; transcript_name "XXbac-BPG13B8.3-002"; exon_number 3; exon_id "OTTHUME00001000305.1"; tag "alternative_5_UTR"; protein_id "OTTHUMP00000108301.1";
chr6	havana	UTR	29428913	29428960	.	-	.	gene_id "OTTHUMG00000031225.3"; transcript_id "OTTHUMT00000193778.1"; gene_type "protein_coding"; gene_name "OR11A1"; transcript_type "protein_coding"; transcript_name "XXbac-BPG13B8.3-002"; exon_number 4; exon_id "OTTHUME00001000306.1"; tag "alternative_5_UTR"; protein_id "OTTHUMP00000108301.1";
chr6	havana	UTR	29425504	29426696	.	-	.	gene_id "OTTHUMG00000031225.3"; transcript_id "OTTHUMT00000193778.1"; gene_type "protein_coding"; gene_name "OR11A1"; transcript_type "protein_coding"; transcript_name "XXbac-BPG13B8.3-002"; exon_number 5; exon_id "OTTHUME00000336692.1"; tag "alternative_5_UTR"; protein_id "OTTHUMP00000108301.1";
chr6	havana	UTR	29427642	29427732	.	-	.	gene_id "OTTHUMG00000031225.3"; transcript_id "OTTHUMT00000193778.1"; gene_type "protein_coding"; gene_name "OR11A1"; transcript_type "protein_coding"; transcript_name "XXbac-BPG13B8.3-002"; exon_number 5; exon_id "OTTHUME00000336692.1"; tag "alternative_5_UTR"; protein_id "OTTHUMP00000108301.1";
chr6	havana	exon	29439306	29440977	.	+	.	gene_id "OTTHUMG00000031207.5"; transcript_id "OTTHUMT00000076415.5"; gene_type "protein_coding"; gene_name "OR10C1"; transcript_type "protein_coding"; transcript_name "XXbac-BPG13B8.1-001"; exon_number 1; exon_id "OTTHUME00002382231.2"; protein_id "OTTHUMP00000029294.1";
chr6	havana	CDS	29440016	29440951	.	+	0	gene_id "OTTHUMG00000031207.5"; transcript_id "OTTHUMT00000076415.5"; gene_type "protein_coding"; gene_name "OR10C1"; transcript_type "protein_coding"; transcript_name "XXbac-BPG13B8.1-001"; exon_number 1; exon_id "OTTHUME00002382231.2"; protein_id "OTTHUMP00000029294.1";
chr6	havana	start_codon	29440016	29440018	.	+	0	gene_id "OTTHUMG00000031207.5"; transcript_id "OTTHUMT00000076415.5"; gene_type "protein_coding"; gene_name "OR10C1"; transcript_type "protein_coding"; transcript_name "XXbac-BPG13B8.1-001"; exon_number 1; exon_id "OTTHUME00002382231.2"; protein_id "OTTHUMP00000029294.1";
chr6	havana	stop_codon	29440952	29440954	.	+	0	gene_id "OTTHUMG00000031207.5"; transcript_id "OTTHUMT00000076415.5"; gene_type "protein_coding"; gene_name "OR10C1"; transcript_type "protein_coding"; transcript_name "XXbac-BPG13B8.1-001"; exon_number 1; exon_id "OTTHUME00002382231.2"; protein_id "OTTHUMP00000029294.1";
chr6	havana	UTR	29439306	29440015	.	+	.	gene_id "OTTHUMG00000031207.5"; transcript_id "OTTHUMT00000076415.5"; gene_type "protein_coding"; gene_name "OR10C1"; transcript_type "protein_coding"; transcript_name "XXbac-BPG13B8.1-001"; exon_number 1; exon_id "OTTHUME00002382231.2"; protein_id "OTTHUMP00000029294.1";
chr6	havana	UTR	29440952	29440977	.	+	.	gene_id "OTTHUMG00000031207.5"; transcript_id "OTTHUMT00000076415.5"; gene_type "protein_coding"; gene_name "OR10C1"; transcript_type "protein_coding"; transcript_name "XXbac-BPG13B8.1-001"; exon_number 1; exon_id "OTTHUME00002382231.2"; protein_id "OTTHUMP00000029294.1";
chr6	havana	exon	29457181	29457207	.	+	.	gene_id "OTTHUMG00000031050.4"; transcript_id "OTTHUMT00000194014.3"; gene_type "protein_coding"; gene_name "OR2H1"; transcript_type "protein_coding"; transcript_name "XXbac-BPG13B8.2-002"; exon_number 1; exon_id "OTTHUME00000334931.1"; tag "alternative_5_UTR"; protein_id "OTTHUMP00000108529.2";
chr6	havana	exon	29458454	29458569	.	+	.	gene_id "OTTHUMG00000031050.4"; transcript_id "OTTHUMT00000194014.3"; gene_type "protein_coding"; gene_name "OR2H1"; transcript_type "protein_coding"; transcript_name "XXbac-BPG13B8.2-002"; exon_number 2; exon_id "OTTHUME00000334929.1"; tag "alternative_5_UTR"; protein_id "OTTHUMP00000108529.2";
chr6	havana	exon	29460404	29460454	.	+	.	gene_id "OTTHUMG00000031050.4"; transcript_id "OTTHUMT00000194014.3"; gene_type "protein_coding"; gene_name "OR2H1"; transcript_type "protein_coding"; transcript_name "XXbac-BPG13B8.2-002"; exon_number 3; exon_id "OTTHUME00000334928.1"; tag "alternative_5_UTR"; protein_id "OTTHUMP00000108529.2";
chr6	havana	exon	29461499	29464328	.	+	.	gene_id "OTTHUMG00000031050.4"; transcript_id "OTTHUMT00000194014.3"; gene_type "protein_coding"; gene_name "OR2H1"; transcript_type "protein_coding"; transcript_name "XXbac-BPG13B8.2-002"; exon_number 4; exon_id "OTTHUME00000334930.4"; tag "alternative_5_UTR"; protein_id "OTTHUMP00000108529.2";
chr6	havana	CDS	29461770	29462717	.	+	0	gene_id "OTTHUMG00000031050.4"; transcript_id "OTTHUMT00000194014.3"; gene_type "protein_coding"; gene_name "OR2H1"; transcript_type "protein_coding"; transcript_name "XXbac-BPG13B8.2-002"; exon_number 4; exon_id "OTTHUME00000334930.4"; tag "alternative_5_UTR"; protein_id "OTTHUMP00000108529.2";
chr6	havana	start_codon	29461770	29461772	.	+	0	gene_id "OTTHUMG00000031050.4"; transcript_id "OTTHUMT00000194014.3"; gene_type "protein_coding"; gene_name "OR2H1"; transcript_type "protein_coding"; transcript_name "XXbac-BPG13B8.2-002"; exon_number 4; exon_id "OTTHUME00000334930.4"; tag "alternative_5_UTR"; protein_id "OTTHUMP00000108529.2";
chr6	havana	stop_codon	29462718	29462720	.	+	0	gene_id "OTTHUMG00000031050.4"; transcript_id "OTTHUMT00000194014.3"; gene_type "protein_coding"; gene_name "OR2H1"; transcript_type "protein_coding"; transcript_name "XXbac-BPG13B8.2-002"; exon_number 4; exon_id "OTTHUME00000334930.4"; tag "alternative_5_UTR"; protein_id "OTTHUMP00000108529.2";
chr6	havana	UTR	29457181	29457207	.	+	.	gene_id "OTTHUMG00000031050.4"; transcript_id "OTTHUMT00000194014.3"; gene_type "protein_coding"; gene_name "OR2H1"; transcript_type "protein_coding"; transcript_name "XXbac-BPG13B8.2-002"; exon_number 1; exon_id "OTTHUME00000334931.1"; tag "alternative_5_UTR"; protein_id "OTTHUMP00000108529.2";
chr6	havana	UTR	29458454	29458569	.	+	.	gene_id "OTTHUMG00000031050.4"; transcript_id "OTTHUMT00000194014.3"; gene_type "protein_coding"; gene_name "OR2H1"; transcript_type "protein_coding"; transcript_name "XXbac-BPG13B8.2-002"; exon_number 2; exon_id "OTTHUME00000334929.1"; tag "alternative_5_UTR"; protein_id "OTTHUMP00000108529.2";
chr6	havana	UTR	29460404	29460454	.	+	.	gene_id "OTTHUMG00000031050.4"; transcript_id "OTTHUMT00000194014.3"; gene_type "protein_coding"; gene_name "OR2H1"; transcript_type "protein_coding"; transcript_name "XXbac-BPG13B8.2-002"; exon_number 3; exon_id "OTTHUME00000334928.1"; tag "alternative_5_UTR"; protein_id "OTTHUMP00000108529.2";
chr6	havana	UTR	29461499	29461769	.	+	.	gene_id "OTTHUMG00000031050.4"; transcript_id "OTTHUMT00000194014.3"; gene_type "protein_coding"; gene_name "OR2H1"; transcript_type "protein_coding"; transcript_name "XXbac-BPG13B8.2-002"; exon_number 4; exon_id "OTTHUME00000334930.4"; tag "alternative_5_UTR"; protein_id "OTTHUMP00000108529.2";
chr6	havana	UTR	29462718	29464328	.	+	.	gene_id "OTTHUMG00000031050.4"; transcript_id "OTTHUMT00000194014.3"; gene_type "protein_coding"; gene_name "OR2H1"; transcript_type "protein_coding"; transcript_name "XXbac-BPG13B8.2-002"; exon_number 4; exon_id "OTTHUME00000334930.4"; tag "alternative_5_UTR"; protein_id "OTTHUMP00000108529.2";
chr6	havana	exon	29457188	29457207	.	+	.	gene_id "OTTHUMG00000031050.4"; transcript_id "OTTHUMT00000076055.3"; gene_type "protein_coding"; gene_name "OR2H1"; transcript_type "protein_coding"; transcript_name "XXbac-BPG13B8.2-001"; exon_number 1; exon_id "OTTHUME00001001445.1"; protein_id "OTTHUMP00000029056.3";
chr6	havana	exon	29458454	29458569	.	+	.	gene_id "OTTHUMG00000031050.4"; transcript_id "OTTHUMT00000076055.3"; gene_type "protein_coding"; gene_name "OR2H1"; transcript_type "protein_coding"; transcript_name "XXbac-BPG13B8.2-001"; exon_number 2; exon_id "OTTHUME00000334929.1"; protein_id "OTTHUMP00000029056.3";
chr6	havana	exon	29460404	29460454	.	+	.	gene_id "OTTHUMG00000031050.4"; transcript_id "OTTHUMT00000076055.3"; gene_type "protein_coding"; gene_name "OR2H1"; transcript_type "protein_coding"; transcript_name "XXbac-BPG13B8.2-001"; exon_number 3; exon_id "OTTHUME00000334928.1"; protein_id "OTTHUMP00000029056.3";
chr6	havana	exon	29461495	29464328	.	+	.	gene_id "OTTHUMG00000031050.4"; transcript_id "OTTHUMT00000076055.3"; gene_type "protein_coding"; gene_name "OR2H1"; transcript_type "protein_coding"; transcript_name "XXbac-BPG13B8.2-001"; exon_number 4; exon_id "OTTHUME00001001446.2"; protein_id "OTTHUMP00000029056.3";
chr6	havana	CDS	29461770	29462717	.	+	0	gene_id "OTTHUMG00000031050.4"; transcript_id "OTTHUMT00000076055.3"; gene_type "protein_coding"; gene_name "OR2H1"; transcript_type "protein_coding"; transcript_name "XXbac-BPG13B8.2-001"; exon_number 4; exon_id "OTTHUME00001001446.2"; protein_id "OTTHUMP00000029056.3";
chr6	havana	start_codon	29461770	29461772	.	+	0	gene_id "OTTHUMG00000031050.4"; transcript_id "OTTHUMT00000076055.3"; gene_type "protein_coding"; gene_name "OR2H1"; transcript_type "protein_coding"; transcript_name "XXbac-BPG13B8.2-001"; exon_number 4; exon_id "OTTHUME00001001446.2"; protein_id "OTTHUMP00000029056.3";
[truncated: 3,595 more rows]
