# Supplementary material for: Expert curation of the human and mouse olfactory receptor gene repertoires identifies conserved coding regions split across two exons
Source: BMC Genomics. 2020 Mar 3;21:196. doi: 10.1186/s12864-020-6583-3 (PMC7055050; doi:10.1186/s12864-020-6583-3)
Supplement: Supplementary file 6 — Additional file 6 Supplementary File 5 | GTF annotation file with all curated mouse OR transcript models from the Ensembl-HAVANA annotation. [file 12864_2020_6583_MOESM6_ESM.txt]

##description: Ensembl-HAVANA curated mouse olfactory receptor gene annotation
##format: gtf
chr1	havana	exon	92484981	92485113	.	-	.	gene_id "OTTMUSG00000048560.5"; transcript_id "OTTMUST00000124426.4"; gene_type "protein_coding"; gene_name "Olfr1416"; transcript_type "protein_coding"; transcript_name "RP24-262J2.2-001"; exon_number 1; exon_id "OTTMUSE00000710121.1"; tag "RNA_Seq_supported_partial"; protein_id "OTTMUSP00000067701.1";
chr1	havana	exon	92475925	92480629	.	-	.	gene_id "OTTMUSG00000048560.5"; transcript_id "OTTMUST00000124426.4"; gene_type "protein_coding"; gene_name "Olfr1416"; transcript_type "protein_coding"; transcript_name "RP24-262J2.2-001"; exon_number 2; exon_id "OTTMUSE00000731895.2"; tag "RNA_Seq_supported_partial"; protein_id "OTTMUSP00000067701.1";
chr1	havana	CDS	92479684	92480619	.	-	0	gene_id "OTTMUSG00000048560.5"; transcript_id "OTTMUST00000124426.4"; gene_type "protein_coding"; gene_name "Olfr1416"; transcript_type "protein_coding"; transcript_name "RP24-262J2.2-001"; exon_number 2; exon_id "OTTMUSE00000731895.2"; tag "RNA_Seq_supported_partial"; protein_id "OTTMUSP00000067701.1";
chr1	havana	start_codon	92480617	92480619	.	-	0	gene_id "OTTMUSG00000048560.5"; transcript_id "OTTMUST00000124426.4"; gene_type "protein_coding"; gene_name "Olfr1416"; transcript_type "protein_coding"; transcript_name "RP24-262J2.2-001"; exon_number 2; exon_id "OTTMUSE00000731895.2"; tag "RNA_Seq_supported_partial"; protein_id "OTTMUSP00000067701.1";
chr1	havana	stop_codon	92479681	92479683	.	-	0	gene_id "OTTMUSG00000048560.5"; transcript_id "OTTMUST00000124426.4"; gene_type "protein_coding"; gene_name "Olfr1416"; transcript_type "protein_coding"; transcript_name "RP24-262J2.2-001"; exon_number 2; exon_id "OTTMUSE00000731895.2"; tag "RNA_Seq_supported_partial"; protein_id "OTTMUSP00000067701.1";
chr1	havana	UTR	92484981	92485113	.	-	.	gene_id "OTTMUSG00000048560.5"; transcript_id "OTTMUST00000124426.4"; gene_type "protein_coding"; gene_name "Olfr1416"; transcript_type "protein_coding"; transcript_name "RP24-262J2.2-001"; exon_number 1; exon_id "OTTMUSE00000710121.1"; tag "RNA_Seq_supported_partial"; protein_id "OTTMUSP00000067701.1";
chr1	havana	UTR	92475925	92479683	.	-	.	gene_id "OTTMUSG00000048560.5"; transcript_id "OTTMUST00000124426.4"; gene_type "protein_coding"; gene_name "Olfr1416"; transcript_type "protein_coding"; transcript_name "RP24-262J2.2-001"; exon_number 2; exon_id "OTTMUSE00000731895.2"; tag "RNA_Seq_supported_partial"; protein_id "OTTMUSP00000067701.1";
chr1	havana	UTR	92480620	92480629	.	-	.	gene_id "OTTMUSG00000048560.5"; transcript_id "OTTMUST00000124426.4"; gene_type "protein_coding"; gene_name "Olfr1416"; transcript_type "protein_coding"; transcript_name "RP24-262J2.2-001"; exon_number 2; exon_id "OTTMUSE00000731895.2"; tag "RNA_Seq_supported_partial"; protein_id "OTTMUSP00000067701.1";
chr1	havana	exon	92495950	92496101	.	-	.	gene_id "OTTMUSG00000048561.4"; transcript_id "OTTMUST00000124427.4"; gene_type "protein_coding"; gene_name "Olfr1415"; transcript_type "protein_coding"; transcript_name "RP24-262J2.3-001"; exon_number 1; exon_id "OTTMUSE00000776239.1"; tag "RNA_Seq_supported_partial"; protein_id "OTTMUSP00000080416.1";
chr1	havana	exon	92489101	92491763	.	-	.	gene_id "OTTMUSG00000048561.4"; transcript_id "OTTMUST00000124427.4"; gene_type "protein_coding"; gene_name "Olfr1415"; transcript_type "protein_coding"; transcript_name "RP24-262J2.3-001"; exon_number 2; exon_id "OTTMUSE00000776240.1"; tag "RNA_Seq_supported_partial"; protein_id "OTTMUSP00000080416.1";
chr1	havana	CDS	92490821	92491753	.	-	0	gene_id "OTTMUSG00000048561.4"; transcript_id "OTTMUST00000124427.4"; gene_type "protein_coding"; gene_name "Olfr1415"; transcript_type "protein_coding"; transcript_name "RP24-262J2.3-001"; exon_number 2; exon_id "OTTMUSE00000776240.1"; tag "RNA_Seq_supported_partial"; protein_id "OTTMUSP00000080416.1";
chr1	havana	start_codon	92491751	92491753	.	-	0	gene_id "OTTMUSG00000048561.4"; transcript_id "OTTMUST00000124427.4"; gene_type "protein_coding"; gene_name "Olfr1415"; transcript_type "protein_coding"; transcript_name "RP24-262J2.3-001"; exon_number 2; exon_id "OTTMUSE00000776240.1"; tag "RNA_Seq_supported_partial"; protein_id "OTTMUSP00000080416.1";
chr1	havana	stop_codon	92490818	92490820	.	-	0	gene_id "OTTMUSG00000048561.4"; transcript_id "OTTMUST00000124427.4"; gene_type "protein_coding"; gene_name "Olfr1415"; transcript_type "protein_coding"; transcript_name "RP24-262J2.3-001"; exon_number 2; exon_id "OTTMUSE00000776240.1"; tag "RNA_Seq_supported_partial"; protein_id "OTTMUSP00000080416.1";
chr1	havana	UTR	92495950	92496101	.	-	.	gene_id "OTTMUSG00000048561.4"; transcript_id "OTTMUST00000124427.4"; gene_type "protein_coding"; gene_name "Olfr1415"; transcript_type "protein_coding"; transcript_name "RP24-262J2.3-001"; exon_number 1; exon_id "OTTMUSE00000776239.1"; tag "RNA_Seq_supported_partial"; protein_id "OTTMUSP00000080416.1";
chr1	havana	UTR	92489101	92490820	.	-	.	gene_id "OTTMUSG00000048561.4"; transcript_id "OTTMUST00000124427.4"; gene_type "protein_coding"; gene_name "Olfr1415"; transcript_type "protein_coding"; transcript_name "RP24-262J2.3-001"; exon_number 2; exon_id "OTTMUSE00000776240.1"; tag "RNA_Seq_supported_partial"; protein_id "OTTMUSP00000080416.1";
chr1	havana	UTR	92491754	92491763	.	-	.	gene_id "OTTMUSG00000048561.4"; transcript_id "OTTMUST00000124427.4"; gene_type "protein_coding"; gene_name "Olfr1415"; transcript_type "protein_coding"; transcript_name "RP24-262J2.3-001"; exon_number 2; exon_id "OTTMUSE00000776240.1"; tag "RNA_Seq_supported_partial"; protein_id "OTTMUSP00000080416.1";
chr1	havana	exon	92495950	92496078	.	-	.	gene_id "OTTMUSG00000048561.4"; transcript_id "OTTMUST00000139360.1"; gene_type "protein_coding"; gene_name "Olfr1415"; transcript_type "protein_coding"; transcript_name "RP24-262J2.3-002"; exon_number 1; exon_id "OTTMUSE00000710124.1"; protein_id "OTTMUSP00000073130.1";
chr1	havana	exon	92491539	92491763	.	-	.	gene_id "OTTMUSG00000048561.4"; transcript_id "OTTMUST00000139360.1"; gene_type "protein_coding"; gene_name "Olfr1415"; transcript_type "protein_coding"; transcript_name "RP24-262J2.3-002"; exon_number 2; exon_id "OTTMUSE00000710125.1"; protein_id "OTTMUSP00000073130.1";
chr1	havana	CDS	92491541	92491753	.	-	0	gene_id "OTTMUSG00000048561.4"; transcript_id "OTTMUST00000139360.1"; gene_type "protein_coding"; gene_name "Olfr1415"; transcript_type "protein_coding"; transcript_name "RP24-262J2.3-002"; exon_number 2; exon_id "OTTMUSE00000710125.1"; protein_id "OTTMUSP00000073130.1";
chr1	havana	start_codon	92491751	92491753	.	-	0	gene_id "OTTMUSG00000048561.4"; transcript_id "OTTMUST00000139360.1"; gene_type "protein_coding"; gene_name "Olfr1415"; transcript_type "protein_coding"; transcript_name "RP24-262J2.3-002"; exon_number 2; exon_id "OTTMUSE00000710125.1"; protein_id "OTTMUSP00000073130.1";
chr1	havana	exon	92491374	92491422	.	-	.	gene_id "OTTMUSG00000048561.4"; transcript_id "OTTMUST00000139360.1"; gene_type "protein_coding"; gene_name "Olfr1415"; transcript_type "protein_coding"; transcript_name "RP24-262J2.3-002"; exon_number 3; exon_id "OTTMUSE00000710123.1"; protein_id "OTTMUSP00000073130.1";
chr1	havana	stop_codon	92491539	92491540	.	-	0	gene_id "OTTMUSG00000048561.4"; transcript_id "OTTMUST00000139360.1"; gene_type "protein_coding"; gene_name "Olfr1415"; transcript_type "protein_coding"; transcript_name "RP24-262J2.3-002"; exon_number 2; exon_id "OTTMUSE00000710123.1"; protein_id "OTTMUSP00000073130.1";
chr1	havana	stop_codon	92491422	92491422	.	-	1	gene_id "OTTMUSG00000048561.4"; transcript_id "OTTMUST00000139360.1"; gene_type "protein_coding"; gene_name "Olfr1415"; transcript_type "protein_coding"; transcript_name "RP24-262J2.3-002"; exon_number 3; exon_id "OTTMUSE00000710123.1"; protein_id "OTTMUSP00000073130.1";
chr1	havana	UTR	92495950	92496078	.	-	.	gene_id "OTTMUSG00000048561.4"; transcript_id "OTTMUST00000139360.1"; gene_type "protein_coding"; gene_name "Olfr1415"; transcript_type "protein_coding"; transcript_name "RP24-262J2.3-002"; exon_number 1; exon_id "OTTMUSE00000710124.1"; protein_id "OTTMUSP00000073130.1";
chr1	havana	UTR	92491539	92491540	.	-	.	gene_id "OTTMUSG00000048561.4"; transcript_id "OTTMUST00000139360.1"; gene_type "protein_coding"; gene_name "Olfr1415"; transcript_type "protein_coding"; transcript_name "RP24-262J2.3-002"; exon_number 2; exon_id "OTTMUSE00000710125.1"; protein_id "OTTMUSP00000073130.1";
chr1	havana	UTR	92491754	92491763	.	-	.	gene_id "OTTMUSG00000048561.4"; transcript_id "OTTMUST00000139360.1"; gene_type "protein_coding"; gene_name "Olfr1415"; transcript_type "protein_coding"; transcript_name "RP24-262J2.3-002"; exon_number 2; exon_id "OTTMUSE00000710125.1"; protein_id "OTTMUSP00000073130.1";
chr1	havana	UTR	92491374	92491422	.	-	.	gene_id "OTTMUSG00000048561.4"; transcript_id "OTTMUST00000139360.1"; gene_type "protein_coding"; gene_name "Olfr1415"; transcript_type "protein_coding"; transcript_name "RP24-262J2.3-002"; exon_number 3; exon_id "OTTMUSE00000710123.1"; protein_id "OTTMUSP00000073130.1";
chr1	havana	exon	92518316	92518661	.	-	.	gene_id "OTTMUSG00000048562.3"; transcript_id "OTTMUST00000124429.3"; gene_type "protein_coding"; gene_name "Olfr1414"; transcript_type "protein_coding"; transcript_name "RP24-262J2.4-002"; exon_number 1; exon_id "OTTMUSE00000776265.1"; tag "alternative_5_UTR"; tag "RNA_Seq_supported_partial"; protein_id "OTTMUSP00000080428.1";
chr1	havana	exon	92506366	92512036	.	-	.	gene_id "OTTMUSG00000048562.3"; transcript_id "OTTMUST00000124429.3"; gene_type "protein_coding"; gene_name "Olfr1414"; transcript_type "protein_coding"; transcript_name "RP24-262J2.4-002"; exon_number 2; exon_id "OTTMUSE00000776266.1"; tag "alternative_5_UTR"; tag "RNA_Seq_supported_partial"; protein_id "OTTMUSP00000080428.1";
chr1	havana	CDS	92511091	92512026	.	-	0	gene_id "OTTMUSG00000048562.3"; transcript_id "OTTMUST00000124429.3"; gene_type "protein_coding"; gene_name "Olfr1414"; transcript_type "protein_coding"; transcript_name "RP24-262J2.4-002"; exon_number 2; exon_id "OTTMUSE00000776266.1"; tag "alternative_5_UTR"; tag "RNA_Seq_supported_partial"; protein_id "OTTMUSP00000080428.1";
chr1	havana	start_codon	92512024	92512026	.	-	0	gene_id "OTTMUSG00000048562.3"; transcript_id "OTTMUST00000124429.3"; gene_type "protein_coding"; gene_name "Olfr1414"; transcript_type "protein_coding"; transcript_name "RP24-262J2.4-002"; exon_number 2; exon_id "OTTMUSE00000776266.1"; tag "alternative_5_UTR"; tag "RNA_Seq_supported_partial"; protein_id "OTTMUSP00000080428.1";
chr1	havana	stop_codon	92511088	92511090	.	-	0	gene_id "OTTMUSG00000048562.3"; transcript_id "OTTMUST00000124429.3"; gene_type "protein_coding"; gene_name "Olfr1414"; transcript_type "protein_coding"; transcript_name "RP24-262J2.4-002"; exon_number 2; exon_id "OTTMUSE00000776266.1"; tag "alternative_5_UTR"; tag "RNA_Seq_supported_partial"; protein_id "OTTMUSP00000080428.1";
chr1	havana	UTR	92518316	92518661	.	-	.	gene_id "OTTMUSG00000048562.3"; transcript_id "OTTMUST00000124429.3"; gene_type "protein_coding"; gene_name "Olfr1414"; transcript_type "protein_coding"; transcript_name "RP24-262J2.4-002"; exon_number 1; exon_id "OTTMUSE00000776265.1"; tag "alternative_5_UTR"; tag "RNA_Seq_supported_partial"; protein_id "OTTMUSP00000080428.1";
chr1	havana	UTR	92506366	92511090	.	-	.	gene_id "OTTMUSG00000048562.3"; transcript_id "OTTMUST00000124429.3"; gene_type "protein_coding"; gene_name "Olfr1414"; transcript_type "protein_coding"; transcript_name "RP24-262J2.4-002"; exon_number 2; exon_id "OTTMUSE00000776266.1"; tag "alternative_5_UTR"; tag "RNA_Seq_supported_partial"; protein_id "OTTMUSP00000080428.1";
chr1	havana	UTR	92512027	92512036	.	-	.	gene_id "OTTMUSG00000048562.3"; transcript_id "OTTMUST00000124429.3"; gene_type "protein_coding"; gene_name "Olfr1414"; transcript_type "protein_coding"; transcript_name "RP24-262J2.4-002"; exon_number 2; exon_id "OTTMUSE00000776266.1"; tag "alternative_5_UTR"; tag "RNA_Seq_supported_partial"; protein_id "OTTMUSP00000080428.1";
chr1	havana	exon	92518316	92518419	.	-	.	gene_id "OTTMUSG00000048562.3"; transcript_id "OTTMUST00000124428.1"; gene_type "protein_coding"; gene_name "Olfr1414"; transcript_type "protein_coding"; transcript_name "RP24-262J2.4-001"; exon_number 1; exon_id "OTTMUSE00000663251.1"; protein_id "OTTMUSP00000067703.1";
chr1	havana	exon	92511048	92512102	.	-	.	gene_id "OTTMUSG00000048562.3"; transcript_id "OTTMUST00000124428.1"; gene_type "protein_coding"; gene_name "Olfr1414"; transcript_type "protein_coding"; transcript_name "RP24-262J2.4-001"; exon_number 2; exon_id "OTTMUSE00000663253.1"; protein_id "OTTMUSP00000067703.1";
chr1	havana	CDS	92511091	92512026	.	-	0	gene_id "OTTMUSG00000048562.3"; transcript_id "OTTMUST00000124428.1"; gene_type "protein_coding"; gene_name "Olfr1414"; transcript_type "protein_coding"; transcript_name "RP24-262J2.4-001"; exon_number 2; exon_id "OTTMUSE00000663253.1"; protein_id "OTTMUSP00000067703.1";
chr1	havana	start_codon	92512024	92512026	.	-	0	gene_id "OTTMUSG00000048562.3"; transcript_id "OTTMUST00000124428.1"; gene_type "protein_coding"; gene_name "Olfr1414"; transcript_type "protein_coding"; transcript_name "RP24-262J2.4-001"; exon_number 2; exon_id "OTTMUSE00000663253.1"; protein_id "OTTMUSP00000067703.1";
chr1	havana	stop_codon	92511088	92511090	.	-	0	gene_id "OTTMUSG00000048562.3"; transcript_id "OTTMUST00000124428.1"; gene_type "protein_coding"; gene_name "Olfr1414"; transcript_type "protein_coding"; transcript_name "RP24-262J2.4-001"; exon_number 2; exon_id "OTTMUSE00000663253.1"; protein_id "OTTMUSP00000067703.1";
chr1	havana	UTR	92518316	92518419	.	-	.	gene_id "OTTMUSG00000048562.3"; transcript_id "OTTMUST00000124428.1"; gene_type "protein_coding"; gene_name "Olfr1414"; transcript_type "protein_coding"; transcript_name "RP24-262J2.4-001"; exon_number 1; exon_id "OTTMUSE00000663251.1"; protein_id "OTTMUSP00000067703.1";
chr1	havana	UTR	92511048	92511090	.	-	.	gene_id "OTTMUSG00000048562.3"; transcript_id "OTTMUST00000124428.1"; gene_type "protein_coding"; gene_name "Olfr1414"; transcript_type "protein_coding"; transcript_name "RP24-262J2.4-001"; exon_number 2; exon_id "OTTMUSE00000663253.1"; protein_id "OTTMUSP00000067703.1";
chr1	havana	UTR	92512027	92512102	.	-	.	gene_id "OTTMUSG00000048562.3"; transcript_id "OTTMUST00000124428.1"; gene_type "protein_coding"; gene_name "Olfr1414"; transcript_type "protein_coding"; transcript_name "RP24-262J2.4-001"; exon_number 2; exon_id "OTTMUSE00000663253.1"; protein_id "OTTMUSP00000067703.1";
chr1	havana	exon	92571322	92571659	.	+	.	gene_id "OTTMUSG00000048563.2"; transcript_id "OTTMUST00000124430.2"; gene_type "protein_coding"; gene_name "Olfr1413"; transcript_type "protein_coding"; transcript_name "RP23-145J9.3-001"; exon_number 1; exon_id "OTTMUSE00000776318.1"; tag "RNA_Seq_supported_partial"; protein_id "OTTMUSP00000080449.1";
chr1	havana	exon	92573012	92574397	.	+	.	gene_id "OTTMUSG00000048563.2"; transcript_id "OTTMUST00000124430.2"; gene_type "protein_coding"; gene_name "Olfr1413"; transcript_type "protein_coding"; transcript_name "RP23-145J9.3-001"; exon_number 2; exon_id "OTTMUSE00000776317.1"; tag "RNA_Seq_supported_partial"; protein_id "OTTMUSP00000080449.1";
chr1	havana	CDS	92573173	92574141	.	+	0	gene_id "OTTMUSG00000048563.2"; transcript_id "OTTMUST00000124430.2"; gene_type "protein_coding"; gene_name "Olfr1413"; transcript_type "protein_coding"; transcript_name "RP23-145J9.3-001"; exon_number 2; exon_id "OTTMUSE00000776317.1"; tag "RNA_Seq_supported_partial"; protein_id "OTTMUSP00000080449.1";
chr1	havana	start_codon	92573173	92573175	.	+	0	gene_id "OTTMUSG00000048563.2"; transcript_id "OTTMUST00000124430.2"; gene_type "protein_coding"; gene_name "Olfr1413"; transcript_type "protein_coding"; transcript_name "RP23-145J9.3-001"; exon_number 2; exon_id "OTTMUSE00000776317.1"; tag "RNA_Seq_supported_partial"; protein_id "OTTMUSP00000080449.1";
chr1	havana	stop_codon	92574142	92574144	.	+	0	gene_id "OTTMUSG00000048563.2"; transcript_id "OTTMUST00000124430.2"; gene_type "protein_coding"; gene_name "Olfr1413"; transcript_type "protein_coding"; transcript_name "RP23-145J9.3-001"; exon_number 2; exon_id "OTTMUSE00000776317.1"; tag "RNA_Seq_supported_partial"; protein_id "OTTMUSP00000080449.1";
chr1	havana	UTR	92571322	92571659	.	+	.	gene_id "OTTMUSG00000048563.2"; transcript_id "OTTMUST00000124430.2"; gene_type "protein_coding"; gene_name "Olfr1413"; transcript_type "protein_coding"; transcript_name "RP23-145J9.3-001"; exon_number 1; exon_id "OTTMUSE00000776318.1"; tag "RNA_Seq_supported_partial"; protein_id "OTTMUSP00000080449.1";
chr1	havana	UTR	92573012	92573172	.	+	.	gene_id "OTTMUSG00000048563.2"; transcript_id "OTTMUST00000124430.2"; gene_type "protein_coding"; gene_name "Olfr1413"; transcript_type "protein_coding"; transcript_name "RP23-145J9.3-001"; exon_number 2; exon_id "OTTMUSE00000776317.1"; tag "RNA_Seq_supported_partial"; protein_id "OTTMUSP00000080449.1";
chr1	havana	UTR	92574142	92574397	.	+	.	gene_id "OTTMUSG00000048563.2"; transcript_id "OTTMUST00000124430.2"; gene_type "protein_coding"; gene_name "Olfr1413"; transcript_type "protein_coding"; transcript_name "RP23-145J9.3-001"; exon_number 2; exon_id "OTTMUSE00000776317.1"; tag "RNA_Seq_supported_partial"; protein_id "OTTMUSP00000080449.1";
chr1	havana	exon	92574614	92574796	.	+	.	gene_id "OTTMUSG00000048564.2"; transcript_id "OTTMUST00000124431.2"; gene_type "unprocessed_pseudogene"; gene_name "RP23-145J9.4"; transcript_type "unprocessed_pseudogene"; transcript_name "RP23-145J9.4-001"; exon_number 1; exon_id "OTTMUSE00000776430.1";
chr1	havana	exon	92585779	92586167	.	+	.	gene_id "OTTMUSG00000048566.4"; transcript_id "OTTMUST00000124433.4"; gene_type "protein_coding"; gene_name "Olfr1412"; transcript_type "protein_coding"; transcript_name "RP23-145J9.5-001"; exon_number 1; exon_id "OTTMUSE00000776537.1"; tag "RNA_Seq_supported_partial"; protein_id "OTTMUSP00000080541.1";
chr1	havana	exon	92588102	92591375	.	+	.	gene_id "OTTMUSG00000048566.4"; transcript_id "OTTMUST00000124433.4"; gene_type "protein_coding"; gene_name "Olfr1412"; transcript_type "protein_coding"; transcript_name "RP23-145J9.5-001"; exon_number 2; exon_id "OTTMUSE00000776538.1"; tag "RNA_Seq_supported_partial"; protein_id "OTTMUSP00000080541.1";
chr1	havana	CDS	92588332	92589294	.	+	0	gene_id "OTTMUSG00000048566.4"; transcript_id "OTTMUST00000124433.4"; gene_type "protein_coding"; gene_name "Olfr1412"; transcript_type "protein_coding"; transcript_name "RP23-145J9.5-001"; exon_number 2; exon_id "OTTMUSE00000776538.1"; tag "RNA_Seq_supported_partial"; protein_id "OTTMUSP00000080541.1";
chr1	havana	start_codon	92588332	92588334	.	+	0	gene_id "OTTMUSG00000048566.4"; transcript_id "OTTMUST00000124433.4"; gene_type "protein_coding"; gene_name "Olfr1412"; transcript_type "protein_coding"; transcript_name "RP23-145J9.5-001"; exon_number 2; exon_id "OTTMUSE00000776538.1"; tag "RNA_Seq_supported_partial"; protein_id "OTTMUSP00000080541.1";
chr1	havana	stop_codon	92589295	92589297	.	+	0	gene_id "OTTMUSG00000048566.4"; transcript_id "OTTMUST00000124433.4"; gene_type "protein_coding"; gene_name "Olfr1412"; transcript_type "protein_coding"; transcript_name "RP23-145J9.5-001"; exon_number 2; exon_id "OTTMUSE00000776538.1"; tag "RNA_Seq_supported_partial"; protein_id "OTTMUSP00000080541.1";
chr1	havana	UTR	92585779	92586167	.	+	.	gene_id "OTTMUSG00000048566.4"; transcript_id "OTTMUST00000124433.4"; gene_type "protein_coding"; gene_name "Olfr1412"; transcript_type "protein_coding"; transcript_name "RP23-145J9.5-001"; exon_number 1; exon_id "OTTMUSE00000776537.1"; tag "RNA_Seq_supported_partial"; protein_id "OTTMUSP00000080541.1";
chr1	havana	UTR	92588102	92588331	.	+	.	gene_id "OTTMUSG00000048566.4"; transcript_id "OTTMUST00000124433.4"; gene_type "protein_coding"; gene_name "Olfr1412"; transcript_type "protein_coding"; transcript_name "RP23-145J9.5-001"; exon_number 2; exon_id "OTTMUSE00000776538.1"; tag "RNA_Seq_supported_partial"; protein_id "OTTMUSP00000080541.1";
chr1	havana	UTR	92589295	92591375	.	+	.	gene_id "OTTMUSG00000048566.4"; transcript_id "OTTMUST00000124433.4"; gene_type "protein_coding"; gene_name "Olfr1412"; transcript_type "protein_coding"; transcript_name "RP23-145J9.5-001"; exon_number 2; exon_id "OTTMUSE00000776538.1"; tag "RNA_Seq_supported_partial"; protein_id "OTTMUSP00000080541.1";
chr1	havana	exon	92589872	92589917	.	+	.	gene_id "OTTMUSG00000056407.1"; transcript_id "OTTMUST00000139361.1"; gene_type "unprocessed_pseudogene"; gene_name "RP23-145J9.12"; transcript_type "unprocessed_pseudogene"; transcript_name "RP23-145J9.12-001"; exon_number 1; exon_id "OTTMUSE00000710126.1";
chr1	havana	exon	92594411	92594854	.	+	.	gene_id "OTTMUSG00000048567.4"; transcript_id "OTTMUST00000124434.4"; gene_type "protein_coding"; gene_name "Olfr1411"; transcript_type "protein_coding"; transcript_name "RP23-145J9.7-001"; exon_number 1; exon_id "OTTMUSE00000778520.1"; tag "RNA_Seq_supported_partial"; protein_id "OTTMUSP00000081095.1";
chr1	havana	exon	92596377	92597753	.	+	.	gene_id "OTTMUSG00000048567.4"; transcript_id "OTTMUST00000124434.4"; gene_type "protein_coding"; gene_name "Olfr1411"; transcript_type "protein_coding"; transcript_name "RP23-145J9.7-001"; exon_number 2; exon_id "OTTMUSE00000778517.1"; tag "RNA_Seq_supported_partial"; protein_id "OTTMUSP00000081095.1";
chr1	havana	CDS	92596521	92597489	.	+	0	gene_id "OTTMUSG00000048567.4"; transcript_id "OTTMUST00000124434.4"; gene_type "protein_coding"; gene_name "Olfr1411"; transcript_type "protein_coding"; transcript_name "RP23-145J9.7-001"; exon_number 2; exon_id "OTTMUSE00000778517.1"; tag "RNA_Seq_supported_partial"; protein_id "OTTMUSP00000081095.1";
chr1	havana	start_codon	92596521	92596523	.	+	0	gene_id "OTTMUSG00000048567.4"; transcript_id "OTTMUST00000124434.4"; gene_type "protein_coding"; gene_name "Olfr1411"; transcript_type "protein_coding"; transcript_name "RP23-145J9.7-001"; exon_number 2; exon_id "OTTMUSE00000778517.1"; tag "RNA_Seq_supported_partial"; protein_id "OTTMUSP00000081095.1";
chr1	havana	stop_codon	92597490	92597492	.	+	0	gene_id "OTTMUSG00000048567.4"; transcript_id "OTTMUST00000124434.4"; gene_type "protein_coding"; gene_name "Olfr1411"; transcript_type "protein_coding"; transcript_name "RP23-145J9.7-001"; exon_number 2; exon_id "OTTMUSE00000778517.1"; tag "RNA_Seq_supported_partial"; protein_id "OTTMUSP00000081095.1";
chr1	havana	UTR	92594411	92594854	.	+	.	gene_id "OTTMUSG00000048567.4"; transcript_id "OTTMUST00000124434.4"; gene_type "protein_coding"; gene_name "Olfr1411"; transcript_type "protein_coding"; transcript_name "RP23-145J9.7-001"; exon_number 1; exon_id "OTTMUSE00000778520.1"; tag "RNA_Seq_supported_partial"; protein_id "OTTMUSP00000081095.1";
chr1	havana	UTR	92596377	92596520	.	+	.	gene_id "OTTMUSG00000048567.4"; transcript_id "OTTMUST00000124434.4"; gene_type "protein_coding"; gene_name "Olfr1411"; transcript_type "protein_coding"; transcript_name "RP23-145J9.7-001"; exon_number 2; exon_id "OTTMUSE00000778517.1"; tag "RNA_Seq_supported_partial"; protein_id "OTTMUSP00000081095.1";
chr1	havana	UTR	92597490	92597753	.	+	.	gene_id "OTTMUSG00000048567.4"; transcript_id "OTTMUST00000124434.4"; gene_type "protein_coding"; gene_name "Olfr1411"; transcript_type "protein_coding"; transcript_name "RP23-145J9.7-001"; exon_number 2; exon_id "OTTMUSE00000778517.1"; tag "RNA_Seq_supported_partial"; protein_id "OTTMUSP00000081095.1";
chr1	havana	exon	92594411	92594854	.	+	.	gene_id "OTTMUSG00000048567.4"; transcript_id "OTTMUST00000155862.1"; gene_type "protein_coding"; gene_name "Olfr1411"; transcript_type "protein_coding"; transcript_name "RP23-145J9.7-002"; exon_number 1; exon_id "OTTMUSE00000778520.1"; tag "RNA_Seq_supported_partial"; protein_id "OTTMUSP00000081096.1";
chr1	havana	exon	92596297	92597753	.	+	.	gene_id "OTTMUSG00000048567.4"; transcript_id "OTTMUST00000155862.1"; gene_type "protein_coding"; gene_name "Olfr1411"; transcript_type "protein_coding"; transcript_name "RP23-145J9.7-002"; exon_number 2; exon_id "OTTMUSE00000778519.1"; tag "RNA_Seq_supported_partial"; protein_id "OTTMUSP00000081096.1";
chr1	havana	CDS	92596521	92597489	.	+	0	gene_id "OTTMUSG00000048567.4"; transcript_id "OTTMUST00000155862.1"; gene_type "protein_coding"; gene_name "Olfr1411"; transcript_type "protein_coding"; transcript_name "RP23-145J9.7-002"; exon_number 2; exon_id "OTTMUSE00000778519.1"; tag "RNA_Seq_supported_partial"; protein_id "OTTMUSP00000081096.1";
chr1	havana	start_codon	92596521	92596523	.	+	0	gene_id "OTTMUSG00000048567.4"; transcript_id "OTTMUST00000155862.1"; gene_type "protein_coding"; gene_name "Olfr1411"; transcript_type "protein_coding"; transcript_name "RP23-145J9.7-002"; exon_number 2; exon_id "OTTMUSE00000778519.1"; tag "RNA_Seq_supported_partial"; protein_id "OTTMUSP00000081096.1";
chr1	havana	stop_codon	92597490	92597492	.	+	0	gene_id "OTTMUSG00000048567.4"; transcript_id "OTTMUST00000155862.1"; gene_type "protein_coding"; gene_name "Olfr1411"; transcript_type "protein_coding"; transcript_name "RP23-145J9.7-002"; exon_number 2; exon_id "OTTMUSE00000778519.1"; tag "RNA_Seq_supported_partial"; protein_id "OTTMUSP00000081096.1";
chr1	havana	UTR	92594411	92594854	.	+	.	gene_id "OTTMUSG00000048567.4"; transcript_id "OTTMUST00000155862.1"; gene_type "protein_coding"; gene_name "Olfr1411"; transcript_type "protein_coding"; transcript_name "RP23-145J9.7-002"; exon_number 1; exon_id "OTTMUSE00000778520.1"; tag "RNA_Seq_supported_partial"; protein_id "OTTMUSP00000081096.1";
chr1	havana	UTR	92596297	92596520	.	+	.	gene_id "OTTMUSG00000048567.4"; transcript_id "OTTMUST00000155862.1"; gene_type "protein_coding"; gene_name "Olfr1411"; transcript_type "protein_coding"; transcript_name "RP23-145J9.7-002"; exon_number 2; exon_id "OTTMUSE00000778519.1"; tag "RNA_Seq_supported_partial"; protein_id "OTTMUSP00000081096.1";
chr1	havana	UTR	92597490	92597753	.	+	.	gene_id "OTTMUSG00000048567.4"; transcript_id "OTTMUST00000155862.1"; gene_type "protein_coding"; gene_name "Olfr1411"; transcript_type "protein_coding"; transcript_name "RP23-145J9.7-002"; exon_number 2; exon_id "OTTMUSE00000778519.1"; tag "RNA_Seq_supported_partial"; protein_id "OTTMUSP00000081096.1";
chr1	havana	exon	92595365	92595476	.	+	.	gene_id "OTTMUSG00000056408.1"; transcript_id "OTTMUST00000139362.1"; gene_type "unprocessed_pseudogene"; gene_name "RP23-145J9.13"; transcript_type "unprocessed_pseudogene"; transcript_name "RP23-145J9.13-001"; exon_number 1; exon_id "OTTMUSE00000710127.1";
chr1	havana	exon	92605782	92606576	.	+	.	gene_id "OTTMUSG00000048568.3"; transcript_id "OTTMUST00000155385.1"; gene_type "protein_coding"; gene_name "Olfr1410"; transcript_type "protein_coding"; transcript_name "RP23-145J9.8-002"; exon_number 1; exon_id "OTTMUSE00000776787.1"; tag "RNA_Seq_supported_partial"; protein_id "OTTMUSP00000080644.1";
chr1	havana	exon	92607675	92614806	.	+	.	gene_id "OTTMUSG00000048568.3"; transcript_id "OTTMUST00000155385.1"; gene_type "protein_coding"; gene_name "Olfr1410"; transcript_type "protein_coding"; transcript_name "RP23-145J9.8-002"; exon_number 2; exon_id "OTTMUSE00000776786.1"; tag "RNA_Seq_supported_partial"; protein_id "OTTMUSP00000080644.1";
chr1	havana	CDS	92607839	92608804	.	+	0	gene_id "OTTMUSG00000048568.3"; transcript_id "OTTMUST00000155385.1"; gene_type "protein_coding"; gene_name "Olfr1410"; transcript_type "protein_coding"; transcript_name "RP23-145J9.8-002"; exon_number 2; exon_id "OTTMUSE00000776786.1"; tag "RNA_Seq_supported_partial"; protein_id "OTTMUSP00000080644.1";
chr1	havana	start_codon	92607839	92607841	.	+	0	gene_id "OTTMUSG00000048568.3"; transcript_id "OTTMUST00000155385.1"; gene_type "protein_coding"; gene_name "Olfr1410"; transcript_type "protein_coding"; transcript_name "RP23-145J9.8-002"; exon_number 2; exon_id "OTTMUSE00000776786.1"; tag "RNA_Seq_supported_partial"; protein_id "OTTMUSP00000080644.1";
chr1	havana	stop_codon	92608805	92608807	.	+	0	gene_id "OTTMUSG00000048568.3"; transcript_id "OTTMUST00000155385.1"; gene_type "protein_coding"; gene_name "Olfr1410"; transcript_type "protein_coding"; transcript_name "RP23-145J9.8-002"; exon_number 2; exon_id "OTTMUSE00000776786.1"; tag "RNA_Seq_supported_partial"; protein_id "OTTMUSP00000080644.1";
chr1	havana	UTR	92605782	92606576	.	+	.	gene_id "OTTMUSG00000048568.3"; transcript_id "OTTMUST00000155385.1"; gene_type "protein_coding"; gene_name "Olfr1410"; transcript_type "protein_coding"; transcript_name "RP23-145J9.8-002"; exon_number 1; exon_id "OTTMUSE00000776787.1"; tag "RNA_Seq_supported_partial"; protein_id "OTTMUSP00000080644.1";
chr1	havana	UTR	92607675	92607838	.	+	.	gene_id "OTTMUSG00000048568.3"; transcript_id "OTTMUST00000155385.1"; gene_type "protein_coding"; gene_name "Olfr1410"; transcript_type "protein_coding"; transcript_name "RP23-145J9.8-002"; exon_number 2; exon_id "OTTMUSE00000776786.1"; tag "RNA_Seq_supported_partial"; protein_id "OTTMUSP00000080644.1";
chr1	havana	UTR	92608805	92614806	.	+	.	gene_id "OTTMUSG00000048568.3"; transcript_id "OTTMUST00000155385.1"; gene_type "protein_coding"; gene_name "Olfr1410"; transcript_type "protein_coding"; transcript_name "RP23-145J9.8-002"; exon_number 2; exon_id "OTTMUSE00000776786.1"; tag "RNA_Seq_supported_partial"; protein_id "OTTMUSP00000080644.1";
chr1	havana	exon	92605823	92606081	.	+	.	gene_id "OTTMUSG00000048568.3"; transcript_id "OTTMUST00000124435.3"; gene_type "protein_coding"; gene_name "Olfr1410"; transcript_type "protein_coding"; transcript_name "RP23-145J9.8-001"; exon_number 1; exon_id "OTTMUSE00000776785.1"; tag "RNA_Seq_supported_partial"; protein_id "OTTMUSP00000080643.1";
chr1	havana	exon	92606507	92606576	.	+	.	gene_id "OTTMUSG00000048568.3"; transcript_id "OTTMUST00000124435.3"; gene_type "protein_coding"; gene_name "Olfr1410"; transcript_type "protein_coding"; transcript_name "RP23-145J9.8-001"; exon_number 2; exon_id "OTTMUSE00000776783.1"; tag "RNA_Seq_supported_partial"; protein_id "OTTMUSP00000080643.1";
chr1	havana	exon	92607675	92612778	.	+	.	gene_id "OTTMUSG00000048568.3"; transcript_id "OTTMUST00000124435.3"; gene_type "protein_coding"; gene_name "Olfr1410"; transcript_type "protein_coding"; transcript_name "RP23-145J9.8-001"; exon_number 3; exon_id "OTTMUSE00000776784.1"; tag "RNA_Seq_supported_partial"; protein_id "OTTMUSP00000080643.1";
chr1	havana	CDS	92607839	92608804	.	+	0	gene_id "OTTMUSG00000048568.3"; transcript_id "OTTMUST00000124435.3"; gene_type "protein_coding"; gene_name "Olfr1410"; transcript_type "protein_coding"; transcript_name "RP23-145J9.8-001"; exon_number 3; exon_id "OTTMUSE00000776784.1"; tag "RNA_Seq_supported_partial"; protein_id "OTTMUSP00000080643.1";
chr1	havana	start_codon	92607839	92607841	.	+	0	gene_id "OTTMUSG00000048568.3"; transcript_id "OTTMUST00000124435.3"; gene_type "protein_coding"; gene_name "Olfr1410"; transcript_type "protein_coding"; transcript_name "RP23-145J9.8-001"; exon_number 3; exon_id "OTTMUSE00000776784.1"; tag "RNA_Seq_supported_partial"; protein_id "OTTMUSP00000080643.1";
chr1	havana	stop_codon	92608805	92608807	.	+	0	gene_id "OTTMUSG00000048568.3"; transcript_id "OTTMUST00000124435.3"; gene_type "protein_coding"; gene_name "Olfr1410"; transcript_type "protein_coding"; transcript_name "RP23-145J9.8-001"; exon_number 3; exon_id "OTTMUSE00000776784.1"; tag "RNA_Seq_supported_partial"; protein_id "OTTMUSP00000080643.1";
chr1	havana	UTR	92605823	92606081	.	+	.	gene_id "OTTMUSG00000048568.3"; transcript_id "OTTMUST00000124435.3"; gene_type "protein_coding"; gene_name "Olfr1410"; transcript_type "protein_coding"; transcript_name "RP23-145J9.8-001"; exon_number 1; exon_id "OTTMUSE00000776785.1"; tag "RNA_Seq_supported_partial"; protein_id "OTTMUSP00000080643.1";
chr1	havana	UTR	92606507	92606576	.	+	.	gene_id "OTTMUSG00000048568.3"; transcript_id "OTTMUST00000124435.3"; gene_type "protein_coding"; gene_name "Olfr1410"; transcript_type "protein_coding"; transcript_name "RP23-145J9.8-001"; exon_number 2; exon_id "OTTMUSE00000776783.1"; tag "RNA_Seq_supported_partial"; protein_id "OTTMUSP00000080643.1";
chr1	havana	UTR	92607675	92607838	.	+	.	gene_id "OTTMUSG00000048568.3"; transcript_id "OTTMUST00000124435.3"; gene_type "protein_coding"; gene_name "Olfr1410"; transcript_type "protein_coding"; transcript_name "RP23-145J9.8-001"; exon_number 3; exon_id "OTTMUSE00000776784.1"; tag "RNA_Seq_supported_partial"; protein_id "OTTMUSP00000080643.1";
chr1	havana	UTR	92608805	92612778	.	+	.	gene_id "OTTMUSG00000048568.3"; transcript_id "OTTMUST00000124435.3"; gene_type "protein_coding"; gene_name "Olfr1410"; transcript_type "protein_coding"; transcript_name "RP23-145J9.8-001"; exon_number 3; exon_id "OTTMUSE00000776784.1"; tag "RNA_Seq_supported_partial"; protein_id "OTTMUSP00000080643.1";
chr1	havana	exon	92617788	92618278	.	+	.	gene_id "OTTMUSG00000048569.2"; transcript_id "OTTMUST00000124436.2"; gene_type "protein_coding"; gene_name "Olfr12"; transcript_type "protein_coding"; transcript_name "RP23-145J9.9-001"; exon_number 1; exon_id "OTTMUSE00000776900.1"; tag "RNA_Seq_supported_partial"; protein_id "OTTMUSP00000080688.1";
chr1	havana	exon	92619746	92623412	.	+	.	gene_id "OTTMUSG00000048569.2"; transcript_id "OTTMUST00000124436.2"; gene_type "protein_coding"; gene_name "Olfr12"; transcript_type "protein_coding"; transcript_name "RP23-145J9.9-001"; exon_number 2; exon_id "OTTMUSE00000776901.1"; tag "RNA_Seq_supported_partial"; protein_id "OTTMUSP00000080688.1";
chr1	havana	CDS	92619908	92620906	.	+	0	gene_id "OTTMUSG00000048569.2"; transcript_id "OTTMUST00000124436.2"; gene_type "protein_coding"; gene_name "Olfr12"; transcript_type "protein_coding"; transcript_name "RP23-145J9.9-001"; exon_number 2; exon_id "OTTMUSE00000776901.1"; tag "RNA_Seq_supported_partial"; protein_id "OTTMUSP00000080688.1";
chr1	havana	start_codon	92619908	92619910	.	+	0	gene_id "OTTMUSG00000048569.2"; transcript_id "OTTMUST00000124436.2"; gene_type "protein_coding"; gene_name "Olfr12"; transcript_type "protein_coding"; transcript_name "RP23-145J9.9-001"; exon_number 2; exon_id "OTTMUSE00000776901.1"; tag "RNA_Seq_supported_partial"; protein_id "OTTMUSP00000080688.1";
chr1	havana	stop_codon	92620907	92620909	.	+	0	gene_id "OTTMUSG00000048569.2"; transcript_id "OTTMUST00000124436.2"; gene_type "protein_coding"; gene_name "Olfr12"; transcript_type "protein_coding"; transcript_name "RP23-145J9.9-001"; exon_number 2; exon_id "OTTMUSE00000776901.1"; tag "RNA_Seq_supported_partial"; protein_id "OTTMUSP00000080688.1";
chr1	havana	UTR	92617788	92618278	.	+	.	gene_id "OTTMUSG00000048569.2"; transcript_id "OTTMUST00000124436.2"; gene_type "protein_coding"; gene_name "Olfr12"; transcript_type "protein_coding"; transcript_name "RP23-145J9.9-001"; exon_number 1; exon_id "OTTMUSE00000776900.1"; tag "RNA_Seq_supported_partial"; protein_id "OTTMUSP00000080688.1";
chr1	havana	UTR	92619746	92619907	.	+	.	gene_id "OTTMUSG00000048569.2"; transcript_id "OTTMUST00000124436.2"; gene_type "protein_coding"; gene_name "Olfr12"; transcript_type "protein_coding"; transcript_name "RP23-145J9.9-001"; exon_number 2; exon_id "OTTMUSE00000776901.1"; tag "RNA_Seq_supported_partial"; protein_id "OTTMUSP00000080688.1";
chr1	havana	UTR	92620907	92623412	.	+	.	gene_id "OTTMUSG00000048569.2"; transcript_id "OTTMUST00000124436.2"; gene_type "protein_coding"; gene_name "Olfr12"; transcript_type "protein_coding"; transcript_name "RP23-145J9.9-001"; exon_number 2; exon_id "OTTMUSE00000776901.1"; tag "RNA_Seq_supported_partial"; protein_id "OTTMUSP00000080688.1";
chr1	havana	exon	172950409	172950516	.	+	.	gene_id "OTTMUSG00000050161.3"; transcript_id "OTTMUST00000127517.3"; gene_type "protein_coding"; gene_name "Olfr16"; transcript_type "protein_coding"; transcript_name "WI1-1757K17.1-001"; exon_number 1; exon_id "OTTMUSE00000775727.1"; tag "RNA_Seq_supported_partial"; protein_id "OTTMUSP00000080213.1";
chr1	havana	exon	172951873	172952221	.	+	.	gene_id "OTTMUSG00000050161.3"; transcript_id "OTTMUST00000127517.3"; gene_type "protein_coding"; gene_name "Olfr16"; transcript_type "protein_coding"; transcript_name "WI1-1757K17.1-001"; exon_number 2; exon_id "OTTMUSE00000775726.1"; tag "RNA_Seq_supported_partial"; protein_id "OTTMUSP00000080213.1";
chr1	havana	exon	172956125	172958357	.	+	.	gene_id "OTTMUSG00000050161.3"; transcript_id "OTTMUST00000127517.3"; gene_type "protein_coding"; gene_name "Olfr16"; transcript_type "protein_coding"; transcript_name "WI1-1757K17.1-001"; exon_number 3; exon_id "OTTMUSE00000775728.1"; tag "RNA_Seq_supported_partial"; protein_id "OTTMUSP00000080213.1";
chr1	havana	CDS	172956797	172957723	.	+	0	gene_id "OTTMUSG00000050161.3"; transcript_id "OTTMUST00000127517.3"; gene_type "protein_coding"; gene_name "Olfr16"; transcript_type "protein_coding"; transcript_name "WI1-1757K17.1-001"; exon_number 3; exon_id "OTTMUSE00000775728.1"; tag "RNA_Seq_supported_partial"; protein_id "OTTMUSP00000080213.1";
chr1	havana	start_codon	172956797	172956799	.	+	0	gene_id "OTTMUSG00000050161.3"; transcript_id "OTTMUST00000127517.3"; gene_type "protein_coding"; gene_name "Olfr16"; transcript_type "protein_coding"; transcript_name "WI1-1757K17.1-001"; exon_number 3; exon_id "OTTMUSE00000775728.1"; tag "RNA_Seq_supported_partial"; protein_id "OTTMUSP00000080213.1";
chr1	havana	stop_codon	172957724	172957726	.	+	0	gene_id "OTTMUSG00000050161.3"; transcript_id "OTTMUST00000127517.3"; gene_type "protein_coding"; gene_name "Olfr16"; transcript_type "protein_coding"; transcript_name "WI1-1757K17.1-001"; exon_number 3; exon_id "OTTMUSE00000775728.1"; tag "RNA_Seq_supported_partial"; protein_id "OTTMUSP00000080213.1";
chr1	havana	UTR	172950409	172950516	.	+	.	gene_id "OTTMUSG00000050161.3"; transcript_id "OTTMUST00000127517.3"; gene_type "protein_coding"; gene_name "Olfr16"; transcript_type "protein_coding"; transcript_name "WI1-1757K17.1-001"; exon_number 1; exon_id "OTTMUSE00000775727.1"; tag "RNA_Seq_supported_partial"; protein_id "OTTMUSP00000080213.1";
chr1	havana	UTR	172951873	172952221	.	+	.	gene_id "OTTMUSG00000050161.3"; transcript_id "OTTMUST00000127517.3"; gene_type "protein_coding"; gene_name "Olfr16"; transcript_type "protein_coding"; transcript_name "WI1-1757K17.1-001"; exon_number 2; exon_id "OTTMUSE00000775726.1"; tag "RNA_Seq_supported_partial"; protein_id "OTTMUSP00000080213.1";
chr1	havana	UTR	172956125	172956796	.	+	.	gene_id "OTTMUSG00000050161.3"; transcript_id "OTTMUST00000127517.3"; gene_type "protein_coding"; gene_name "Olfr16"; transcript_type "protein_coding"; transcript_name "WI1-1757K17.1-001"; exon_number 3; exon_id "OTTMUSE00000775728.1"; tag "RNA_Seq_supported_partial"; protein_id "OTTMUSP00000080213.1";
chr1	havana	UTR	172957724	172958357	.	+	.	gene_id "OTTMUSG00000050161.3"; transcript_id "OTTMUST00000127517.3"; gene_type "protein_coding"; gene_name "Olfr16"; transcript_type "protein_coding"; transcript_name "WI1-1757K17.1-001"; exon_number 3; exon_id "OTTMUSE00000775728.1"; tag "RNA_Seq_supported_partial"; protein_id "OTTMUSP00000080213.1";
chr1	havana	exon	173052832	173053690	.	-	.	gene_id "OTTMUSG00000056023.1"; transcript_id "OTTMUST00000138575.1"; gene_type "unprocessed_pseudogene"; gene_name "RP23-127L7.9"; transcript_type "unprocessed_pseudogene"; transcript_name "RP23-127L7.9-001"; exon_number 1; exon_id "OTTMUSE00000707538.1";
chr1	havana	exon	173076976	173077270	.	+	.	gene_id "OTTMUSG00000056024.1"; transcript_id "OTTMUST00000138576.1"; gene_type "unprocessed_pseudogene"; gene_name "RP23-127L7.8"; transcript_type "unprocessed_pseudogene"; transcript_name "RP23-127L7.8-001"; exon_number 1; exon_id "OTTMUSE00000707539.1";
chr1	havana	exon	173097997	173098248	.	-	.	gene_id "OTTMUSG00000050162.2"; transcript_id "OTTMUST00000127518.2"; gene_type "unprocessed_pseudogene"; gene_name "Olfr1409-ps1"; transcript_type "unprocessed_pseudogene"; transcript_name "RP23-127L7.1-001"; exon_number 1; exon_id "OTTMUSE00000776319.1";
chr1	havana	exon	173137110	173137374	.	-	.	gene_id "OTTMUSG00000050163.3"; transcript_id "OTTMUST00000127519.3"; gene_type "protein_coding"; gene_name "Olfr1408"; transcript_type "protein_coding"; transcript_name "RP23-127L7.2-001"; exon_number 1; exon_id "OTTMUSE00000776331.1"; tag "RNA_Seq_supported_partial"; protein_id "OTTMUSP00000080454.1";
chr1	havana	exon	173128049	173131236	.	-	.	gene_id "OTTMUSG00000050163.3"; transcript_id "OTTMUST00000127519.3"; gene_type "protein_coding"; gene_name "Olfr1408"; transcript_type "protein_coding"; transcript_name "RP23-127L7.2-001"; exon_number 2; exon_id "OTTMUSE00000776332.1"; tag "RNA_Seq_supported_partial"; protein_id "OTTMUSP00000080454.1";
chr1	havana	CDS	173130286	173131215	.	-	0	gene_id "OTTMUSG00000050163.3"; transcript_id "OTTMUST00000127519.3"; gene_type "protein_coding"; gene_name "Olfr1408"; transcript_type "protein_coding"; transcript_name "RP23-127L7.2-001"; exon_number 2; exon_id "OTTMUSE00000776332.1"; tag "RNA_Seq_supported_partial"; protein_id "OTTMUSP00000080454.1";
chr1	havana	start_codon	173131213	173131215	.	-	0	gene_id "OTTMUSG00000050163.3"; transcript_id "OTTMUST00000127519.3"; gene_type "protein_coding"; gene_name "Olfr1408"; transcript_type "protein_coding"; transcript_name "RP23-127L7.2-001"; exon_number 2; exon_id "OTTMUSE00000776332.1"; tag "RNA_Seq_supported_partial"; protein_id "OTTMUSP00000080454.1";
chr1	havana	stop_codon	173130283	173130285	.	-	0	gene_id "OTTMUSG00000050163.3"; transcript_id "OTTMUST00000127519.3"; gene_type "protein_coding"; gene_name "Olfr1408"; transcript_type "protein_coding"; transcript_name "RP23-127L7.2-001"; exon_number 2; exon_id "OTTMUSE00000776332.1"; tag "RNA_Seq_supported_partial"; protein_id "OTTMUSP00000080454.1";
chr1	havana	UTR	173137110	173137374	.	-	.	gene_id "OTTMUSG00000050163.3"; transcript_id "OTTMUST00000127519.3"; gene_type "protein_coding"; gene_name "Olfr1408"; transcript_type "protein_coding"; transcript_name "RP23-127L7.2-001"; exon_number 1; exon_id "OTTMUSE00000776331.1"; tag "RNA_Seq_supported_partial"; protein_id "OTTMUSP00000080454.1";
chr1	havana	UTR	173128049	173130285	.	-	.	gene_id "OTTMUSG00000050163.3"; transcript_id "OTTMUST00000127519.3"; gene_type "protein_coding"; gene_name "Olfr1408"; transcript_type "protein_coding"; transcript_name "RP23-127L7.2-001"; exon_number 2; exon_id "OTTMUSE00000776332.1"; tag "RNA_Seq_supported_partial"; protein_id "OTTMUSP00000080454.1";
chr1	havana	UTR	173131216	173131236	.	-	.	gene_id "OTTMUSG00000050163.3"; transcript_id "OTTMUST00000127519.3"; gene_type "protein_coding"; gene_name "Olfr1408"; transcript_type "protein_coding"; transcript_name "RP23-127L7.2-001"; exon_number 2; exon_id "OTTMUSE00000776332.1"; tag "RNA_Seq_supported_partial"; protein_id "OTTMUSP00000080454.1";
chr1	havana	exon	173149171	173149414	.	+	.	gene_id "OTTMUSG00000050164.3"; transcript_id "OTTMUST00000127520.3"; gene_type "unprocessed_pseudogene"; gene_name "Olfr1407-ps1"; transcript_type "unprocessed_pseudogene"; transcript_name "RP23-127L7.3-001"; exon_number 1; exon_id "OTTMUSE00000775857.1";
chr1	havana	exon	173149819	173150371	.	+	.	gene_id "OTTMUSG00000050164.3"; transcript_id "OTTMUST00000127520.3"; gene_type "unprocessed_pseudogene"; gene_name "Olfr1407-ps1"; transcript_type "unprocessed_pseudogene"; transcript_name "RP23-127L7.3-001"; exon_number 2; exon_id "OTTMUSE00000775858.1";
chr1	havana	exon	173190374	173190637	.	-	.	gene_id "OTTMUSG00000050165.5"; transcript_id "OTTMUST00000156012.1"; gene_type "protein_coding"; gene_name "Olfr1406"; transcript_type "protein_coding"; transcript_name "RP23-127L7.4-003"; exon_number 1; exon_id "OTTMUSE00000779125.1"; tag "alternative_5_UTR"; tag "RNA_Seq_supported_partial"; protein_id "OTTMUSP00000081299.1";
chr1	havana	exon	173189781	173189980	.	-	.	gene_id "OTTMUSG00000050165.5"; transcript_id "OTTMUST00000156012.1"; gene_type "protein_coding"; gene_name "Olfr1406"; transcript_type "protein_coding"; transcript_name "RP23-127L7.4-003"; exon_number 2; exon_id "OTTMUSE00000779121.1"; tag "alternative_5_UTR"; tag "RNA_Seq_supported_partial"; protein_id "OTTMUSP00000081299.1";
chr1	havana	exon	173188899	173188982	.	-	.	gene_id "OTTMUSG00000050165.5"; transcript_id "OTTMUST00000156012.1"; gene_type "protein_coding"; gene_name "Olfr1406"; transcript_type "protein_coding"; transcript_name "RP23-127L7.4-003"; exon_number 3; exon_id "OTTMUSE00000779122.1"; tag "alternative_5_UTR"; tag "RNA_Seq_supported_partial"; protein_id "OTTMUSP00000081299.1";
chr1	havana	exon	173181853	173184453	.	-	.	gene_id "OTTMUSG00000050165.5"; transcript_id "OTTMUST00000156012.1"; gene_type "protein_coding"; gene_name "Olfr1406"; transcript_type "protein_coding"; transcript_name "RP23-127L7.4-003"; exon_number 4; exon_id "OTTMUSE00000779120.1"; tag "alternative_5_UTR"; tag "RNA_Seq_supported_partial"; protein_id "OTTMUSP00000081299.1";
chr1	havana	CDS	173183503	173184432	.	-	0	gene_id "OTTMUSG00000050165.5"; transcript_id "OTTMUST00000156012.1"; gene_type "protein_coding"; gene_name "Olfr1406"; transcript_type "protein_coding"; transcript_name "RP23-127L7.4-003"; exon_number 4; exon_id "OTTMUSE00000779120.1"; tag "alternative_5_UTR"; tag "RNA_Seq_supported_partial"; protein_id "OTTMUSP00000081299.1";
chr1	havana	start_codon	173184430	173184432	.	-	0	gene_id "OTTMUSG00000050165.5"; transcript_id "OTTMUST00000156012.1"; gene_type "protein_coding"; gene_name "Olfr1406"; transcript_type "protein_coding"; transcript_name "RP23-127L7.4-003"; exon_number 4; exon_id "OTTMUSE00000779120.1"; tag "alternative_5_UTR"; tag "RNA_Seq_supported_partial"; protein_id "OTTMUSP00000081299.1";
chr1	havana	stop_codon	173183500	173183502	.	-	0	gene_id "OTTMUSG00000050165.5"; transcript_id "OTTMUST00000156012.1"; gene_type "protein_coding"; gene_name "Olfr1406"; transcript_type "protein_coding"; transcript_name "RP23-127L7.4-003"; exon_number 4; exon_id "OTTMUSE00000779120.1"; tag "alternative_5_UTR"; tag "RNA_Seq_supported_partial"; protein_id "OTTMUSP00000081299.1";
chr1	havana	UTR	173190374	173190637	.	-	.	gene_id "OTTMUSG00000050165.5"; transcript_id "OTTMUST00000156012.1"; gene_type "protein_coding"; gene_name "Olfr1406"; transcript_type "protein_coding"; transcript_name "RP23-127L7.4-003"; exon_number 1; exon_id "OTTMUSE00000779125.1"; tag "alternative_5_UTR"; tag "RNA_Seq_supported_partial"; protein_id "OTTMUSP00000081299.1";
chr1	havana	UTR	173189781	173189980	.	-	.	gene_id "OTTMUSG00000050165.5"; transcript_id "OTTMUST00000156012.1"; gene_type "protein_coding"; gene_name "Olfr1406"; transcript_type "protein_coding"; transcript_name "RP23-127L7.4-003"; exon_number 2; exon_id "OTTMUSE00000779121.1"; tag "alternative_5_UTR"; tag "RNA_Seq_supported_partial"; protein_id "OTTMUSP00000081299.1";
chr1	havana	UTR	173188899	173188982	.	-	.	gene_id "OTTMUSG00000050165.5"; transcript_id "OTTMUST00000156012.1"; gene_type "protein_coding"; gene_name "Olfr1406"; transcript_type "protein_coding"; transcript_name "RP23-127L7.4-003"; exon_number 3; exon_id "OTTMUSE00000779122.1"; tag "alternative_5_UTR"; tag "RNA_Seq_supported_partial"; protein_id "OTTMUSP00000081299.1";
chr1	havana	UTR	173181853	173183502	.	-	.	gene_id "OTTMUSG00000050165.5"; transcript_id "OTTMUST00000156012.1"; gene_type "protein_coding"; gene_name "Olfr1406"; transcript_type "protein_coding"; transcript_name "RP23-127L7.4-003"; exon_number 4; exon_id "OTTMUSE00000779120.1"; tag "alternative_5_UTR"; tag "RNA_Seq_supported_partial"; protein_id "OTTMUSP00000081299.1";
chr1	havana	UTR	173184433	173184453	.	-	.	gene_id "OTTMUSG00000050165.5"; transcript_id "OTTMUST00000156012.1"; gene_type "protein_coding"; gene_name "Olfr1406"; transcript_type "protein_coding"; transcript_name "RP23-127L7.4-003"; exon_number 4; exon_id "OTTMUSE00000779120.1"; tag "alternative_5_UTR"; tag "RNA_Seq_supported_partial"; protein_id "OTTMUSP00000081299.1";
chr1	havana	exon	173190374	173190640	.	-	.	gene_id "OTTMUSG00000050165.5"; transcript_id "OTTMUST00000138577.4"; gene_type "protein_coding"; gene_name "Olfr1406"; transcript_type "protein_coding"; transcript_name "RP23-127L7.4-002"; exon_number 1; exon_id "OTTMUSE00000779123.1"; tag "alternative_5_UTR"; tag "RNA_Seq_supported_partial"; protein_id "OTTMUSP00000081300.1";
chr1	havana	exon	173188899	173188982	.	-	.	gene_id "OTTMUSG00000050165.5"; transcript_id "OTTMUST00000138577.4"; gene_type "protein_coding"; gene_name "Olfr1406"; transcript_type "protein_coding"; transcript_name "RP23-127L7.4-002"; exon_number 2; exon_id "OTTMUSE00000779122.1"; tag "alternative_5_UTR"; tag "RNA_Seq_supported_partial"; protein_id "OTTMUSP00000081300.1";
chr1	havana	exon	173181853	173184453	.	-	.	gene_id "OTTMUSG00000050165.5"; transcript_id "OTTMUST00000138577.4"; gene_type "protein_coding"; gene_name "Olfr1406"; transcript_type "protein_coding"; transcript_name "RP23-127L7.4-002"; exon_number 3; exon_id "OTTMUSE00000779120.1"; tag "alternative_5_UTR"; tag "RNA_Seq_supported_partial"; protein_id "OTTMUSP00000081300.1";
chr1	havana	CDS	173183503	173184432	.	-	0	gene_id "OTTMUSG00000050165.5"; transcript_id "OTTMUST00000138577.4"; gene_type "protein_coding"; gene_name "Olfr1406"; transcript_type "protein_coding"; transcript_name "RP23-127L7.4-002"; exon_number 3; exon_id "OTTMUSE00000779120.1"; tag "alternative_5_UTR"; tag "RNA_Seq_supported_partial"; protein_id "OTTMUSP00000081300.1";
chr1	havana	start_codon	173184430	173184432	.	-	0	gene_id "OTTMUSG00000050165.5"; transcript_id "OTTMUST00000138577.4"; gene_type "protein_coding"; gene_name "Olfr1406"; transcript_type "protein_coding"; transcript_name "RP23-127L7.4-002"; exon_number 3; exon_id "OTTMUSE00000779120.1"; tag "alternative_5_UTR"; tag "RNA_Seq_supported_partial"; protein_id "OTTMUSP00000081300.1";
chr1	havana	stop_codon	173183500	173183502	.	-	0	gene_id "OTTMUSG00000050165.5"; transcript_id "OTTMUST00000138577.4"; gene_type "protein_coding"; gene_name "Olfr1406"; transcript_type "protein_coding"; transcript_name "RP23-127L7.4-002"; exon_number 3; exon_id "OTTMUSE00000779120.1"; tag "alternative_5_UTR"; tag "RNA_Seq_supported_partial"; protein_id "OTTMUSP00000081300.1";
chr1	havana	UTR	173190374	173190640	.	-	.	gene_id "OTTMUSG00000050165.5"; transcript_id "OTTMUST00000138577.4"; gene_type "protein_coding"; gene_name "Olfr1406"; transcript_type "protein_coding"; transcript_name "RP23-127L7.4-002"; exon_number 1; exon_id "OTTMUSE00000779123.1"; tag "alternative_5_UTR"; tag "RNA_Seq_supported_partial"; protein_id "OTTMUSP00000081300.1";
chr1	havana	UTR	173188899	173188982	.	-	.	gene_id "OTTMUSG00000050165.5"; transcript_id "OTTMUST00000138577.4"; gene_type "protein_coding"; gene_name "Olfr1406"; transcript_type "protein_coding"; transcript_name "RP23-127L7.4-002"; exon_number 2; exon_id "OTTMUSE00000779122.1"; tag "alternative_5_UTR"; tag "RNA_Seq_supported_partial"; protein_id "OTTMUSP00000081300.1";
chr1	havana	UTR	173181853	173183502	.	-	.	gene_id "OTTMUSG00000050165.5"; transcript_id "OTTMUST00000138577.4"; gene_type "protein_coding"; gene_name "Olfr1406"; transcript_type "protein_coding"; transcript_name "RP23-127L7.4-002"; exon_number 3; exon_id "OTTMUSE00000779120.1"; tag "alternative_5_UTR"; tag "RNA_Seq_supported_partial"; protein_id "OTTMUSP00000081300.1";
chr1	havana	UTR	173184433	173184453	.	-	.	gene_id "OTTMUSG00000050165.5"; transcript_id "OTTMUST00000138577.4"; gene_type "protein_coding"; gene_name "Olfr1406"; transcript_type "protein_coding"; transcript_name "RP23-127L7.4-002"; exon_number 3; exon_id "OTTMUSE00000779120.1"; tag "alternative_5_UTR"; tag "RNA_Seq_supported_partial"; protein_id "OTTMUSP00000081300.1";
chr1	havana	exon	173183442	173184504	.	-	.	gene_id "OTTMUSG00000050165.5"; transcript_id "OTTMUST00000127521.1"; gene_type "protein_coding"; gene_name "Olfr1406"; transcript_type "protein_coding"; transcript_name "RP23-127L7.4-001"; exon_number 1; exon_id "OTTMUSE00000673684.1"; protein_id "OTTMUSP00000068774.1";
chr1	havana	CDS	173183503	173184432	.	-	0	gene_id "OTTMUSG00000050165.5"; transcript_id "OTTMUST00000127521.1"; gene_type "protein_coding"; gene_name "Olfr1406"; transcript_type "protein_coding"; transcript_name "RP23-127L7.4-001"; exon_number 1; exon_id "OTTMUSE00000673684.1"; protein_id "OTTMUSP00000068774.1";
chr1	havana	start_codon	173184430	173184432	.	-	0	gene_id "OTTMUSG00000050165.5"; transcript_id "OTTMUST00000127521.1"; gene_type "protein_coding"; gene_name "Olfr1406"; transcript_type "protein_coding"; transcript_name "RP23-127L7.4-001"; exon_number 1; exon_id "OTTMUSE00000673684.1"; protein_id "OTTMUSP00000068774.1";
chr1	havana	stop_codon	173183500	173183502	.	-	0	gene_id "OTTMUSG00000050165.5"; transcript_id "OTTMUST00000127521.1"; gene_type "protein_coding"; gene_name "Olfr1406"; transcript_type "protein_coding"; transcript_name "RP23-127L7.4-001"; exon_number 1; exon_id "OTTMUSE00000673684.1"; protein_id "OTTMUSP00000068774.1";
chr1	havana	UTR	173183442	173183502	.	-	.	gene_id "OTTMUSG00000050165.5"; transcript_id "OTTMUST00000127521.1"; gene_type "protein_coding"; gene_name "Olfr1406"; transcript_type "protein_coding"; transcript_name "RP23-127L7.4-001"; exon_number 1; exon_id "OTTMUSE00000673684.1"; protein_id "OTTMUSP00000068774.1";
chr1	havana	UTR	173184433	173184504	.	-	.	gene_id "OTTMUSG00000050165.5"; transcript_id "OTTMUST00000127521.1"; gene_type "protein_coding"; gene_name "Olfr1406"; transcript_type "protein_coding"; transcript_name "RP23-127L7.4-001"; exon_number 1; exon_id "OTTMUSE00000673684.1"; protein_id "OTTMUSP00000068774.1";
chr1	havana	exon	173197808	173198234	.	+	.	gene_id "OTTMUSG00000050166.3"; transcript_id "OTTMUST00000155269.1"; gene_type "protein_coding"; gene_name "Olfr218"; transcript_type "protein_coding"; transcript_name "RP23-127L7.5-002"; exon_number 1; exon_id "OTTMUSE00000775987.1"; tag "alternative_5_UTR"; tag "RNA_Seq_supported_partial"; protein_id "OTTMUSP00000080322.1";
chr1	havana	exon	173203141	173206336	.	+	.	gene_id "OTTMUSG00000050166.3"; transcript_id "OTTMUST00000155269.1"; gene_type "protein_coding"; gene_name "Olfr218"; transcript_type "protein_coding"; transcript_name "RP23-127L7.5-002"; exon_number 2; exon_id "OTTMUSE00000775989.1"; tag "alternative_5_UTR"; tag "RNA_Seq_supported_partial"; protein_id "OTTMUSP00000080322.1";
chr1	havana	CDS	173203358	173204296	.	+	0	gene_id "OTTMUSG00000050166.3"; transcript_id "OTTMUST00000155269.1"; gene_type "protein_coding"; gene_name "Olfr218"; transcript_type "protein_coding"; transcript_name "RP23-127L7.5-002"; exon_number 2; exon_id "OTTMUSE00000775989.1"; tag "alternative_5_UTR"; tag "RNA_Seq_supported_partial"; protein_id "OTTMUSP00000080322.1";
chr1	havana	start_codon	173203358	173203360	.	+	0	gene_id "OTTMUSG00000050166.3"; transcript_id "OTTMUST00000155269.1"; gene_type "protein_coding"; gene_name "Olfr218"; transcript_type "protein_coding"; transcript_name "RP23-127L7.5-002"; exon_number 2; exon_id "OTTMUSE00000775989.1"; tag "alternative_5_UTR"; tag "RNA_Seq_supported_partial"; protein_id "OTTMUSP00000080322.1";
chr1	havana	stop_codon	173204297	173204299	.	+	0	gene_id "OTTMUSG00000050166.3"; transcript_id "OTTMUST00000155269.1"; gene_type "protein_coding"; gene_name "Olfr218"; transcript_type "protein_coding"; transcript_name "RP23-127L7.5-002"; exon_number 2; exon_id "OTTMUSE00000775989.1"; tag "alternative_5_UTR"; tag "RNA_Seq_supported_partial"; protein_id "OTTMUSP00000080322.1";
chr1	havana	UTR	173197808	173198234	.	+	.	gene_id "OTTMUSG00000050166.3"; transcript_id "OTTMUST00000155269.1"; gene_type "protein_coding"; gene_name "Olfr218"; transcript_type "protein_coding"; transcript_name "RP23-127L7.5-002"; exon_number 1; exon_id "OTTMUSE00000775987.1"; tag "alternative_5_UTR"; tag "RNA_Seq_supported_partial"; protein_id "OTTMUSP00000080322.1";
chr1	havana	UTR	173203141	173203357	.	+	.	gene_id "OTTMUSG00000050166.3"; transcript_id "OTTMUST00000155269.1"; gene_type "protein_coding"; gene_name "Olfr218"; transcript_type "protein_coding"; transcript_name "RP23-127L7.5-002"; exon_number 2; exon_id "OTTMUSE00000775989.1"; tag "alternative_5_UTR"; tag "RNA_Seq_supported_partial"; protein_id "OTTMUSP00000080322.1";
chr1	havana	UTR	173204297	173206336	.	+	.	gene_id "OTTMUSG00000050166.3"; transcript_id "OTTMUST00000155269.1"; gene_type "protein_coding"; gene_name "Olfr218"; transcript_type "protein_coding"; transcript_name "RP23-127L7.5-002"; exon_number 2; exon_id "OTTMUSE00000775989.1"; tag "alternative_5_UTR"; tag "RNA_Seq_supported_partial"; protein_id "OTTMUSP00000080322.1";
chr1	havana	exon	173197829	173198234	.	+	.	gene_id "OTTMUSG00000050166.3"; transcript_id "OTTMUST00000127522.3"; gene_type "protein_coding"; gene_name "Olfr218"; transcript_type "protein_coding"; transcript_name "RP23-127L7.5-001"; exon_number 1; exon_id "OTTMUSE00000775988.1"; tag "RNA_Seq_supported_partial"; protein_id "OTTMUSP00000080321.1";
chr1	havana	exon	173203333	173206336	.	+	.	gene_id "OTTMUSG00000050166.3"; transcript_id "OTTMUST00000127522.3"; gene_type "protein_coding"; gene_name "Olfr218"; transcript_type "protein_coding"; transcript_name "RP23-127L7.5-001"; exon_number 2; exon_id "OTTMUSE00000775990.1"; tag "RNA_Seq_supported_partial"; protein_id "OTTMUSP00000080321.1";
chr1	havana	CDS	173203358	173204296	.	+	0	gene_id "OTTMUSG00000050166.3"; transcript_id "OTTMUST00000127522.3"; gene_type "protein_coding"; gene_name "Olfr218"; transcript_type "protein_coding"; transcript_name "RP23-127L7.5-001"; exon_number 2; exon_id "OTTMUSE00000775990.1"; tag "RNA_Seq_supported_partial"; protein_id "OTTMUSP00000080321.1";
chr1	havana	start_codon	173203358	173203360	.	+	0	gene_id "OTTMUSG00000050166.3"; transcript_id "OTTMUST00000127522.3"; gene_type "protein_coding"; gene_name "Olfr218"; transcript_type "protein_coding"; transcript_name "RP23-127L7.5-001"; exon_number 2; exon_id "OTTMUSE00000775990.1"; tag "RNA_Seq_supported_partial"; protein_id "OTTMUSP00000080321.1";
chr1	havana	stop_codon	173204297	173204299	.	+	0	gene_id "OTTMUSG00000050166.3"; transcript_id "OTTMUST00000127522.3"; gene_type "protein_coding"; gene_name "Olfr218"; transcript_type "protein_coding"; transcript_name "RP23-127L7.5-001"; exon_number 2; exon_id "OTTMUSE00000775990.1"; tag "RNA_Seq_supported_partial"; protein_id "OTTMUSP00000080321.1";
chr1	havana	UTR	173197829	173198234	.	+	.	gene_id "OTTMUSG00000050166.3"; transcript_id "OTTMUST00000127522.3"; gene_type "protein_coding"; gene_name "Olfr218"; transcript_type "protein_coding"; transcript_name "RP23-127L7.5-001"; exon_number 1; exon_id "OTTMUSE00000775988.1"; tag "RNA_Seq_supported_partial"; protein_id "OTTMUSP00000080321.1";
chr1	havana	UTR	173203333	173203357	.	+	.	gene_id "OTTMUSG00000050166.3"; transcript_id "OTTMUST00000127522.3"; gene_type "protein_coding"; gene_name "Olfr218"; transcript_type "protein_coding"; transcript_name "RP23-127L7.5-001"; exon_number 2; exon_id "OTTMUSE00000775990.1"; tag "RNA_Seq_supported_partial"; protein_id "OTTMUSP00000080321.1";
chr1	havana	UTR	173204297	173206336	.	+	.	gene_id "OTTMUSG00000050166.3"; transcript_id "OTTMUST00000127522.3"; gene_type "protein_coding"; gene_name "Olfr218"; transcript_type "protein_coding"; transcript_name "RP23-127L7.5-001"; exon_number 2; exon_id "OTTMUSE00000775990.1"; tag "RNA_Seq_supported_partial"; protein_id "OTTMUSP00000080321.1";
chr1	havana	exon	173212392	173212471	.	+	.	gene_id "OTTMUSG00000050167.2"; transcript_id "OTTMUST00000127523.2"; gene_type "protein_coding"; gene_name "Olfr1404"; transcript_type "protein_coding"; transcript_name "RP23-127L7.6-001"; exon_number 1; exon_id "OTTMUSE00000778560.1"; tag "RNA_Seq_supported_partial"; protein_id "OTTMUSP00000081107.1";
chr1	havana	exon	173212853	173212932	.	+	.	gene_id "OTTMUSG00000050167.2"; transcript_id "OTTMUST00000127523.2"; gene_type "protein_coding"; gene_name "Olfr1404"; transcript_type "protein_coding"; transcript_name "RP23-127L7.6-001"; exon_number 2; exon_id "OTTMUSE00000778558.1"; tag "RNA_Seq_supported_partial"; protein_id "OTTMUSP00000081107.1";
chr1	havana	exon	173215439	173218583	.	+	.	gene_id "OTTMUSG00000050167.2"; transcript_id "OTTMUST00000127523.2"; gene_type "protein_coding"; gene_name "Olfr1404"; transcript_type "protein_coding"; transcript_name "RP23-127L7.6-001"; exon_number 3; exon_id "OTTMUSE00000778559.1"; tag "RNA_Seq_supported_partial"; protein_id "OTTMUSP00000081107.1";
chr1	havana	CDS	173215653	173216591	.	+	0	gene_id "OTTMUSG00000050167.2"; transcript_id "OTTMUST00000127523.2"; gene_type "protein_coding"; gene_name "Olfr1404"; transcript_type "protein_coding"; transcript_name "RP23-127L7.6-001"; exon_number 3; exon_id "OTTMUSE00000778559.1"; tag "RNA_Seq_supported_partial"; protein_id "OTTMUSP00000081107.1";
chr1	havana	start_codon	173215653	173215655	.	+	0	gene_id "OTTMUSG00000050167.2"; transcript_id "OTTMUST00000127523.2"; gene_type "protein_coding"; gene_name "Olfr1404"; transcript_type "protein_coding"; transcript_name "RP23-127L7.6-001"; exon_number 3; exon_id "OTTMUSE00000778559.1"; tag "RNA_Seq_supported_partial"; protein_id "OTTMUSP00000081107.1";
chr1	havana	stop_codon	173216592	173216594	.	+	0	gene_id "OTTMUSG00000050167.2"; transcript_id "OTTMUST00000127523.2"; gene_type "protein_coding"; gene_name "Olfr1404"; transcript_type "protein_coding"; transcript_name "RP23-127L7.6-001"; exon_number 3; exon_id "OTTMUSE00000778559.1"; tag "RNA_Seq_supported_partial"; protein_id "OTTMUSP00000081107.1";
chr1	havana	UTR	173212392	173212471	.	+	.	gene_id "OTTMUSG00000050167.2"; transcript_id "OTTMUST00000127523.2"; gene_type "protein_coding"; gene_name "Olfr1404"; transcript_type "protein_coding"; transcript_name "RP23-127L7.6-001"; exon_number 1; exon_id "OTTMUSE00000778560.1"; tag "RNA_Seq_supported_partial"; protein_id "OTTMUSP00000081107.1";
chr1	havana	UTR	173212853	173212932	.	+	.	gene_id "OTTMUSG00000050167.2"; transcript_id "OTTMUST00000127523.2"; gene_type "protein_coding"; gene_name "Olfr1404"; transcript_type "protein_coding"; transcript_name "RP23-127L7.6-001"; exon_number 2; exon_id "OTTMUSE00000778558.1"; tag "RNA_Seq_supported_partial"; protein_id "OTTMUSP00000081107.1";
chr1	havana	UTR	173215439	173215652	.	+	.	gene_id "OTTMUSG00000050167.2"; transcript_id "OTTMUST00000127523.2"; gene_type "protein_coding"; gene_name "Olfr1404"; transcript_type "protein_coding"; transcript_name "RP23-127L7.6-001"; exon_number 3; exon_id "OTTMUSE00000778559.1"; tag "RNA_Seq_supported_partial"; protein_id "OTTMUSP00000081107.1";
chr1	havana	UTR	173216592	173218583	.	+	.	gene_id "OTTMUSG00000050167.2"; transcript_id "OTTMUST00000127523.2"; gene_type "protein_coding"; gene_name "Olfr1404"; transcript_type "protein_coding"; transcript_name "RP23-127L7.6-001"; exon_number 3; exon_id "OTTMUSE00000778559.1"; tag "RNA_Seq_supported_partial"; protein_id "OTTMUSP00000081107.1";
chr1	havana	exon	173212392	173212932	.	+	.	gene_id "OTTMUSG00000050167.2"; transcript_id "OTTMUST00000155872.1"; gene_type "protein_coding"; gene_name "Olfr1404"; transcript_type "protein_coding"; transcript_name "RP23-127L7.6-002"; exon_number 1; exon_id "OTTMUSE00000778561.1"; tag "alternative_5_UTR"; tag "RNA_Seq_supported_partial"; protein_id "OTTMUSP00000081108.1";
chr1	havana	exon	173215439	173218583	.	+	.	gene_id "OTTMUSG00000050167.2"; transcript_id "OTTMUST00000155872.1"; gene_type "protein_coding"; gene_name "Olfr1404"; transcript_type "protein_coding"; transcript_name "RP23-127L7.6-002"; exon_number 2; exon_id "OTTMUSE00000778559.1"; tag "alternative_5_UTR"; tag "RNA_Seq_supported_partial"; protein_id "OTTMUSP00000081108.1";
chr1	havana	CDS	173215653	173216591	.	+	0	gene_id "OTTMUSG00000050167.2"; transcript_id "OTTMUST00000155872.1"; gene_type "protein_coding"; gene_name "Olfr1404"; transcript_type "protein_coding"; transcript_name "RP23-127L7.6-002"; exon_number 2; exon_id "OTTMUSE00000778559.1"; tag "alternative_5_UTR"; tag "RNA_Seq_supported_partial"; protein_id "OTTMUSP00000081108.1";
chr1	havana	start_codon	173215653	173215655	.	+	0	gene_id "OTTMUSG00000050167.2"; transcript_id "OTTMUST00000155872.1"; gene_type "protein_coding"; gene_name "Olfr1404"; transcript_type "protein_coding"; transcript_name "RP23-127L7.6-002"; exon_number 2; exon_id "OTTMUSE00000778559.1"; tag "alternative_5_UTR"; tag "RNA_Seq_supported_partial"; protein_id "OTTMUSP00000081108.1";
chr1	havana	stop_codon	173216592	173216594	.	+	0	gene_id "OTTMUSG00000050167.2"; transcript_id "OTTMUST00000155872.1"; gene_type "protein_coding"; gene_name "Olfr1404"; transcript_type "protein_coding"; transcript_name "RP23-127L7.6-002"; exon_number 2; exon_id "OTTMUSE00000778559.1"; tag "alternative_5_UTR"; tag "RNA_Seq_supported_partial"; protein_id "OTTMUSP00000081108.1";
chr1	havana	UTR	173212392	173212932	.	+	.	gene_id "OTTMUSG00000050167.2"; transcript_id "OTTMUST00000155872.1"; gene_type "protein_coding"; gene_name "Olfr1404"; transcript_type "protein_coding"; transcript_name "RP23-127L7.6-002"; exon_number 1; exon_id "OTTMUSE00000778561.1"; tag "alternative_5_UTR"; tag "RNA_Seq_supported_partial"; protein_id "OTTMUSP00000081108.1";
chr1	havana	UTR	173215439	173215652	.	+	.	gene_id "OTTMUSG00000050167.2"; transcript_id "OTTMUST00000155872.1"; gene_type "protein_coding"; gene_name "Olfr1404"; transcript_type "protein_coding"; transcript_name "RP23-127L7.6-002"; exon_number 2; exon_id "OTTMUSE00000778559.1"; tag "alternative_5_UTR"; tag "RNA_Seq_supported_partial"; protein_id "OTTMUSP00000081108.1";
chr1	havana	UTR	173216592	173218583	.	+	.	gene_id "OTTMUSG00000050167.2"; transcript_id "OTTMUST00000155872.1"; gene_type "protein_coding"; gene_name "Olfr1404"; transcript_type "protein_coding"; transcript_name "RP23-127L7.6-002"; exon_number 2; exon_id "OTTMUSE00000778559.1"; tag "alternative_5_UTR"; tag "RNA_Seq_supported_partial"; protein_id "OTTMUSP00000081108.1";
chr1	havana	exon	173266001	173266287	.	+	.	gene_id "OTTMUSG00000050169.2"; transcript_id "OTTMUST00000127526.2"; gene_type "protein_coding"; gene_name "Olfr418"; transcript_type "protein_coding"; transcript_name "RP23-370C6.1-001"; exon_number 1; exon_id "OTTMUSE00000776028.1"; tag "RNA_Seq_supported_partial"; protein_id "OTTMUSP00000080336.1";
chr1	havana	exon	173268098	173268247	.	+	.	gene_id "OTTMUSG00000050169.2"; transcript_id "OTTMUST00000127526.2"; gene_type "protein_coding"; gene_name "Olfr418"; transcript_type "protein_coding"; transcript_name "RP23-370C6.1-001"; exon_number 2; exon_id "OTTMUSE00000776026.1"; tag "RNA_Seq_supported_partial"; protein_id "OTTMUSP00000080336.1";
chr1	havana	exon	173270044	173273994	.	+	.	gene_id "OTTMUSG00000050169.2"; transcript_id "OTTMUST00000127526.2"; gene_type "protein_coding"; gene_name "Olfr418"; transcript_type "protein_coding"; transcript_name "RP23-370C6.1-001"; exon_number 3; exon_id "OTTMUSE00000776027.1"; tag "RNA_Seq_supported_partial"; protein_id "OTTMUSP00000080336.1";
chr1	havana	CDS	173270177	173271106	.	+	0	gene_id "OTTMUSG00000050169.2"; transcript_id "OTTMUST00000127526.2"; gene_type "protein_coding"; gene_name "Olfr418"; transcript_type "protein_coding"; transcript_name "RP23-370C6.1-001"; exon_number 3; exon_id "OTTMUSE00000776027.1"; tag "RNA_Seq_supported_partial"; protein_id "OTTMUSP00000080336.1";
chr1	havana	start_codon	173270177	173270179	.	+	0	gene_id "OTTMUSG00000050169.2"; transcript_id "OTTMUST00000127526.2"; gene_type "protein_coding"; gene_name "Olfr418"; transcript_type "protein_coding"; transcript_name "RP23-370C6.1-001"; exon_number 3; exon_id "OTTMUSE00000776027.1"; tag "RNA_Seq_supported_partial"; protein_id "OTTMUSP00000080336.1";
chr1	havana	stop_codon	173271107	173271109	.	+	0	gene_id "OTTMUSG00000050169.2"; transcript_id "OTTMUST00000127526.2"; gene_type "protein_coding"; gene_name "Olfr418"; transcript_type "protein_coding"; transcript_name "RP23-370C6.1-001"; exon_number 3; exon_id "OTTMUSE00000776027.1"; tag "RNA_Seq_supported_partial"; protein_id "OTTMUSP00000080336.1";
chr1	havana	UTR	173266001	173266287	.	+	.	gene_id "OTTMUSG00000050169.2"; transcript_id "OTTMUST00000127526.2"; gene_type "protein_coding"; gene_name "Olfr418"; transcript_type "protein_coding"; transcript_name "RP23-370C6.1-001"; exon_number 1; exon_id "OTTMUSE00000776028.1"; tag "RNA_Seq_supported_partial"; protein_id "OTTMUSP00000080336.1";
chr1	havana	UTR	173268098	173268247	.	+	.	gene_id "OTTMUSG00000050169.2"; transcript_id "OTTMUST00000127526.2"; gene_type "protein_coding"; gene_name "Olfr418"; transcript_type "protein_coding"; transcript_name "RP23-370C6.1-001"; exon_number 2; exon_id "OTTMUSE00000776026.1"; tag "RNA_Seq_supported_partial"; protein_id "OTTMUSP00000080336.1";
chr1	havana	UTR	173270044	173270176	.	+	.	gene_id "OTTMUSG00000050169.2"; transcript_id "OTTMUST00000127526.2"; gene_type "protein_coding"; gene_name "Olfr418"; transcript_type "protein_coding"; transcript_name "RP23-370C6.1-001"; exon_number 3; exon_id "OTTMUSE00000776027.1"; tag "RNA_Seq_supported_partial"; protein_id "OTTMUSP00000080336.1";
chr1	havana	UTR	173271107	173273994	.	+	.	gene_id "OTTMUSG00000050169.2"; transcript_id "OTTMUST00000127526.2"; gene_type "protein_coding"; gene_name "Olfr418"; transcript_type "protein_coding"; transcript_name "RP23-370C6.1-001"; exon_number 3; exon_id "OTTMUSE00000776027.1"; tag "RNA_Seq_supported_partial"; protein_id "OTTMUSP00000080336.1";
chr1	havana	exon	174040705	174041138	.	+	.	gene_id "OTTMUSG00000050207.3"; transcript_id "OTTMUST00000155406.1"; gene_type "protein_coding"; gene_name "Olfr433"; transcript_type "protein_coding"; transcript_name "RP23-343E12.2-002"; exon_number 1; exon_id "OTTMUSE00000777000.1"; tag "RNA_Seq_supported_partial"; protein_id "OTTMUSP00000080733.1";
chr1	havana	exon	174041878	174044411	.	+	.	gene_id "OTTMUSG00000050207.3"; transcript_id "OTTMUST00000155406.1"; gene_type "protein_coding"; gene_name "Olfr433"; transcript_type "protein_coding"; transcript_name "RP23-343E12.2-002"; exon_number 2; exon_id "OTTMUSE00000777001.1"; tag "RNA_Seq_supported_partial"; protein_id "OTTMUSP00000080733.1";
chr1	havana	CDS	174041952	174042893	.	+	0	gene_id "OTTMUSG00000050207.3"; transcript_id "OTTMUST00000155406.1"; gene_type "protein_coding"; gene_name "Olfr433"; transcript_type "protein_coding"; transcript_name "RP23-343E12.2-002"; exon_number 2; exon_id "OTTMUSE00000777001.1"; tag "RNA_Seq_supported_partial"; protein_id "OTTMUSP00000080733.1";
chr1	havana	start_codon	174041952	174041954	.	+	0	gene_id "OTTMUSG00000050207.3"; transcript_id "OTTMUST00000155406.1"; gene_type "protein_coding"; gene_name "Olfr433"; transcript_type "protein_coding"; transcript_name "RP23-343E12.2-002"; exon_number 2; exon_id "OTTMUSE00000777001.1"; tag "RNA_Seq_supported_partial"; protein_id "OTTMUSP00000080733.1";
chr1	havana	stop_codon	174042894	174042896	.	+	0	gene_id "OTTMUSG00000050207.3"; transcript_id "OTTMUST00000155406.1"; gene_type "protein_coding"; gene_name "Olfr433"; transcript_type "protein_coding"; transcript_name "RP23-343E12.2-002"; exon_number 2; exon_id "OTTMUSE00000777001.1"; tag "RNA_Seq_supported_partial"; protein_id "OTTMUSP00000080733.1";
chr1	havana	UTR	174040705	174041138	.	+	.	gene_id "OTTMUSG00000050207.3"; transcript_id "OTTMUST00000155406.1"; gene_type "protein_coding"; gene_name "Olfr433"; transcript_type "protein_coding"; transcript_name "RP23-343E12.2-002"; exon_number 1; exon_id "OTTMUSE00000777000.1"; tag "RNA_Seq_supported_partial"; protein_id "OTTMUSP00000080733.1";
chr1	havana	UTR	174041878	174041951	.	+	.	gene_id "OTTMUSG00000050207.3"; transcript_id "OTTMUST00000155406.1"; gene_type "protein_coding"; gene_name "Olfr433"; transcript_type "protein_coding"; transcript_name "RP23-343E12.2-002"; exon_number 2; exon_id "OTTMUSE00000777001.1"; tag "RNA_Seq_supported_partial"; protein_id "OTTMUSP00000080733.1";
chr1	havana	UTR	174042894	174044411	.	+	.	gene_id "OTTMUSG00000050207.3"; transcript_id "OTTMUST00000155406.1"; gene_type "protein_coding"; gene_name "Olfr433"; transcript_type "protein_coding"; transcript_name "RP23-343E12.2-002"; exon_number 2; exon_id "OTTMUSE00000777001.1"; tag "RNA_Seq_supported_partial"; protein_id "OTTMUSP00000080733.1";
chr1	havana	exon	174041118	174043523	.	+	.	gene_id "OTTMUSG00000050207.3"; transcript_id "OTTMUST00000127587.2"; gene_type "protein_coding"; gene_name "Olfr433"; transcript_type "protein_coding"; transcript_name "RP23-343E12.2-001"; exon_number 1; exon_id "OTTMUSE00000673876.2"; protein_id "OTTMUSP00000068798.1";
chr1	havana	CDS	174041952	174042893	.	+	0	gene_id "OTTMUSG00000050207.3"; transcript_id "OTTMUST00000127587.2"; gene_type "protein_coding"; gene_name "Olfr433"; transcript_type "protein_coding"; transcript_name "RP23-343E12.2-001"; exon_number 1; exon_id "OTTMUSE00000673876.2"; protein_id "OTTMUSP00000068798.1";
chr1	havana	start_codon	174041952	174041954	.	+	0	gene_id "OTTMUSG00000050207.3"; transcript_id "OTTMUST00000127587.2"; gene_type "protein_coding"; gene_name "Olfr433"; transcript_type "protein_coding"; transcript_name "RP23-343E12.2-001"; exon_number 1; exon_id "OTTMUSE00000673876.2"; protein_id "OTTMUSP00000068798.1";
chr1	havana	stop_codon	174042894	174042896	.	+	0	gene_id "OTTMUSG00000050207.3"; transcript_id "OTTMUST00000127587.2"; gene_type "protein_coding"; gene_name "Olfr433"; transcript_type "protein_coding"; transcript_name "RP23-343E12.2-001"; exon_number 1; exon_id "OTTMUSE00000673876.2"; protein_id "OTTMUSP00000068798.1";
chr1	havana	UTR	174041118	174041951	.	+	.	gene_id "OTTMUSG00000050207.3"; transcript_id "OTTMUST00000127587.2"; gene_type "protein_coding"; gene_name "Olfr433"; transcript_type "protein_coding"; transcript_name "RP23-343E12.2-001"; exon_number 1; exon_id "OTTMUSE00000673876.2"; protein_id "OTTMUSP00000068798.1";
chr1	havana	UTR	174042894	174043523	.	+	.	gene_id "OTTMUSG00000050207.3"; transcript_id "OTTMUST00000127587.2"; gene_type "protein_coding"; gene_name "Olfr433"; transcript_type "protein_coding"; transcript_name "RP23-343E12.2-001"; exon_number 1; exon_id "OTTMUSE00000673876.2"; protein_id "OTTMUSP00000068798.1";
chr1	havana	exon	174049205	174049256	.	+	.	gene_id "OTTMUSG00000050208.3"; transcript_id "OTTMUST00000127588.3"; gene_type "protein_coding"; gene_name "Olfr432"; transcript_type "protein_coding"; transcript_name "RP23-343E12.3-001"; exon_number 1; exon_id "OTTMUSE00000778612.1"; tag "RNA_Seq_supported_partial"; protein_id "OTTMUSP00000081125.1";
chr1	havana	exon	174049473	174049570	.	+	.	gene_id "OTTMUSG00000050208.3"; transcript_id "OTTMUST00000127588.3"; gene_type "protein_coding"; gene_name "Olfr432"; transcript_type "protein_coding"; transcript_name "RP23-343E12.3-001"; exon_number 2; exon_id "OTTMUSE00000778615.1"; tag "RNA_Seq_supported_partial"; protein_id "OTTMUSP00000081125.1";
chr1	havana	exon	174050370	174054752	.	+	.	gene_id "OTTMUSG00000050208.3"; transcript_id "OTTMUST00000127588.3"; gene_type "protein_coding"; gene_name "Olfr432"; transcript_type "protein_coding"; transcript_name "RP23-343E12.3-001"; exon_number 3; exon_id "OTTMUSE00000778613.1"; tag "RNA_Seq_supported_partial"; protein_id "OTTMUSP00000081125.1";
chr1	havana	CDS	174050375	174051310	.	+	0	gene_id "OTTMUSG00000050208.3"; transcript_id "OTTMUST00000127588.3"; gene_type "protein_coding"; gene_name "Olfr432"; transcript_type "protein_coding"; transcript_name "RP23-343E12.3-001"; exon_number 3; exon_id "OTTMUSE00000778613.1"; tag "RNA_Seq_supported_partial"; protein_id "OTTMUSP00000081125.1";
chr1	havana	start_codon	174050375	174050377	.	+	0	gene_id "OTTMUSG00000050208.3"; transcript_id "OTTMUST00000127588.3"; gene_type "protein_coding"; gene_name "Olfr432"; transcript_type "protein_coding"; transcript_name "RP23-343E12.3-001"; exon_number 3; exon_id "OTTMUSE00000778613.1"; tag "RNA_Seq_supported_partial"; protein_id "OTTMUSP00000081125.1";
chr1	havana	stop_codon	174051311	174051313	.	+	0	gene_id "OTTMUSG00000050208.3"; transcript_id "OTTMUST00000127588.3"; gene_type "protein_coding"; gene_name "Olfr432"; transcript_type "protein_coding"; transcript_name "RP23-343E12.3-001"; exon_number 3; exon_id "OTTMUSE00000778613.1"; tag "RNA_Seq_supported_partial"; protein_id "OTTMUSP00000081125.1";
chr1	havana	UTR	174049205	174049256	.	+	.	gene_id "OTTMUSG00000050208.3"; transcript_id "OTTMUST00000127588.3"; gene_type "protein_coding"; gene_name "Olfr432"; transcript_type "protein_coding"; transcript_name "RP23-343E12.3-001"; exon_number 1; exon_id "OTTMUSE00000778612.1"; tag "RNA_Seq_supported_partial"; protein_id "OTTMUSP00000081125.1";
chr1	havana	UTR	174049473	174049570	.	+	.	gene_id "OTTMUSG00000050208.3"; transcript_id "OTTMUST00000127588.3"; gene_type "protein_coding"; gene_name "Olfr432"; transcript_type "protein_coding"; transcript_name "RP23-343E12.3-001"; exon_number 2; exon_id "OTTMUSE00000778615.1"; tag "RNA_Seq_supported_partial"; protein_id "OTTMUSP00000081125.1";
chr1	havana	UTR	174050370	174050374	.	+	.	gene_id "OTTMUSG00000050208.3"; transcript_id "OTTMUST00000127588.3"; gene_type "protein_coding"; gene_name "Olfr432"; transcript_type "protein_coding"; transcript_name "RP23-343E12.3-001"; exon_number 3; exon_id "OTTMUSE00000778613.1"; tag "RNA_Seq_supported_partial"; protein_id "OTTMUSP00000081125.1";
chr1	havana	UTR	174051311	174054752	.	+	.	gene_id "OTTMUSG00000050208.3"; transcript_id "OTTMUST00000127588.3"; gene_type "protein_coding"; gene_name "Olfr432"; transcript_type "protein_coding"; transcript_name "RP23-343E12.3-001"; exon_number 3; exon_id "OTTMUSE00000778613.1"; tag "RNA_Seq_supported_partial"; protein_id "OTTMUSP00000081125.1";
chr1	havana	exon	174049205	174049256	.	+	.	gene_id "OTTMUSG00000050208.3"; transcript_id "OTTMUST00000155884.1"; gene_type "protein_coding"; gene_name "Olfr432"; transcript_type "protein_coding"; transcript_name "RP23-343E12.3-002"; exon_number 1; exon_id "OTTMUSE00000778612.1"; tag "RNA_Seq_supported_partial"; protein_id "OTTMUSP00000081126.1";
chr1	havana	exon	174050370	174054752	.	+	.	gene_id "OTTMUSG00000050208.3"; transcript_id "OTTMUST00000155884.1"; gene_type "protein_coding"; gene_name "Olfr432"; transcript_type "protein_coding"; transcript_name "RP23-343E12.3-002"; exon_number 2; exon_id "OTTMUSE00000778613.1"; tag "RNA_Seq_supported_partial"; protein_id "OTTMUSP00000081126.1";
chr1	havana	CDS	174050375	174051310	.	+	0	gene_id "OTTMUSG00000050208.3"; transcript_id "OTTMUST00000155884.1"; gene_type "protein_coding"; gene_name "Olfr432"; transcript_type "protein_coding"; transcript_name "RP23-343E12.3-002"; exon_number 2; exon_id "OTTMUSE00000778613.1"; tag "RNA_Seq_supported_partial"; protein_id "OTTMUSP00000081126.1";
chr1	havana	start_codon	174050375	174050377	.	+	0	gene_id "OTTMUSG00000050208.3"; transcript_id "OTTMUST00000155884.1"; gene_type "protein_coding"; gene_name "Olfr432"; transcript_type "protein_coding"; transcript_name "RP23-343E12.3-002"; exon_number 2; exon_id "OTTMUSE00000778613.1"; tag "RNA_Seq_supported_partial"; protein_id "OTTMUSP00000081126.1";
chr1	havana	stop_codon	174051311	174051313	.	+	0	gene_id "OTTMUSG00000050208.3"; transcript_id "OTTMUST00000155884.1"; gene_type "protein_coding"; gene_name "Olfr432"; transcript_type "protein_coding"; transcript_name "RP23-343E12.3-002"; exon_number 2; exon_id "OTTMUSE00000778613.1"; tag "RNA_Seq_supported_partial"; protein_id "OTTMUSP00000081126.1";
chr1	havana	UTR	174049205	174049256	.	+	.	gene_id "OTTMUSG00000050208.3"; transcript_id "OTTMUST00000155884.1"; gene_type "protein_coding"; gene_name "Olfr432"; transcript_type "protein_coding"; transcript_name "RP23-343E12.3-002"; exon_number 1; exon_id "OTTMUSE00000778612.1"; tag "RNA_Seq_supported_partial"; protein_id "OTTMUSP00000081126.1";
chr1	havana	UTR	174050370	174050374	.	+	.	gene_id "OTTMUSG00000050208.3"; transcript_id "OTTMUST00000155884.1"; gene_type "protein_coding"; gene_name "Olfr432"; transcript_type "protein_coding"; transcript_name "RP23-343E12.3-002"; exon_number 2; exon_id "OTTMUSE00000778613.1"; tag "RNA_Seq_supported_partial"; protein_id "OTTMUSP00000081126.1";
chr1	havana	UTR	174051311	174054752	.	+	.	gene_id "OTTMUSG00000050208.3"; transcript_id "OTTMUST00000155884.1"; gene_type "protein_coding"; gene_name "Olfr432"; transcript_type "protein_coding"; transcript_name "RP23-343E12.3-002"; exon_number 2; exon_id "OTTMUSE00000778613.1"; tag "RNA_Seq_supported_partial"; protein_id "OTTMUSP00000081126.1";
chr1	havana	exon	174051998	174052541	.	+	.	gene_id "OTTMUSG00000050209.2"; transcript_id "OTTMUST00000127589.2"; gene_type "unprocessed_pseudogene"; gene_name "Olfr431-ps1"; transcript_type "unprocessed_pseudogene"; transcript_name "RP23-343E12.4-001"; exon_number 1; exon_id "OTTMUSE00000708519.1";
chr1	havana	exon	174066665	174066893	.	+	.	gene_id "OTTMUSG00000050210.3"; transcript_id "OTTMUST00000127590.3"; gene_type "protein_coding"; gene_name "Olfr430"; transcript_type "protein_coding"; transcript_name "RP23-343E12.5-001"; exon_number 1; exon_id "OTTMUSE00000776066.1"; tag "RNA_Seq_supported_partial"; protein_id "OTTMUSP00000080350.1";
chr1	havana	exon	174068423	174068513	.	+	.	gene_id "OTTMUSG00000050210.3"; transcript_id "OTTMUST00000127590.3"; gene_type "protein_coding"; gene_name "Olfr430"; transcript_type "protein_coding"; transcript_name "RP23-343E12.5-001"; exon_number 2; exon_id "OTTMUSE00000776067.1"; tag "RNA_Seq_supported_partial"; protein_id "OTTMUSP00000080350.1";
chr1	havana	exon	174069294	174072273	.	+	.	gene_id "OTTMUSG00000050210.3"; transcript_id "OTTMUST00000127590.3"; gene_type "protein_coding"; gene_name "Olfr430"; transcript_type "protein_coding"; transcript_name "RP23-343E12.5-001"; exon_number 3; exon_id "OTTMUSE00000776065.1"; tag "RNA_Seq_supported_partial"; protein_id "OTTMUSP00000080350.1";
chr1	havana	CDS	174069300	174070250	.	+	0	gene_id "OTTMUSG00000050210.3"; transcript_id "OTTMUST00000127590.3"; gene_type "protein_coding"; gene_name "Olfr430"; transcript_type "protein_coding"; transcript_name "RP23-343E12.5-001"; exon_number 3; exon_id "OTTMUSE00000776065.1"; tag "RNA_Seq_supported_partial"; protein_id "OTTMUSP00000080350.1";
chr1	havana	start_codon	174069300	174069302	.	+	0	gene_id "OTTMUSG00000050210.3"; transcript_id "OTTMUST00000127590.3"; gene_type "protein_coding"; gene_name "Olfr430"; transcript_type "protein_coding"; transcript_name "RP23-343E12.5-001"; exon_number 3; exon_id "OTTMUSE00000776065.1"; tag "RNA_Seq_supported_partial"; protein_id "OTTMUSP00000080350.1";
chr1	havana	stop_codon	174070251	174070253	.	+	0	gene_id "OTTMUSG00000050210.3"; transcript_id "OTTMUST00000127590.3"; gene_type "protein_coding"; gene_name "Olfr430"; transcript_type "protein_coding"; transcript_name "RP23-343E12.5-001"; exon_number 3; exon_id "OTTMUSE00000776065.1"; tag "RNA_Seq_supported_partial"; protein_id "OTTMUSP00000080350.1";
chr1	havana	UTR	174066665	174066893	.	+	.	gene_id "OTTMUSG00000050210.3"; transcript_id "OTTMUST00000127590.3"; gene_type "protein_coding"; gene_name "Olfr430"; transcript_type "protein_coding"; transcript_name "RP23-343E12.5-001"; exon_number 1; exon_id "OTTMUSE00000776066.1"; tag "RNA_Seq_supported_partial"; protein_id "OTTMUSP00000080350.1";
chr1	havana	UTR	174068423	174068513	.	+	.	gene_id "OTTMUSG00000050210.3"; transcript_id "OTTMUST00000127590.3"; gene_type "protein_coding"; gene_name "Olfr430"; transcript_type "protein_coding"; transcript_name "RP23-343E12.5-001"; exon_number 2; exon_id "OTTMUSE00000776067.1"; tag "RNA_Seq_supported_partial"; protein_id "OTTMUSP00000080350.1";
chr1	havana	UTR	174069294	174069299	.	+	.	gene_id "OTTMUSG00000050210.3"; transcript_id "OTTMUST00000127590.3"; gene_type "protein_coding"; gene_name "Olfr430"; transcript_type "protein_coding"; transcript_name "RP23-343E12.5-001"; exon_number 3; exon_id "OTTMUSE00000776065.1"; tag "RNA_Seq_supported_partial"; protein_id "OTTMUSP00000080350.1";
chr1	havana	UTR	174070251	174072273	.	+	.	gene_id "OTTMUSG00000050210.3"; transcript_id "OTTMUST00000127590.3"; gene_type "protein_coding"; gene_name "Olfr430"; transcript_type "protein_coding"; transcript_name "RP23-343E12.5-001"; exon_number 3; exon_id "OTTMUSE00000776065.1"; tag "RNA_Seq_supported_partial"; protein_id "OTTMUSP00000080350.1";
chr1	havana	exon	174066605	174066626	.	+	.	gene_id "OTTMUSG00000050210.3"; transcript_id "OTTMUST00000155277.1"; gene_type "protein_coding"; gene_name "Olfr430"; transcript_type "protein_coding"; transcript_name "RP23-343E12.5-002"; exon_number 1; exon_id "OTTMUSE00000776063.1"; tag "RNA_Seq_supported_partial"; protein_id "OTTMUSP00000080351.1";
chr1	havana	exon	174068423	174072273	.	+	.	gene_id "OTTMUSG00000050210.3"; transcript_id "OTTMUST00000155277.1"; gene_type "protein_coding"; gene_name "Olfr430"; transcript_type "protein_coding"; transcript_name "RP23-343E12.5-002"; exon_number 2; exon_id "OTTMUSE00000776064.1"; tag "RNA_Seq_supported_partial"; protein_id "OTTMUSP00000080351.1";
chr1	havana	CDS	174069300	174070250	.	+	0	gene_id "OTTMUSG00000050210.3"; transcript_id "OTTMUST00000155277.1"; gene_type "protein_coding"; gene_name "Olfr430"; transcript_type "protein_coding"; transcript_name "RP23-343E12.5-002"; exon_number 2; exon_id "OTTMUSE00000776064.1"; tag "RNA_Seq_supported_partial"; protein_id "OTTMUSP00000080351.1";
chr1	havana	start_codon	174069300	174069302	.	+	0	gene_id "OTTMUSG00000050210.3"; transcript_id "OTTMUST00000155277.1"; gene_type "protein_coding"; gene_name "Olfr430"; transcript_type "protein_coding"; transcript_name "RP23-343E12.5-002"; exon_number 2; exon_id "OTTMUSE00000776064.1"; tag "RNA_Seq_supported_partial"; protein_id "OTTMUSP00000080351.1";
chr1	havana	stop_codon	174070251	174070253	.	+	0	gene_id "OTTMUSG00000050210.3"; transcript_id "OTTMUST00000155277.1"; gene_type "protein_coding"; gene_name "Olfr430"; transcript_type "protein_coding"; transcript_name "RP23-343E12.5-002"; exon_number 2; exon_id "OTTMUSE00000776064.1"; tag "RNA_Seq_supported_partial"; protein_id "OTTMUSP00000080351.1";
chr1	havana	UTR	174066605	174066626	.	+	.	gene_id "OTTMUSG00000050210.3"; transcript_id "OTTMUST00000155277.1"; gene_type "protein_coding"; gene_name "Olfr430"; transcript_type "protein_coding"; transcript_name "RP23-343E12.5-002"; exon_number 1; exon_id "OTTMUSE00000776063.1"; tag "RNA_Seq_supported_partial"; protein_id "OTTMUSP00000080351.1";
chr1	havana	UTR	174068423	174069299	.	+	.	gene_id "OTTMUSG00000050210.3"; transcript_id "OTTMUST00000155277.1"; gene_type "protein_coding"; gene_name "Olfr430"; transcript_type "protein_coding"; transcript_name "RP23-343E12.5-002"; exon_number 2; exon_id "OTTMUSE00000776064.1"; tag "RNA_Seq_supported_partial"; protein_id "OTTMUSP00000080351.1";
chr1	havana	UTR	174070251	174072273	.	+	.	gene_id "OTTMUSG00000050210.3"; transcript_id "OTTMUST00000155277.1"; gene_type "protein_coding"; gene_name "Olfr430"; transcript_type "protein_coding"; transcript_name "RP23-343E12.5-002"; exon_number 2; exon_id "OTTMUSE00000776064.1"; tag "RNA_Seq_supported_partial"; protein_id "OTTMUSP00000080351.1";
chr1	havana	exon	174084331	174084520	.	+	.	gene_id "OTTMUSG00000050211.5"; transcript_id "OTTMUST00000127591.4"; gene_type "protein_coding"; gene_name "Olfr429"; transcript_type "protein_coding"; transcript_name "RP23-343E12.6-001"; exon_number 1; exon_id "OTTMUSE00000673881.1"; tag "RNA_Seq_supported_partial"; protein_id "OTTMUSP00000068801.1";
chr1	havana	exon	174089024	174091343	.	+	.	gene_id "OTTMUSG00000050211.5"; transcript_id "OTTMUST00000127591.4"; gene_type "protein_coding"; gene_name "Olfr429"; transcript_type "protein_coding"; transcript_name "RP23-343E12.6-001"; exon_number 2; exon_id "OTTMUSE00000739500.2"; tag "RNA_Seq_supported_partial"; protein_id "OTTMUSP00000068801.1";
chr1	havana	CDS	174089042	174089977	.	+	0	gene_id "OTTMUSG00000050211.5"; transcript_id "OTTMUST00000127591.4"; gene_type "protein_coding"; gene_name "Olfr429"; transcript_type "protein_coding"; transcript_name "RP23-343E12.6-001"; exon_number 2; exon_id "OTTMUSE00000739500.2"; tag "RNA_Seq_supported_partial"; protein_id "OTTMUSP00000068801.1";
chr1	havana	start_codon	174089042	174089044	.	+	0	gene_id "OTTMUSG00000050211.5"; transcript_id "OTTMUST00000127591.4"; gene_type "protein_coding"; gene_name "Olfr429"; transcript_type "protein_coding"; transcript_name "RP23-343E12.6-001"; exon_number 2; exon_id "OTTMUSE00000739500.2"; tag "RNA_Seq_supported_partial"; protein_id "OTTMUSP00000068801.1";
chr1	havana	stop_codon	174089978	174089980	.	+	0	gene_id "OTTMUSG00000050211.5"; transcript_id "OTTMUST00000127591.4"; gene_type "protein_coding"; gene_name "Olfr429"; transcript_type "protein_coding"; transcript_name "RP23-343E12.6-001"; exon_number 2; exon_id "OTTMUSE00000739500.2"; tag "RNA_Seq_supported_partial"; protein_id "OTTMUSP00000068801.1";
chr1	havana	UTR	174084331	174084520	.	+	.	gene_id "OTTMUSG00000050211.5"; transcript_id "OTTMUST00000127591.4"; gene_type "protein_coding"; gene_name "Olfr429"; transcript_type "protein_coding"; transcript_name "RP23-343E12.6-001"; exon_number 1; exon_id "OTTMUSE00000673881.1"; tag "RNA_Seq_supported_partial"; protein_id "OTTMUSP00000068801.1";
chr1	havana	UTR	174089024	174089041	.	+	.	gene_id "OTTMUSG00000050211.5"; transcript_id "OTTMUST00000127591.4"; gene_type "protein_coding"; gene_name "Olfr429"; transcript_type "protein_coding"; transcript_name "RP23-343E12.6-001"; exon_number 2; exon_id "OTTMUSE00000739500.2"; tag "RNA_Seq_supported_partial"; protein_id "OTTMUSP00000068801.1";
chr1	havana	UTR	174089978	174091343	.	+	.	gene_id "OTTMUSG00000050211.5"; transcript_id "OTTMUST00000127591.4"; gene_type "protein_coding"; gene_name "Olfr429"; transcript_type "protein_coding"; transcript_name "RP23-343E12.6-001"; exon_number 2; exon_id "OTTMUSE00000739500.2"; tag "RNA_Seq_supported_partial"; protein_id "OTTMUSP00000068801.1";
chr1	havana	exon	174094967	174095432	.	+	.	gene_id "OTTMUSG00000056178.1"; transcript_id "OTTMUST00000138898.1"; gene_type "unprocessed_pseudogene"; gene_name "Olfr428-ps1"; transcript_type "unprocessed_pseudogene"; transcript_name "RP23-343E12.13-001"; exon_number 1; exon_id "OTTMUSE00000708520.1";
chr1	havana	exon	174096891	174096944	.	+	.	gene_id "OTTMUSG00000050212.3"; transcript_id "OTTMUST00000127592.3"; gene_type "protein_coding"; gene_name "Olfr427"; transcript_type "protein_coding"; transcript_name "RP23-343E12.7-001"; exon_number 1; exon_id "OTTMUSE00000777017.1"; tag "RNA_Seq_supported_partial"; protein_id "OTTMUSP00000080740.1";
chr1	havana	exon	174099413	174103224	.	+	.	gene_id "OTTMUSG00000050212.3"; transcript_id "OTTMUST00000127592.3"; gene_type "protein_coding"; gene_name "Olfr427"; transcript_type "protein_coding"; transcript_name "RP23-343E12.7-001"; exon_number 2; exon_id "OTTMUSE00000777018.1"; tag "RNA_Seq_supported_partial"; protein_id "OTTMUSP00000080740.1";
chr1	havana	CDS	174099460	174100404	.	+	0	gene_id "OTTMUSG00000050212.3"; transcript_id "OTTMUST00000127592.3"; gene_type "protein_coding"; gene_name "Olfr427"; transcript_type "protein_coding"; transcript_name "RP23-343E12.7-001"; exon_number 2; exon_id "OTTMUSE00000777018.1"; tag "RNA_Seq_supported_partial"; protein_id "OTTMUSP00000080740.1";
chr1	havana	start_codon	174099460	174099462	.	+	0	gene_id "OTTMUSG00000050212.3"; transcript_id "OTTMUST00000127592.3"; gene_type "protein_coding"; gene_name "Olfr427"; transcript_type "protein_coding"; transcript_name "RP23-343E12.7-001"; exon_number 2; exon_id "OTTMUSE00000777018.1"; tag "RNA_Seq_supported_partial"; protein_id "OTTMUSP00000080740.1";
chr1	havana	stop_codon	174100405	174100407	.	+	0	gene_id "OTTMUSG00000050212.3"; transcript_id "OTTMUST00000127592.3"; gene_type "protein_coding"; gene_name "Olfr427"; transcript_type "protein_coding"; transcript_name "RP23-343E12.7-001"; exon_number 2; exon_id "OTTMUSE00000777018.1"; tag "RNA_Seq_supported_partial"; protein_id "OTTMUSP00000080740.1";
chr1	havana	UTR	174096891	174096944	.	+	.	gene_id "OTTMUSG00000050212.3"; transcript_id "OTTMUST00000127592.3"; gene_type "protein_coding"; gene_name "Olfr427"; transcript_type "protein_coding"; transcript_name "RP23-343E12.7-001"; exon_number 1; exon_id "OTTMUSE00000777017.1"; tag "RNA_Seq_supported_partial"; protein_id "OTTMUSP00000080740.1";
chr1	havana	UTR	174099413	174099459	.	+	.	gene_id "OTTMUSG00000050212.3"; transcript_id "OTTMUST00000127592.3"; gene_type "protein_coding"; gene_name "Olfr427"; transcript_type "protein_coding"; transcript_name "RP23-343E12.7-001"; exon_number 2; exon_id "OTTMUSE00000777018.1"; tag "RNA_Seq_supported_partial"; protein_id "OTTMUSP00000080740.1";
chr1	havana	UTR	174100405	174103224	.	+	.	gene_id "OTTMUSG00000050212.3"; transcript_id "OTTMUST00000127592.3"; gene_type "protein_coding"; gene_name "Olfr427"; transcript_type "protein_coding"; transcript_name "RP23-343E12.7-001"; exon_number 2; exon_id "OTTMUSE00000777018.1"; tag "RNA_Seq_supported_partial"; protein_id "OTTMUSP00000080740.1";
chr1	havana	exon	174110900	174111353	.	+	.	gene_id "OTTMUSG00000050213.3"; transcript_id "OTTMUST00000127593.3"; gene_type "unprocessed_pseudogene"; gene_name "Olfr1528-ps1"; transcript_type "unprocessed_pseudogene"; transcript_name "RP23-343E12.8-001"; exon_number 1; exon_id "OTTMUSE00000776104.1";
chr1	havana	exon	174120796	174121162	.	-	.	gene_id "OTTMUSG00000050214.3"; transcript_id "OTTMUST00000127594.3"; gene_type "protein_coding"; gene_name "Olfr231"; transcript_type "protein_coding"; transcript_name "RP23-343E12.9-001"; exon_number 1; exon_id "OTTMUSE00000776356.1"; tag "RNA_Seq_supported_partial"; protein_id "OTTMUSP00000080465.1";
chr1	havana	exon	174113211	174118047	.	-	.	gene_id "OTTMUSG00000050214.3"; transcript_id "OTTMUST00000127594.3"; gene_type "protein_coding"; gene_name "Olfr231"; transcript_type "protein_coding"; transcript_name "RP23-343E12.9-001"; exon_number 2; exon_id "OTTMUSE00000776355.1"; tag "RNA_Seq_supported_partial"; protein_id "OTTMUSP00000080465.1";
chr1	havana	CDS	174117094	174118014	.	-	0	gene_id "OTTMUSG00000050214.3"; transcript_id "OTTMUST00000127594.3"; gene_type "protein_coding"; gene_name "Olfr231"; transcript_type "protein_coding"; transcript_name "RP23-343E12.9-001"; exon_number 2; exon_id "OTTMUSE00000776355.1"; tag "RNA_Seq_supported_partial"; protein_id "OTTMUSP00000080465.1";
chr1	havana	start_codon	174118012	174118014	.	-	0	gene_id "OTTMUSG00000050214.3"; transcript_id "OTTMUST00000127594.3"; gene_type "protein_coding"; gene_name "Olfr231"; transcript_type "protein_coding"; transcript_name "RP23-343E12.9-001"; exon_number 2; exon_id "OTTMUSE00000776355.1"; tag "RNA_Seq_supported_partial"; protein_id "OTTMUSP00000080465.1";
chr1	havana	stop_codon	174117091	174117093	.	-	0	gene_id "OTTMUSG00000050214.3"; transcript_id "OTTMUST00000127594.3"; gene_type "protein_coding"; gene_name "Olfr231"; transcript_type "protein_coding"; transcript_name "RP23-343E12.9-001"; exon_number 2; exon_id "OTTMUSE00000776355.1"; tag "RNA_Seq_supported_partial"; protein_id "OTTMUSP00000080465.1";
chr1	havana	UTR	174120796	174121162	.	-	.	gene_id "OTTMUSG00000050214.3"; transcript_id "OTTMUST00000127594.3"; gene_type "protein_coding"; gene_name "Olfr231"; transcript_type "protein_coding"; transcript_name "RP23-343E12.9-001"; exon_number 1; exon_id "OTTMUSE00000776356.1"; tag "RNA_Seq_supported_partial"; protein_id "OTTMUSP00000080465.1";
chr1	havana	UTR	174113211	174117093	.	-	.	gene_id "OTTMUSG00000050214.3"; transcript_id "OTTMUST00000127594.3"; gene_type "protein_coding"; gene_name "Olfr231"; transcript_type "protein_coding"; transcript_name "RP23-343E12.9-001"; exon_number 2; exon_id "OTTMUSE00000776355.1"; tag "RNA_Seq_supported_partial"; protein_id "OTTMUSP00000080465.1";
chr1	havana	UTR	174118015	174118047	.	-	.	gene_id "OTTMUSG00000050214.3"; transcript_id "OTTMUST00000127594.3"; gene_type "protein_coding"; gene_name "Olfr231"; transcript_type "protein_coding"; transcript_name "RP23-343E12.9-001"; exon_number 2; exon_id "OTTMUSE00000776355.1"; tag "RNA_Seq_supported_partial"; protein_id "OTTMUSP00000080465.1";
chr1	havana	exon	174131517	174131595	.	+	.	gene_id "OTTMUSG00000050215.3"; transcript_id "OTTMUST00000127595.3"; gene_type "protein_coding"; gene_name "Olfr424"; transcript_type "protein_coding"; transcript_name "RP23-343E12.10-001"; exon_number 1; exon_id "OTTMUSE00000776113.1"; tag "RNA_Seq_supported_partial"; protein_id "OTTMUSP00000080366.1";
chr1	havana	exon	174136695	174138257	.	+	.	gene_id "OTTMUSG00000050215.3"; transcript_id "OTTMUST00000127595.3"; gene_type "protein_coding"; gene_name "Olfr424"; transcript_type "protein_coding"; transcript_name "RP23-343E12.10-001"; exon_number 2; exon_id "OTTMUSE00000776112.1"; tag "RNA_Seq_supported_partial"; protein_id "OTTMUSP00000080366.1";
chr1	havana	CDS	174136746	174137690	.	+	0	gene_id "OTTMUSG00000050215.3"; transcript_id "OTTMUST00000127595.3"; gene_type "protein_coding"; gene_name "Olfr424"; transcript_type "protein_coding"; transcript_name "RP23-343E12.10-001"; exon_number 2; exon_id "OTTMUSE00000776112.1"; tag "RNA_Seq_supported_partial"; protein_id "OTTMUSP00000080366.1";
chr1	havana	start_codon	174136746	174136748	.	+	0	gene_id "OTTMUSG00000050215.3"; transcript_id "OTTMUST00000127595.3"; gene_type "protein_coding"; gene_name "Olfr424"; transcript_type "protein_coding"; transcript_name "RP23-343E12.10-001"; exon_number 2; exon_id "OTTMUSE00000776112.1"; tag "RNA_Seq_supported_partial"; protein_id "OTTMUSP00000080366.1";
chr1	havana	stop_codon	174137691	174137693	.	+	0	gene_id "OTTMUSG00000050215.3"; transcript_id "OTTMUST00000127595.3"; gene_type "protein_coding"; gene_name "Olfr424"; transcript_type "protein_coding"; transcript_name "RP23-343E12.10-001"; exon_number 2; exon_id "OTTMUSE00000776112.1"; tag "RNA_Seq_supported_partial"; protein_id "OTTMUSP00000080366.1";
chr1	havana	UTR	174131517	174131595	.	+	.	gene_id "OTTMUSG00000050215.3"; transcript_id "OTTMUST00000127595.3"; gene_type "protein_coding"; gene_name "Olfr424"; transcript_type "protein_coding"; transcript_name "RP23-343E12.10-001"; exon_number 1; exon_id "OTTMUSE00000776113.1"; tag "RNA_Seq_supported_partial"; protein_id "OTTMUSP00000080366.1";
chr1	havana	UTR	174136695	174136745	.	+	.	gene_id "OTTMUSG00000050215.3"; transcript_id "OTTMUST00000127595.3"; gene_type "protein_coding"; gene_name "Olfr424"; transcript_type "protein_coding"; transcript_name "RP23-343E12.10-001"; exon_number 2; exon_id "OTTMUSE00000776112.1"; tag "RNA_Seq_supported_partial"; protein_id "OTTMUSP00000080366.1";
chr1	havana	UTR	174137691	174138257	.	+	.	gene_id "OTTMUSG00000050215.3"; transcript_id "OTTMUST00000127595.3"; gene_type "protein_coding"; gene_name "Olfr424"; transcript_type "protein_coding"; transcript_name "RP23-343E12.10-001"; exon_number 2; exon_id "OTTMUSE00000776112.1"; tag "RNA_Seq_supported_partial"; protein_id "OTTMUSP00000080366.1";
chr1	havana	exon	174140408	174140493	.	+	.	gene_id "OTTMUSG00000050216.4"; transcript_id "OTTMUST00000156947.1"; gene_type "transcribed_unprocessed_pseudogene"; gene_name "Olfr258-ps1"; transcript_type "processed_transcript"; transcript_name "RP23-343E12.11-002"; exon_number 1; exon_id "OTTMUSE00000776123.1"; tag "RNA_Seq_supported_only";
chr1	havana	exon	174142256	174143254	.	+	.	gene_id "OTTMUSG00000050216.4"; transcript_id "OTTMUST00000156947.1"; gene_type "transcribed_unprocessed_pseudogene"; gene_name "Olfr258-ps1"; transcript_type "processed_transcript"; transcript_name "RP23-343E12.11-002"; exon_number 2; exon_id "OTTMUSE00000776122.1"; tag "RNA_Seq_supported_only";
chr1	havana	exon	174142260	174143150	.	+	.	gene_id "OTTMUSG00000050216.4"; transcript_id "OTTMUST00000127596.4"; gene_type "transcribed_unprocessed_pseudogene"; gene_name "Olfr258-ps1"; transcript_type "transcribed_unprocessed_pseudogene"; transcript_name "RP23-343E12.11-001"; exon_number 1; exon_id "OTTMUSE00000782358.2";
chr1	havana	exon	174151481	174152530	.	+	.	gene_id "OTTMUSG00000042404.3"; transcript_id "OTTMUST00000111791.3"; gene_type "polymorphic_pseudogene"; gene_name "Olfr421-ps1"; transcript_type "polymorphic_pseudogene"; transcript_name "RP23-343E12.1-001"; exon_number 1; exon_id "OTTMUSE00000776131.1"; protein_id "OTTMUSP00000080373.1";
chr1	havana	CDS	174151518	174152462	.	+	0	gene_id "OTTMUSG00000042404.3"; transcript_id "OTTMUST00000111791.3"; gene_type "polymorphic_pseudogene"; gene_name "Olfr421-ps1"; transcript_type "polymorphic_pseudogene"; transcript_name "RP23-343E12.1-001"; exon_number 1; exon_id "OTTMUSE00000776131.1"; protein_id "OTTMUSP00000080373.1";
chr1	havana	start_codon	174151518	174151520	.	+	0	gene_id "OTTMUSG00000042404.3"; transcript_id "OTTMUST00000111791.3"; gene_type "polymorphic_pseudogene"; gene_name "Olfr421-ps1"; transcript_type "polymorphic_pseudogene"; transcript_name "RP23-343E12.1-001"; exon_number 1; exon_id "OTTMUSE00000776131.1"; protein_id "OTTMUSP00000080373.1";
chr1	havana	stop_codon	174152463	174152465	.	+	0	gene_id "OTTMUSG00000042404.3"; transcript_id "OTTMUST00000111791.3"; gene_type "polymorphic_pseudogene"; gene_name "Olfr421-ps1"; transcript_type "polymorphic_pseudogene"; transcript_name "RP23-343E12.1-001"; exon_number 1; exon_id "OTTMUSE00000776131.1"; protein_id "OTTMUSP00000080373.1";
chr1	havana	UTR	174151481	174151517	.	+	.	gene_id "OTTMUSG00000042404.3"; transcript_id "OTTMUST00000111791.3"; gene_type "polymorphic_pseudogene"; gene_name "Olfr421-ps1"; transcript_type "polymorphic_pseudogene"; transcript_name "RP23-343E12.1-001"; exon_number 1; exon_id "OTTMUSE00000776131.1"; protein_id "OTTMUSP00000080373.1";
chr1	havana	UTR	174152463	174152530	.	+	.	gene_id "OTTMUSG00000042404.3"; transcript_id "OTTMUST00000111791.3"; gene_type "polymorphic_pseudogene"; gene_name "Olfr421-ps1"; transcript_type "polymorphic_pseudogene"; transcript_name "RP23-343E12.1-001"; exon_number 1; exon_id "OTTMUSE00000776131.1"; protein_id "OTTMUSP00000080373.1";
chr1	havana	exon	174155633	174155895	.	+	.	gene_id "OTTMUSG00000050217.2"; transcript_id "OTTMUST00000127597.2"; gene_type "protein_coding"; gene_name "Olfr420"; transcript_type "protein_coding"; transcript_name "RP23-343E12.12-001"; exon_number 1; exon_id "OTTMUSE00000776142.1"; tag "RNA_Seq_supported_partial"; protein_id "OTTMUSP00000080376.1";
chr1	havana	exon	174158653	174162195	.	+	.	gene_id "OTTMUSG00000050217.2"; transcript_id "OTTMUST00000127597.2"; gene_type "protein_coding"; gene_name "Olfr420"; transcript_type "protein_coding"; transcript_name "RP23-343E12.12-001"; exon_number 2; exon_id "OTTMUSE00000776141.1"; tag "RNA_Seq_supported_partial"; protein_id "OTTMUSP00000080376.1";
chr1	havana	CDS	174158775	174159737	.	+	0	gene_id "OTTMUSG00000050217.2"; transcript_id "OTTMUST00000127597.2"; gene_type "protein_coding"; gene_name "Olfr420"; transcript_type "protein_coding"; transcript_name "RP23-343E12.12-001"; exon_number 2; exon_id "OTTMUSE00000776141.1"; tag "RNA_Seq_supported_partial"; protein_id "OTTMUSP00000080376.1";
chr1	havana	start_codon	174158775	174158777	.	+	0	gene_id "OTTMUSG00000050217.2"; transcript_id "OTTMUST00000127597.2"; gene_type "protein_coding"; gene_name "Olfr420"; transcript_type "protein_coding"; transcript_name "RP23-343E12.12-001"; exon_number 2; exon_id "OTTMUSE00000776141.1"; tag "RNA_Seq_supported_partial"; protein_id "OTTMUSP00000080376.1";
chr1	havana	stop_codon	174159738	174159740	.	+	0	gene_id "OTTMUSG00000050217.2"; transcript_id "OTTMUST00000127597.2"; gene_type "protein_coding"; gene_name "Olfr420"; transcript_type "protein_coding"; transcript_name "RP23-343E12.12-001"; exon_number 2; exon_id "OTTMUSE00000776141.1"; tag "RNA_Seq_supported_partial"; protein_id "OTTMUSP00000080376.1";
chr1	havana	UTR	174155633	174155895	.	+	.	gene_id "OTTMUSG00000050217.2"; transcript_id "OTTMUST00000127597.2"; gene_type "protein_coding"; gene_name "Olfr420"; transcript_type "protein_coding"; transcript_name "RP23-343E12.12-001"; exon_number 1; exon_id "OTTMUSE00000776142.1"; tag "RNA_Seq_supported_partial"; protein_id "OTTMUSP00000080376.1";
chr1	havana	UTR	174158653	174158774	.	+	.	gene_id "OTTMUSG00000050217.2"; transcript_id "OTTMUST00000127597.2"; gene_type "protein_coding"; gene_name "Olfr420"; transcript_type "protein_coding"; transcript_name "RP23-343E12.12-001"; exon_number 2; exon_id "OTTMUSE00000776141.1"; tag "RNA_Seq_supported_partial"; protein_id "OTTMUSP00000080376.1";
chr1	havana	UTR	174159738	174162195	.	+	.	gene_id "OTTMUSG00000050217.2"; transcript_id "OTTMUST00000127597.2"; gene_type "protein_coding"; gene_name "Olfr420"; transcript_type "protein_coding"; transcript_name "RP23-343E12.12-001"; exon_number 2; exon_id "OTTMUSE00000776141.1"; tag "RNA_Seq_supported_partial"; protein_id "OTTMUSP00000080376.1";
chr1	havana	exon	174167702	174167972	.	+	.	gene_id "OTTMUSG00000056179.1"; transcript_id "OTTMUST00000138899.1"; gene_type "unprocessed_pseudogene"; gene_name "RP23-343E12.14"; transcript_type "unprocessed_pseudogene"; transcript_name "RP23-343E12.14-001"; exon_number 1; exon_id "OTTMUSE00000708522.1";
chr1	havana	exon	174168674	174168869	.	+	.	gene_id "OTTMUSG00000056179.1"; transcript_id "OTTMUST00000138899.1"; gene_type "unprocessed_pseudogene"; gene_name "RP23-343E12.14"; transcript_type "unprocessed_pseudogene"; transcript_name "RP23-343E12.14-001"; exon_number 2; exon_id "OTTMUSE00000708523.1";
chr1	havana	exon	174169463	174169724	.	+	.	gene_id "OTTMUSG00000056179.1"; transcript_id "OTTMUST00000138899.1"; gene_type "unprocessed_pseudogene"; gene_name "RP23-343E12.14"; transcript_type "unprocessed_pseudogene"; transcript_name "RP23-343E12.14-001"; exon_number 3; exon_id "OTTMUSE00000708521.1";
chr1	havana	exon	174251890	174252061	.	-	.	gene_id "OTTMUSG00000050218.2"; transcript_id "OTTMUST00000127598.2"; gene_type "protein_coding"; gene_name "Olfr419"; transcript_type "protein_coding"; transcript_name "RP24-104O22.2-001"; exon_number 1; exon_id "OTTMUSE00000776366.1"; tag "RNA_Seq_supported_partial"; protein_id "OTTMUSP00000080469.1";
chr1	havana	exon	174248514	174251026	.	-	.	gene_id "OTTMUSG00000050218.2"; transcript_id "OTTMUST00000127598.2"; gene_type "protein_coding"; gene_name "Olfr419"; transcript_type "protein_coding"; transcript_name "RP24-104O22.2-001"; exon_number 2; exon_id "OTTMUSE00000776367.1"; tag "RNA_Seq_supported_partial"; protein_id "OTTMUSP00000080469.1";
chr1	havana	CDS	174249987	174250925	.	-	0	gene_id "OTTMUSG00000050218.2"; transcript_id "OTTMUST00000127598.2"; gene_type "protein_coding"; gene_name "Olfr419"; transcript_type "protein_coding"; transcript_name "RP24-104O22.2-001"; exon_number 2; exon_id "OTTMUSE00000776367.1"; tag "RNA_Seq_supported_partial"; protein_id "OTTMUSP00000080469.1";
chr1	havana	start_codon	174250923	174250925	.	-	0	gene_id "OTTMUSG00000050218.2"; transcript_id "OTTMUST00000127598.2"; gene_type "protein_coding"; gene_name "Olfr419"; transcript_type "protein_coding"; transcript_name "RP24-104O22.2-001"; exon_number 2; exon_id "OTTMUSE00000776367.1"; tag "RNA_Seq_supported_partial"; protein_id "OTTMUSP00000080469.1";
chr1	havana	stop_codon	174249984	174249986	.	-	0	gene_id "OTTMUSG00000050218.2"; transcript_id "OTTMUST00000127598.2"; gene_type "protein_coding"; gene_name "Olfr419"; transcript_type "protein_coding"; transcript_name "RP24-104O22.2-001"; exon_number 2; exon_id "OTTMUSE00000776367.1"; tag "RNA_Seq_supported_partial"; protein_id "OTTMUSP00000080469.1";
chr1	havana	UTR	174251890	174252061	.	-	.	gene_id "OTTMUSG00000050218.2"; transcript_id "OTTMUST00000127598.2"; gene_type "protein_coding"; gene_name "Olfr419"; transcript_type "protein_coding"; transcript_name "RP24-104O22.2-001"; exon_number 1; exon_id "OTTMUSE00000776366.1"; tag "RNA_Seq_supported_partial"; protein_id "OTTMUSP00000080469.1";
chr1	havana	UTR	174248514	174249986	.	-	.	gene_id "OTTMUSG00000050218.2"; transcript_id "OTTMUST00000127598.2"; gene_type "protein_coding"; gene_name "Olfr419"; transcript_type "protein_coding"; transcript_name "RP24-104O22.2-001"; exon_number 2; exon_id "OTTMUSE00000776367.1"; tag "RNA_Seq_supported_partial"; protein_id "OTTMUSP00000080469.1";
chr1	havana	UTR	174250926	174251026	.	-	.	gene_id "OTTMUSG00000050218.2"; transcript_id "OTTMUST00000127598.2"; gene_type "protein_coding"; gene_name "Olfr419"; transcript_type "protein_coding"; transcript_name "RP24-104O22.2-001"; exon_number 2; exon_id "OTTMUSE00000776367.1"; tag "RNA_Seq_supported_partial"; protein_id "OTTMUSP00000080469.1";
chr1	havana	exon	174365122	174365215	.	+	.	gene_id "OTTMUSG00000050219.5"; transcript_id "OTTMUST00000127599.4"; gene_type "protein_coding"; gene_name "Olfr417"; transcript_type "protein_coding"; transcript_name "RP23-252F11.1-001"; exon_number 1; exon_id "OTTMUSE00000782359.1"; tag "RNA_Seq_supported_partial"; protein_id "OTTMUSP00000068807.1";
chr1	havana	exon	174368905	174374472	.	+	.	gene_id "OTTMUSG00000050219.5"; transcript_id "OTTMUST00000127599.4"; gene_type "protein_coding"; gene_name "Olfr417"; transcript_type "protein_coding"; transcript_name "RP23-252F11.1-001"; exon_number 2; exon_id "OTTMUSE00000755715.2"; tag "RNA_Seq_supported_partial"; protein_id "OTTMUSP00000068807.1";
chr1	havana	CDS	174368919	174369845	.	+	0	gene_id "OTTMUSG00000050219.5"; transcript_id "OTTMUST00000127599.4"; gene_type "protein_coding"; gene_name "Olfr417"; transcript_type "protein_coding"; transcript_name "RP23-252F11.1-001"; exon_number 2; exon_id "OTTMUSE00000755715.2"; tag "RNA_Seq_supported_partial"; protein_id "OTTMUSP00000068807.1";
chr1	havana	start_codon	174368919	174368921	.	+	0	gene_id "OTTMUSG00000050219.5"; transcript_id "OTTMUST00000127599.4"; gene_type "protein_coding"; gene_name "Olfr417"; transcript_type "protein_coding"; transcript_name "RP23-252F11.1-001"; exon_number 2; exon_id "OTTMUSE00000755715.2"; tag "RNA_Seq_supported_partial"; protein_id "OTTMUSP00000068807.1";
chr1	havana	stop_codon	174369846	174369848	.	+	0	gene_id "OTTMUSG00000050219.5"; transcript_id "OTTMUST00000127599.4"; gene_type "protein_coding"; gene_name "Olfr417"; transcript_type "protein_coding"; transcript_name "RP23-252F11.1-001"; exon_number 2; exon_id "OTTMUSE00000755715.2"; tag "RNA_Seq_supported_partial"; protein_id "OTTMUSP00000068807.1";
chr1	havana	UTR	174365122	174365215	.	+	.	gene_id "OTTMUSG00000050219.5"; transcript_id "OTTMUST00000127599.4"; gene_type "protein_coding"; gene_name "Olfr417"; transcript_type "protein_coding"; transcript_name "RP23-252F11.1-001"; exon_number 1; exon_id "OTTMUSE00000782359.1"; tag "RNA_Seq_supported_partial"; protein_id "OTTMUSP00000068807.1";
chr1	havana	UTR	174368905	174368918	.	+	.	gene_id "OTTMUSG00000050219.5"; transcript_id "OTTMUST00000127599.4"; gene_type "protein_coding"; gene_name "Olfr417"; transcript_type "protein_coding"; transcript_name "RP23-252F11.1-001"; exon_number 2; exon_id "OTTMUSE00000755715.2"; tag "RNA_Seq_supported_partial"; protein_id "OTTMUSP00000068807.1";
chr1	havana	UTR	174369846	174374472	.	+	.	gene_id "OTTMUSG00000050219.5"; transcript_id "OTTMUST00000127599.4"; gene_type "protein_coding"; gene_name "Olfr417"; transcript_type "protein_coding"; transcript_name "RP23-252F11.1-001"; exon_number 2; exon_id "OTTMUSE00000755715.2"; tag "RNA_Seq_supported_partial"; protein_id "OTTMUSP00000068807.1";
chr1	havana	exon	174365122	174365633	.	+	.	gene_id "OTTMUSG00000050219.5"; transcript_id "OTTMUST00000150010.2"; gene_type "protein_coding"; gene_name "Olfr417"; transcript_type "protein_coding"; transcript_name "RP23-252F11.1-002"; exon_number 1; exon_id "OTTMUSE00000778755.1"; tag "RNA_Seq_supported_partial"; protein_id "OTTMUSP00000081177.1";
chr1	havana	exon	174368905	174374472	.	+	.	gene_id "OTTMUSG00000050219.5"; transcript_id "OTTMUST00000150010.2"; gene_type "protein_coding"; gene_name "Olfr417"; transcript_type "protein_coding"; transcript_name "RP23-252F11.1-002"; exon_number 2; exon_id "OTTMUSE00000755715.2"; tag "RNA_Seq_supported_partial"; protein_id "OTTMUSP00000081177.1";
chr1	havana	CDS	174368919	174369845	.	+	0	gene_id "OTTMUSG00000050219.5"; transcript_id "OTTMUST00000150010.2"; gene_type "protein_coding"; gene_name "Olfr417"; transcript_type "protein_coding"; transcript_name "RP23-252F11.1-002"; exon_number 2; exon_id "OTTMUSE00000755715.2"; tag "RNA_Seq_supported_partial"; protein_id "OTTMUSP00000081177.1";
chr1	havana	start_codon	174368919	174368921	.	+	0	gene_id "OTTMUSG00000050219.5"; transcript_id "OTTMUST00000150010.2"; gene_type "protein_coding"; gene_name "Olfr417"; transcript_type "protein_coding"; transcript_name "RP23-252F11.1-002"; exon_number 2; exon_id "OTTMUSE00000755715.2"; tag "RNA_Seq_supported_partial"; protein_id "OTTMUSP00000081177.1";
chr1	havana	stop_codon	174369846	174369848	.	+	0	gene_id "OTTMUSG00000050219.5"; transcript_id "OTTMUST00000150010.2"; gene_type "protein_coding"; gene_name "Olfr417"; transcript_type "protein_coding"; transcript_name "RP23-252F11.1-002"; exon_number 2; exon_id "OTTMUSE00000755715.2"; tag "RNA_Seq_supported_partial"; protein_id "OTTMUSP00000081177.1";
chr1	havana	UTR	174365122	174365633	.	+	.	gene_id "OTTMUSG00000050219.5"; transcript_id "OTTMUST00000150010.2"; gene_type "protein_coding"; gene_name "Olfr417"; transcript_type "protein_coding"; transcript_name "RP23-252F11.1-002"; exon_number 1; exon_id "OTTMUSE00000778755.1"; tag "RNA_Seq_supported_partial"; protein_id "OTTMUSP00000081177.1";
chr1	havana	UTR	174368905	174368918	.	+	.	gene_id "OTTMUSG00000050219.5"; transcript_id "OTTMUST00000150010.2"; gene_type "protein_coding"; gene_name "Olfr417"; transcript_type "protein_coding"; transcript_name "RP23-252F11.1-002"; exon_number 2; exon_id "OTTMUSE00000755715.2"; tag "RNA_Seq_supported_partial"; protein_id "OTTMUSP00000081177.1";
chr1	havana	UTR	174369846	174374472	.	+	.	gene_id "OTTMUSG00000050219.5"; transcript_id "OTTMUST00000150010.2"; gene_type "protein_coding"; gene_name "Olfr417"; transcript_type "protein_coding"; transcript_name "RP23-252F11.1-002"; exon_number 2; exon_id "OTTMUSE00000755715.2"; tag "RNA_Seq_supported_partial"; protein_id "OTTMUSP00000081177.1";
chr1	havana	exon	174374547	174374936	.	+	.	gene_id "OTTMUSG00000050220.1"; transcript_id "OTTMUST00000127600.1"; gene_type "unprocessed_pseudogene"; gene_name "Olfr416-ps1"; transcript_type "unprocessed_pseudogene"; transcript_name "RP23-252F11.2-001"; exon_number 1; exon_id "OTTMUSE00000673890.1";
chr1	havana	exon	174375270	174375683	.	+	.	gene_id "OTTMUSG00000050220.1"; transcript_id "OTTMUST00000127600.1"; gene_type "unprocessed_pseudogene"; gene_name "Olfr416-ps1"; transcript_type "unprocessed_pseudogene"; transcript_name "RP23-252F11.2-001"; exon_number 2; exon_id "OTTMUSE00000673891.1";
chr1	havana	exon	174391046	174392055	.	+	.	gene_id "OTTMUSG00000050221.2"; transcript_id "OTTMUST00000127601.2"; gene_type "protein_coding"; gene_name "Olfr248"; transcript_type "protein_coding"; transcript_name "RP23-252F11.3-001"; exon_number 1; exon_id "OTTMUSE00000776168.1"; protein_id "OTTMUSP00000080388.1";
chr1	havana	CDS	174391071	174391997	.	+	0	gene_id "OTTMUSG00000050221.2"; transcript_id "OTTMUST00000127601.2"; gene_type "protein_coding"; gene_name "Olfr248"; transcript_type "protein_coding"; transcript_name "RP23-252F11.3-001"; exon_number 1; exon_id "OTTMUSE00000776168.1"; protein_id "OTTMUSP00000080388.1";
chr1	havana	start_codon	174391071	174391073	.	+	0	gene_id "OTTMUSG00000050221.2"; transcript_id "OTTMUST00000127601.2"; gene_type "protein_coding"; gene_name "Olfr248"; transcript_type "protein_coding"; transcript_name "RP23-252F11.3-001"; exon_number 1; exon_id "OTTMUSE00000776168.1"; protein_id "OTTMUSP00000080388.1";
chr1	havana	stop_codon	174391998	174392000	.	+	0	gene_id "OTTMUSG00000050221.2"; transcript_id "OTTMUST00000127601.2"; gene_type "protein_coding"; gene_name "Olfr248"; transcript_type "protein_coding"; transcript_name "RP23-252F11.3-001"; exon_number 1; exon_id "OTTMUSE00000776168.1"; protein_id "OTTMUSP00000080388.1";
chr1	havana	UTR	174391046	174391070	.	+	.	gene_id "OTTMUSG00000050221.2"; transcript_id "OTTMUST00000127601.2"; gene_type "protein_coding"; gene_name "Olfr248"; transcript_type "protein_coding"; transcript_name "RP23-252F11.3-001"; exon_number 1; exon_id "OTTMUSE00000776168.1"; protein_id "OTTMUSP00000080388.1";
chr1	havana	UTR	174391998	174392055	.	+	.	gene_id "OTTMUSG00000050221.2"; transcript_id "OTTMUST00000127601.2"; gene_type "protein_coding"; gene_name "Olfr248"; transcript_type "protein_coding"; transcript_name "RP23-252F11.3-001"; exon_number 1; exon_id "OTTMUSE00000776168.1"; protein_id "OTTMUSP00000080388.1";
chr1	havana	exon	174424064	174424250	.	+	.	gene_id "OTTMUSG00000050222.2"; transcript_id "OTTMUST00000127602.2"; gene_type "protein_coding"; gene_name "Olfr414"; transcript_type "protein_coding"; transcript_name "RP23-252F11.4-001"; exon_number 1; exon_id "OTTMUSE00000776181.1"; tag "RNA_Seq_supported_partial"; protein_id "OTTMUSP00000080393.1";
chr1	havana	exon	174430409	174434747	.	+	.	gene_id "OTTMUSG00000050222.2"; transcript_id "OTTMUST00000127602.2"; gene_type "protein_coding"; gene_name "Olfr414"; transcript_type "protein_coding"; transcript_name "RP23-252F11.4-001"; exon_number 2; exon_id "OTTMUSE00000776180.1"; tag "RNA_Seq_supported_partial"; protein_id "OTTMUSP00000080393.1";
chr1	havana	CDS	174430430	174431380	.	+	0	gene_id "OTTMUSG00000050222.2"; transcript_id "OTTMUST00000127602.2"; gene_type "protein_coding"; gene_name "Olfr414"; transcript_type "protein_coding"; transcript_name "RP23-252F11.4-001"; exon_number 2; exon_id "OTTMUSE00000776180.1"; tag "RNA_Seq_supported_partial"; protein_id "OTTMUSP00000080393.1";
chr1	havana	start_codon	174430430	174430432	.	+	0	gene_id "OTTMUSG00000050222.2"; transcript_id "OTTMUST00000127602.2"; gene_type "protein_coding"; gene_name "Olfr414"; transcript_type "protein_coding"; transcript_name "RP23-252F11.4-001"; exon_number 2; exon_id "OTTMUSE00000776180.1"; tag "RNA_Seq_supported_partial"; protein_id "OTTMUSP00000080393.1";
chr1	havana	stop_codon	174431381	174431383	.	+	0	gene_id "OTTMUSG00000050222.2"; transcript_id "OTTMUST00000127602.2"; gene_type "protein_coding"; gene_name "Olfr414"; transcript_type "protein_coding"; transcript_name "RP23-252F11.4-001"; exon_number 2; exon_id "OTTMUSE00000776180.1"; tag "RNA_Seq_supported_partial"; protein_id "OTTMUSP00000080393.1";
chr1	havana	UTR	174424064	174424250	.	+	.	gene_id "OTTMUSG00000050222.2"; transcript_id "OTTMUST00000127602.2"; gene_type "protein_coding"; gene_name "Olfr414"; transcript_type "protein_coding"; transcript_name "RP23-252F11.4-001"; exon_number 1; exon_id "OTTMUSE00000776181.1"; tag "RNA_Seq_supported_partial"; protein_id "OTTMUSP00000080393.1";
chr1	havana	UTR	174430409	174430429	.	+	.	gene_id "OTTMUSG00000050222.2"; transcript_id "OTTMUST00000127602.2"; gene_type "protein_coding"; gene_name "Olfr414"; transcript_type "protein_coding"; transcript_name "RP23-252F11.4-001"; exon_number 2; exon_id "OTTMUSE00000776180.1"; tag "RNA_Seq_supported_partial"; protein_id "OTTMUSP00000080393.1";
chr1	havana	UTR	174431381	174434747	.	+	.	gene_id "OTTMUSG00000050222.2"; transcript_id "OTTMUST00000127602.2"; gene_type "protein_coding"; gene_name "Olfr414"; transcript_type "protein_coding"; transcript_name "RP23-252F11.4-001"; exon_number 2; exon_id "OTTMUSE00000776180.1"; tag "RNA_Seq_supported_partial"; protein_id "OTTMUSP00000080393.1";
chr1	havana	exon	174442082	174442269	.	+	.	gene_id "OTTMUSG00000050223.3"; transcript_id "OTTMUST00000127603.3"; gene_type "protein_coding"; gene_name "Olfr220"; transcript_type "protein_coding"; transcript_name "RP23-252F11.5-001"; exon_number 1; exon_id "OTTMUSE00000776196.1"; tag "RNA_Seq_supported_partial"; protein_id "OTTMUSP00000080399.1";
chr1	havana	exon	174448180	174451277	.	+	.	gene_id "OTTMUSG00000050223.3"; transcript_id "OTTMUST00000127603.3"; gene_type "protein_coding"; gene_name "Olfr220"; transcript_type "protein_coding"; transcript_name "RP23-252F11.5-001"; exon_number 2; exon_id "OTTMUSE00000776195.1"; tag "RNA_Seq_supported_partial"; protein_id "OTTMUSP00000080399.1";
chr1	havana	CDS	174448625	174449599	.	+	0	gene_id "OTTMUSG00000050223.3"; transcript_id "OTTMUST00000127603.3"; gene_type "protein_coding"; gene_name "Olfr220"; transcript_type "protein_coding"; transcript_name "RP23-252F11.5-001"; exon_number 2; exon_id "OTTMUSE00000776195.1"; tag "RNA_Seq_supported_partial"; protein_id "OTTMUSP00000080399.1";
chr1	havana	start_codon	174448625	174448627	.	+	0	gene_id "OTTMUSG00000050223.3"; transcript_id "OTTMUST00000127603.3"; gene_type "protein_coding"; gene_name "Olfr220"; transcript_type "protein_coding"; transcript_name "RP23-252F11.5-001"; exon_number 2; exon_id "OTTMUSE00000776195.1"; tag "RNA_Seq_supported_partial"; protein_id "OTTMUSP00000080399.1";
chr1	havana	stop_codon	174449600	174449602	.	+	0	gene_id "OTTMUSG00000050223.3"; transcript_id "OTTMUST00000127603.3"; gene_type "protein_coding"; gene_name "Olfr220"; transcript_type "protein_coding"; transcript_name "RP23-252F11.5-001"; exon_number 2; exon_id "OTTMUSE00000776195.1"; tag "RNA_Seq_supported_partial"; protein_id "OTTMUSP00000080399.1";
chr1	havana	UTR	174442082	174442269	.	+	.	gene_id "OTTMUSG00000050223.3"; transcript_id "OTTMUST00000127603.3"; gene_type "protein_coding"; gene_name "Olfr220"; transcript_type "protein_coding"; transcript_name "RP23-252F11.5-001"; exon_number 1; exon_id "OTTMUSE00000776196.1"; tag "RNA_Seq_supported_partial"; protein_id "OTTMUSP00000080399.1";
chr1	havana	UTR	174448180	174448624	.	+	.	gene_id "OTTMUSG00000050223.3"; transcript_id "OTTMUST00000127603.3"; gene_type "protein_coding"; gene_name "Olfr220"; transcript_type "protein_coding"; transcript_name "RP23-252F11.5-001"; exon_number 2; exon_id "OTTMUSE00000776195.1"; tag "RNA_Seq_supported_partial"; protein_id "OTTMUSP00000080399.1";
chr1	havana	UTR	174449600	174451277	.	+	.	gene_id "OTTMUSG00000050223.3"; transcript_id "OTTMUST00000127603.3"; gene_type "protein_coding"; gene_name "Olfr220"; transcript_type "protein_coding"; transcript_name "RP23-252F11.5-001"; exon_number 2; exon_id "OTTMUSE00000776195.1"; tag "RNA_Seq_supported_partial"; protein_id "OTTMUSP00000080399.1";
chr2	havana	exon	36285023	36285914	.	+	.	gene_id "OTTMUSG00000012137.2"; transcript_id "OTTMUST00000028966.2"; gene_type "unprocessed_pseudogene"; gene_name "Olfr334-ps1"; transcript_type "unprocessed_pseudogene"; transcript_name "RP23-454A14.5-001"; exon_number 1; exon_id "OTTMUSE00000144833.2";
chr2	havana	exon	36301541	36302479	.	+	.	gene_id "OTTMUSG00000012145.3"; transcript_id "OTTMUST00000028980.3"; gene_type "polymorphic_pseudogene"; gene_name "Olfr335-ps"; transcript_type "polymorphic_pseudogene"; transcript_name "RP23-454A14.4-001"; exon_number 1; exon_id "OTTMUSE00000144871.2"; protein_id "OTTMUSP00000079039.1";
chr2	havana	CDS	36301541	36302476	.	+	0	gene_id "OTTMUSG00000012145.3"; transcript_id "OTTMUST00000028980.3"; gene_type "polymorphic_pseudogene"; gene_name "Olfr335-ps"; transcript_type "polymorphic_pseudogene"; transcript_name "RP23-454A14.4-001"; exon_number 1; exon_id "OTTMUSE00000144871.2"; protein_id "OTTMUSP00000079039.1";
chr2	havana	stop_codon	36302477	36302479	.	+	0	gene_id "OTTMUSG00000012145.3"; transcript_id "OTTMUST00000028980.3"; gene_type "polymorphic_pseudogene"; gene_name "Olfr335-ps"; transcript_type "polymorphic_pseudogene"; transcript_name "RP23-454A14.4-001"; exon_number 1; exon_id "OTTMUSE00000144871.2"; protein_id "OTTMUSP00000079039.1";
chr2	havana	UTR	36302477	36302479	.	+	.	gene_id "OTTMUSG00000012145.3"; transcript_id "OTTMUST00000028980.3"; gene_type "polymorphic_pseudogene"; gene_name "Olfr335-ps"; transcript_type "polymorphic_pseudogene"; transcript_name "RP23-454A14.4-001"; exon_number 1; exon_id "OTTMUSE00000144871.2"; protein_id "OTTMUSP00000079039.1";
chr2	havana	exon	36323324	36324263	.	+	.	gene_id "OTTMUSG00000012136.2"; transcript_id "OTTMUST00000028965.2"; gene_type "unprocessed_pseudogene"; gene_name "Olfr336-ps1"; transcript_type "unprocessed_pseudogene"; transcript_name "RP23-454A14.6-001"; exon_number 1; exon_id "OTTMUSE00000144832.2";
chr2	havana	exon	36336611	36337136	.	+	.	gene_id "OTTMUSG00000012140.2"; transcript_id "OTTMUST00000152483.1"; gene_type "transcribed_unprocessed_pseudogene"; gene_name "Olfr337-ps1"; transcript_type "processed_transcript"; transcript_name "RP23-454A14.7-002"; exon_number 1; exon_id "OTTMUSE00000765724.1";
chr2	havana	exon	36336628	36337083	.	+	.	gene_id "OTTMUSG00000012140.2"; transcript_id "OTTMUST00000028969.2"; gene_type "transcribed_unprocessed_pseudogene"; gene_name "Olfr337-ps1"; transcript_type "transcribed_unprocessed_pseudogene"; transcript_name "RP23-454A14.7-001"; exon_number 1; exon_id "OTTMUSE00000144836.2";
chr2	havana	exon	36373519	36373624	.	+	.	gene_id "OTTMUSG00000012143.5"; transcript_id "OTTMUST00000028976.4"; gene_type "protein_coding"; gene_name "Olfr338"; transcript_type "protein_coding"; transcript_name "RP23-454A14.8-001"; exon_number 1; exon_id "OTTMUSE00000765725.1"; tag "RNA_Seq_supported_partial"; protein_id "OTTMUSP00000013095.1";
chr2	havana	exon	36376760	36382433	.	+	.	gene_id "OTTMUSG00000012143.5"; transcript_id "OTTMUST00000028976.4"; gene_type "protein_coding"; gene_name "Olfr338"; transcript_type "protein_coding"; transcript_name "RP23-454A14.8-001"; exon_number 2; exon_id "OTTMUSE00000724354.3"; tag "RNA_Seq_supported_partial"; protein_id "OTTMUSP00000013095.1";
chr2	havana	CDS	36376778	36377695	.	+	0	gene_id "OTTMUSG00000012143.5"; transcript_id "OTTMUST00000028976.4"; gene_type "protein_coding"; gene_name "Olfr338"; transcript_type "protein_coding"; transcript_name "RP23-454A14.8-001"; exon_number 2; exon_id "OTTMUSE00000724354.3"; tag "RNA_Seq_supported_partial"; protein_id "OTTMUSP00000013095.1";
chr2	havana	start_codon	36376778	36376780	.	+	0	gene_id "OTTMUSG00000012143.5"; transcript_id "OTTMUST00000028976.4"; gene_type "protein_coding"; gene_name "Olfr338"; transcript_type "protein_coding"; transcript_name "RP23-454A14.8-001"; exon_number 2; exon_id "OTTMUSE00000724354.3"; tag "RNA_Seq_supported_partial"; protein_id "OTTMUSP00000013095.1";
chr2	havana	stop_codon	36377696	36377698	.	+	0	gene_id "OTTMUSG00000012143.5"; transcript_id "OTTMUST00000028976.4"; gene_type "protein_coding"; gene_name "Olfr338"; transcript_type "protein_coding"; transcript_name "RP23-454A14.8-001"; exon_number 2; exon_id "OTTMUSE00000724354.3"; tag "RNA_Seq_supported_partial"; protein_id "OTTMUSP00000013095.1";
chr2	havana	UTR	36373519	36373624	.	+	.	gene_id "OTTMUSG00000012143.5"; transcript_id "OTTMUST00000028976.4"; gene_type "protein_coding"; gene_name "Olfr338"; transcript_type "protein_coding"; transcript_name "RP23-454A14.8-001"; exon_number 1; exon_id "OTTMUSE00000765725.1"; tag "RNA_Seq_supported_partial"; protein_id "OTTMUSP00000013095.1";
chr2	havana	UTR	36376760	36376777	.	+	.	gene_id "OTTMUSG00000012143.5"; transcript_id "OTTMUST00000028976.4"; gene_type "protein_coding"; gene_name "Olfr338"; transcript_type "protein_coding"; transcript_name "RP23-454A14.8-001"; exon_number 2; exon_id "OTTMUSE00000724354.3"; tag "RNA_Seq_supported_partial"; protein_id "OTTMUSP00000013095.1";
chr2	havana	UTR	36377696	36382433	.	+	.	gene_id "OTTMUSG00000012143.5"; transcript_id "OTTMUST00000028976.4"; gene_type "protein_coding"; gene_name "Olfr338"; transcript_type "protein_coding"; transcript_name "RP23-454A14.8-001"; exon_number 2; exon_id "OTTMUSE00000724354.3"; tag "RNA_Seq_supported_partial"; protein_id "OTTMUSP00000013095.1";
chr2	havana	exon	36373578	36373624	.	+	.	gene_id "OTTMUSG00000012143.5"; transcript_id "OTTMUST00000155338.1"; gene_type "protein_coding"; gene_name "Olfr338"; transcript_type "protein_coding"; transcript_name "RP23-454A14.8-002"; exon_number 1; exon_id "OTTMUSE00000776442.1"; tag "NAGNAG_splice_site"; tag "RNA_Seq_supported_partial"; protein_id "OTTMUSP00000080499.1";
chr2	havana	exon	36376757	36382433	.	+	.	gene_id "OTTMUSG00000012143.5"; transcript_id "OTTMUST00000155338.1"; gene_type "protein_coding"; gene_name "Olfr338"; transcript_type "protein_coding"; transcript_name "RP23-454A14.8-002"; exon_number 2; exon_id "OTTMUSE00000776443.1"; tag "NAGNAG_splice_site"; tag "RNA_Seq_supported_partial"; protein_id "OTTMUSP00000080499.1";
chr2	havana	CDS	36376778	36377695	.	+	0	gene_id "OTTMUSG00000012143.5"; transcript_id "OTTMUST00000155338.1"; gene_type "protein_coding"; gene_name "Olfr338"; transcript_type "protein_coding"; transcript_name "RP23-454A14.8-002"; exon_number 2; exon_id "OTTMUSE00000776443.1"; tag "NAGNAG_splice_site"; tag "RNA_Seq_supported_partial"; protein_id "OTTMUSP00000080499.1";
chr2	havana	start_codon	36376778	36376780	.	+	0	gene_id "OTTMUSG00000012143.5"; transcript_id "OTTMUST00000155338.1"; gene_type "protein_coding"; gene_name "Olfr338"; transcript_type "protein_coding"; transcript_name "RP23-454A14.8-002"; exon_number 2; exon_id "OTTMUSE00000776443.1"; tag "NAGNAG_splice_site"; tag "RNA_Seq_supported_partial"; protein_id "OTTMUSP00000080499.1";
chr2	havana	stop_codon	36377696	36377698	.	+	0	gene_id "OTTMUSG00000012143.5"; transcript_id "OTTMUST00000155338.1"; gene_type "protein_coding"; gene_name "Olfr338"; transcript_type "protein_coding"; transcript_name "RP23-454A14.8-002"; exon_number 2; exon_id "OTTMUSE00000776443.1"; tag "NAGNAG_splice_site"; tag "RNA_Seq_supported_partial"; protein_id "OTTMUSP00000080499.1";
chr2	havana	UTR	36373578	36373624	.	+	.	gene_id "OTTMUSG00000012143.5"; transcript_id "OTTMUST00000155338.1"; gene_type "protein_coding"; gene_name "Olfr338"; transcript_type "protein_coding"; transcript_name "RP23-454A14.8-002"; exon_number 1; exon_id "OTTMUSE00000776442.1"; tag "NAGNAG_splice_site"; tag "RNA_Seq_supported_partial"; protein_id "OTTMUSP00000080499.1";
chr2	havana	UTR	36376757	36376777	.	+	.	gene_id "OTTMUSG00000012143.5"; transcript_id "OTTMUST00000155338.1"; gene_type "protein_coding"; gene_name "Olfr338"; transcript_type "protein_coding"; transcript_name "RP23-454A14.8-002"; exon_number 2; exon_id "OTTMUSE00000776443.1"; tag "NAGNAG_splice_site"; tag "RNA_Seq_supported_partial"; protein_id "OTTMUSP00000080499.1";
chr2	havana	UTR	36377696	36382433	.	+	.	gene_id "OTTMUSG00000012143.5"; transcript_id "OTTMUST00000155338.1"; gene_type "protein_coding"; gene_name "Olfr338"; transcript_type "protein_coding"; transcript_name "RP23-454A14.8-002"; exon_number 2; exon_id "OTTMUSE00000776443.1"; tag "NAGNAG_splice_site"; tag "RNA_Seq_supported_partial"; protein_id "OTTMUSP00000080499.1";
chr2	havana	exon	36418947	36419074	.	+	.	gene_id "OTTMUSG00000012139.4"; transcript_id "OTTMUST00000028968.4"; gene_type "protein_coding"; gene_name "Olfr339"; transcript_type "protein_coding"; transcript_name "RP23-311F6.1-001"; exon_number 1; exon_id "OTTMUSE00000776445.1"; tag "RNA_Seq_supported_partial"; protein_id "OTTMUSP00000080500.1";
chr2	havana	exon	36421385	36426123	.	+	.	gene_id "OTTMUSG00000012139.4"; transcript_id "OTTMUST00000028968.4"; gene_type "protein_coding"; gene_name "Olfr339"; transcript_type "protein_coding"; transcript_name "RP23-311F6.1-001"; exon_number 2; exon_id "OTTMUSE00000776444.1"; tag "RNA_Seq_supported_partial"; protein_id "OTTMUSP00000080500.1";
chr2	havana	CDS	36421400	36422326	.	+	0	gene_id "OTTMUSG00000012139.4"; transcript_id "OTTMUST00000028968.4"; gene_type "protein_coding"; gene_name "Olfr339"; transcript_type "protein_coding"; transcript_name "RP23-311F6.1-001"; exon_number 2; exon_id "OTTMUSE00000776444.1"; tag "RNA_Seq_supported_partial"; protein_id "OTTMUSP00000080500.1";
chr2	havana	start_codon	36421400	36421402	.	+	0	gene_id "OTTMUSG00000012139.4"; transcript_id "OTTMUST00000028968.4"; gene_type "protein_coding"; gene_name "Olfr339"; transcript_type "protein_coding"; transcript_name "RP23-311F6.1-001"; exon_number 2; exon_id "OTTMUSE00000776444.1"; tag "RNA_Seq_supported_partial"; protein_id "OTTMUSP00000080500.1";
chr2	havana	stop_codon	36422327	36422329	.	+	0	gene_id "OTTMUSG00000012139.4"; transcript_id "OTTMUST00000028968.4"; gene_type "protein_coding"; gene_name "Olfr339"; transcript_type "protein_coding"; transcript_name "RP23-311F6.1-001"; exon_number 2; exon_id "OTTMUSE00000776444.1"; tag "RNA_Seq_supported_partial"; protein_id "OTTMUSP00000080500.1";
chr2	havana	UTR	36418947	36419074	.	+	.	gene_id "OTTMUSG00000012139.4"; transcript_id "OTTMUST00000028968.4"; gene_type "protein_coding"; gene_name "Olfr339"; transcript_type "protein_coding"; transcript_name "RP23-311F6.1-001"; exon_number 1; exon_id "OTTMUSE00000776445.1"; tag "RNA_Seq_supported_partial"; protein_id "OTTMUSP00000080500.1";
chr2	havana	UTR	36421385	36421399	.	+	.	gene_id "OTTMUSG00000012139.4"; transcript_id "OTTMUST00000028968.4"; gene_type "protein_coding"; gene_name "Olfr339"; transcript_type "protein_coding"; transcript_name "RP23-311F6.1-001"; exon_number 2; exon_id "OTTMUSE00000776444.1"; tag "RNA_Seq_supported_partial"; protein_id "OTTMUSP00000080500.1";
chr2	havana	UTR	36422327	36426123	.	+	.	gene_id "OTTMUSG00000012139.4"; transcript_id "OTTMUST00000028968.4"; gene_type "protein_coding"; gene_name "Olfr339"; transcript_type "protein_coding"; transcript_name "RP23-311F6.1-001"; exon_number 2; exon_id "OTTMUSE00000776444.1"; tag "RNA_Seq_supported_partial"; protein_id "OTTMUSP00000080500.1";
chr2	havana	exon	36452587	36453525	.	+	.	gene_id "OTTMUSG00000012138.3"; transcript_id "OTTMUST00000028967.3"; gene_type "protein_coding"; gene_name "Olfr340"; transcript_type "protein_coding"; transcript_name "RP23-311F6.2-001"; exon_number 1; exon_id "OTTMUSE00000776446.1"; protein_id "OTTMUSP00000080501.1";
chr2	havana	CDS	36452587	36453522	.	+	0	gene_id "OTTMUSG00000012138.3"; transcript_id "OTTMUST00000028967.3"; gene_type "protein_coding"; gene_name "Olfr340"; transcript_type "protein_coding"; transcript_name "RP23-311F6.2-001"; exon_number 1; exon_id "OTTMUSE00000776446.1"; protein_id "OTTMUSP00000080501.1";
chr2	havana	start_codon	36452587	36452589	.	+	0	gene_id "OTTMUSG00000012138.3"; transcript_id "OTTMUST00000028967.3"; gene_type "protein_coding"; gene_name "Olfr340"; transcript_type "protein_coding"; transcript_name "RP23-311F6.2-001"; exon_number 1; exon_id "OTTMUSE00000776446.1"; protein_id "OTTMUSP00000080501.1";
chr2	havana	stop_codon	36453523	36453525	.	+	0	gene_id "OTTMUSG00000012138.3"; transcript_id "OTTMUST00000028967.3"; gene_type "protein_coding"; gene_name "Olfr340"; transcript_type "protein_coding"; transcript_name "RP23-311F6.2-001"; exon_number 1; exon_id "OTTMUSE00000776446.1"; protein_id "OTTMUSP00000080501.1";
chr2	havana	UTR	36453523	36453525	.	+	.	gene_id "OTTMUSG00000012138.3"; transcript_id "OTTMUST00000028967.3"; gene_type "protein_coding"; gene_name "Olfr340"; transcript_type "protein_coding"; transcript_name "RP23-311F6.2-001"; exon_number 1; exon_id "OTTMUSE00000776446.1"; protein_id "OTTMUSP00000080501.1";
chr2	havana	exon	36482315	36482468	.	-	.	gene_id "OTTMUSG00000012217.4"; transcript_id "OTTMUST00000029070.4"; gene_type "protein_coding"; gene_name "Olfr341"; transcript_type "protein_coding"; transcript_name "RP23-311F6.3-001"; exon_number 1; exon_id "OTTMUSE00000777033.1"; tag "RNA_Seq_supported_partial"; protein_id "OTTMUSP00000080746.1";
chr2	havana	exon	36480504	36480563	.	-	.	gene_id "OTTMUSG00000012217.4"; transcript_id "OTTMUST00000029070.4"; gene_type "protein_coding"; gene_name "Olfr341"; transcript_type "protein_coding"; transcript_name "RP23-311F6.3-001"; exon_number 2; exon_id "OTTMUSE00000777035.1"; tag "RNA_Seq_supported_partial"; protein_id "OTTMUSP00000080746.1";
chr2	havana	exon	36473721	36480140	.	-	.	gene_id "OTTMUSG00000012217.4"; transcript_id "OTTMUST00000029070.4"; gene_type "protein_coding"; gene_name "Olfr341"; transcript_type "protein_coding"; transcript_name "RP23-311F6.3-001"; exon_number 3; exon_id "OTTMUSE00000777034.1"; tag "RNA_Seq_supported_partial"; protein_id "OTTMUSP00000080746.1";
chr2	havana	CDS	36479190	36480128	.	-	0	gene_id "OTTMUSG00000012217.4"; transcript_id "OTTMUST00000029070.4"; gene_type "protein_coding"; gene_name "Olfr341"; transcript_type "protein_coding"; transcript_name "RP23-311F6.3-001"; exon_number 3; exon_id "OTTMUSE00000777034.1"; tag "RNA_Seq_supported_partial"; protein_id "OTTMUSP00000080746.1";
chr2	havana	start_codon	36480126	36480128	.	-	0	gene_id "OTTMUSG00000012217.4"; transcript_id "OTTMUST00000029070.4"; gene_type "protein_coding"; gene_name "Olfr341"; transcript_type "protein_coding"; transcript_name "RP23-311F6.3-001"; exon_number 3; exon_id "OTTMUSE00000777034.1"; tag "RNA_Seq_supported_partial"; protein_id "OTTMUSP00000080746.1";
chr2	havana	stop_codon	36479187	36479189	.	-	0	gene_id "OTTMUSG00000012217.4"; transcript_id "OTTMUST00000029070.4"; gene_type "protein_coding"; gene_name "Olfr341"; transcript_type "protein_coding"; transcript_name "RP23-311F6.3-001"; exon_number 3; exon_id "OTTMUSE00000777034.1"; tag "RNA_Seq_supported_partial"; protein_id "OTTMUSP00000080746.1";
chr2	havana	UTR	36482315	36482468	.	-	.	gene_id "OTTMUSG00000012217.4"; transcript_id "OTTMUST00000029070.4"; gene_type "protein_coding"; gene_name "Olfr341"; transcript_type "protein_coding"; transcript_name "RP23-311F6.3-001"; exon_number 1; exon_id "OTTMUSE00000777033.1"; tag "RNA_Seq_supported_partial"; protein_id "OTTMUSP00000080746.1";
chr2	havana	UTR	36480504	36480563	.	-	.	gene_id "OTTMUSG00000012217.4"; transcript_id "OTTMUST00000029070.4"; gene_type "protein_coding"; gene_name "Olfr341"; transcript_type "protein_coding"; transcript_name "RP23-311F6.3-001"; exon_number 2; exon_id "OTTMUSE00000777035.1"; tag "RNA_Seq_supported_partial"; protein_id "OTTMUSP00000080746.1";
chr2	havana	UTR	36473721	36479189	.	-	.	gene_id "OTTMUSG00000012217.4"; transcript_id "OTTMUST00000029070.4"; gene_type "protein_coding"; gene_name "Olfr341"; transcript_type "protein_coding"; transcript_name "RP23-311F6.3-001"; exon_number 3; exon_id "OTTMUSE00000777034.1"; tag "RNA_Seq_supported_partial"; protein_id "OTTMUSP00000080746.1";
chr2	havana	UTR	36480129	36480140	.	-	.	gene_id "OTTMUSG00000012217.4"; transcript_id "OTTMUST00000029070.4"; gene_type "protein_coding"; gene_name "Olfr341"; transcript_type "protein_coding"; transcript_name "RP23-311F6.3-001"; exon_number 3; exon_id "OTTMUSE00000777034.1"; tag "RNA_Seq_supported_partial"; protein_id "OTTMUSP00000080746.1";
chr2	havana	exon	36524998	36525173	.	+	.	gene_id "OTTMUSG00000012218.4"; transcript_id "OTTMUST00000155339.1"; gene_type "protein_coding"; gene_name "Olfr342"; transcript_type "protein_coding"; transcript_name "RP23-311F6.4-002"; exon_number 1; exon_id "OTTMUSE00000776449.1"; tag "RNA_Seq_supported_partial"; protein_id "OTTMUSP00000080502.1";
chr2	havana	exon	36526952	36527201	.	+	.	gene_id "OTTMUSG00000012218.4"; transcript_id "OTTMUST00000155339.1"; gene_type "protein_coding"; gene_name "Olfr342"; transcript_type "protein_coding"; transcript_name "RP23-311F6.4-002"; exon_number 2; exon_id "OTTMUSE00000776448.1"; tag "RNA_Seq_supported_partial"; protein_id "OTTMUSP00000080502.1";
chr2	havana	exon	36527399	36530790	.	+	.	gene_id "OTTMUSG00000012218.4"; transcript_id "OTTMUST00000155339.1"; gene_type "protein_coding"; gene_name "Olfr342"; transcript_type "protein_coding"; transcript_name "RP23-311F6.4-002"; exon_number 3; exon_id "OTTMUSE00000776447.1"; tag "RNA_Seq_supported_partial"; protein_id "OTTMUSP00000080502.1";
chr2	havana	CDS	36527414	36528349	.	+	0	gene_id "OTTMUSG00000012218.4"; transcript_id "OTTMUST00000155339.1"; gene_type "protein_coding"; gene_name "Olfr342"; transcript_type "protein_coding"; transcript_name "RP23-311F6.4-002"; exon_number 3; exon_id "OTTMUSE00000776447.1"; tag "RNA_Seq_supported_partial"; protein_id "OTTMUSP00000080502.1";
chr2	havana	start_codon	36527414	36527416	.	+	0	gene_id "OTTMUSG00000012218.4"; transcript_id "OTTMUST00000155339.1"; gene_type "protein_coding"; gene_name "Olfr342"; transcript_type "protein_coding"; transcript_name "RP23-311F6.4-002"; exon_number 3; exon_id "OTTMUSE00000776447.1"; tag "RNA_Seq_supported_partial"; protein_id "OTTMUSP00000080502.1";
chr2	havana	stop_codon	36528350	36528352	.	+	0	gene_id "OTTMUSG00000012218.4"; transcript_id "OTTMUST00000155339.1"; gene_type "protein_coding"; gene_name "Olfr342"; transcript_type "protein_coding"; transcript_name "RP23-311F6.4-002"; exon_number 3; exon_id "OTTMUSE00000776447.1"; tag "RNA_Seq_supported_partial"; protein_id "OTTMUSP00000080502.1";
chr2	havana	UTR	36524998	36525173	.	+	.	gene_id "OTTMUSG00000012218.4"; transcript_id "OTTMUST00000155339.1"; gene_type "protein_coding"; gene_name "Olfr342"; transcript_type "protein_coding"; transcript_name "RP23-311F6.4-002"; exon_number 1; exon_id "OTTMUSE00000776449.1"; tag "RNA_Seq_supported_partial"; protein_id "OTTMUSP00000080502.1";
chr2	havana	UTR	36526952	36527201	.	+	.	gene_id "OTTMUSG00000012218.4"; transcript_id "OTTMUST00000155339.1"; gene_type "protein_coding"; gene_name "Olfr342"; transcript_type "protein_coding"; transcript_name "RP23-311F6.4-002"; exon_number 2; exon_id "OTTMUSE00000776448.1"; tag "RNA_Seq_supported_partial"; protein_id "OTTMUSP00000080502.1";
chr2	havana	UTR	36527399	36527413	.	+	.	gene_id "OTTMUSG00000012218.4"; transcript_id "OTTMUST00000155339.1"; gene_type "protein_coding"; gene_name "Olfr342"; transcript_type "protein_coding"; transcript_name "RP23-311F6.4-002"; exon_number 3; exon_id "OTTMUSE00000776447.1"; tag "RNA_Seq_supported_partial"; protein_id "OTTMUSP00000080502.1";
chr2	havana	UTR	36528350	36530790	.	+	.	gene_id "OTTMUSG00000012218.4"; transcript_id "OTTMUST00000155339.1"; gene_type "protein_coding"; gene_name "Olfr342"; transcript_type "protein_coding"; transcript_name "RP23-311F6.4-002"; exon_number 3; exon_id "OTTMUSE00000776447.1"; tag "RNA_Seq_supported_partial"; protein_id "OTTMUSP00000080502.1";
chr2	havana	exon	36527388	36528441	.	+	.	gene_id "OTTMUSG00000012218.4"; transcript_id "OTTMUST00000029071.3"; gene_type "protein_coding"; gene_name "Olfr342"; transcript_type "protein_coding"; transcript_name "RP23-311F6.4-001"; exon_number 1; exon_id "OTTMUSE00000724373.2"; protein_id "OTTMUSP00000013153.1";
chr2	havana	CDS	36527414	36528349	.	+	0	gene_id "OTTMUSG00000012218.4"; transcript_id "OTTMUST00000029071.3"; gene_type "protein_coding"; gene_name "Olfr342"; transcript_type "protein_coding"; transcript_name "RP23-311F6.4-001"; exon_number 1; exon_id "OTTMUSE00000724373.2"; protein_id "OTTMUSP00000013153.1";
chr2	havana	start_codon	36527414	36527416	.	+	0	gene_id "OTTMUSG00000012218.4"; transcript_id "OTTMUST00000029071.3"; gene_type "protein_coding"; gene_name "Olfr342"; transcript_type "protein_coding"; transcript_name "RP23-311F6.4-001"; exon_number 1; exon_id "OTTMUSE00000724373.2"; protein_id "OTTMUSP00000013153.1";
chr2	havana	stop_codon	36528350	36528352	.	+	0	gene_id "OTTMUSG00000012218.4"; transcript_id "OTTMUST00000029071.3"; gene_type "protein_coding"; gene_name "Olfr342"; transcript_type "protein_coding"; transcript_name "RP23-311F6.4-001"; exon_number 1; exon_id "OTTMUSE00000724373.2"; protein_id "OTTMUSP00000013153.1";
chr2	havana	UTR	36527388	36527413	.	+	.	gene_id "OTTMUSG00000012218.4"; transcript_id "OTTMUST00000029071.3"; gene_type "protein_coding"; gene_name "Olfr342"; transcript_type "protein_coding"; transcript_name "RP23-311F6.4-001"; exon_number 1; exon_id "OTTMUSE00000724373.2"; protein_id "OTTMUSP00000013153.1";
chr2	havana	UTR	36528350	36528441	.	+	.	gene_id "OTTMUSG00000012218.4"; transcript_id "OTTMUST00000029071.3"; gene_type "protein_coding"; gene_name "Olfr342"; transcript_type "protein_coding"; transcript_name "RP23-311F6.4-001"; exon_number 1; exon_id "OTTMUSE00000724373.2"; protein_id "OTTMUSP00000013153.1";
chr2	havana	exon	36526820	36526897	.	+	.	gene_id "OTTMUSG00000062648.1"; transcript_id "OTTMUST00000152601.1"; gene_type "unprocessed_pseudogene"; gene_name "RP23-311F6.7"; transcript_type "unprocessed_pseudogene"; transcript_name "RP23-311F6.7-001"; exon_number 1; exon_id "OTTMUSE00000766235.1";
chr2	havana	exon	36539197	36539499	.	+	.	gene_id "OTTMUSG00000012216.1"; transcript_id "OTTMUST00000029069.1"; gene_type "unprocessed_pseudogene"; gene_name "Olfr343-ps1"; transcript_type "unprocessed_pseudogene"; transcript_name "RP23-311F6.5-001"; exon_number 1; exon_id "OTTMUSE00000145190.1";
chr2	havana	exon	36566662	36566742	.	+	.	gene_id "OTTMUSG00000012230.3"; transcript_id "OTTMUST00000029083.3"; gene_type "protein_coding"; gene_name "Olfr344"; transcript_type "protein_coding"; transcript_name "RP23-311F6.6-001"; exon_number 1; exon_id "OTTMUSE00000776451.1"; tag "RNA_Seq_supported_partial"; protein_id "OTTMUSP00000080503.1";
chr2	havana	exon	36568585	36576178	.	+	.	gene_id "OTTMUSG00000012230.3"; transcript_id "OTTMUST00000029083.3"; gene_type "protein_coding"; gene_name "Olfr344"; transcript_type "protein_coding"; transcript_name "RP23-311F6.6-001"; exon_number 2; exon_id "OTTMUSE00000776450.1"; tag "RNA_Seq_supported_partial"; protein_id "OTTMUSP00000080503.1";
chr2	havana	CDS	36568600	36569526	.	+	0	gene_id "OTTMUSG00000012230.3"; transcript_id "OTTMUST00000029083.3"; gene_type "protein_coding"; gene_name "Olfr344"; transcript_type "protein_coding"; transcript_name "RP23-311F6.6-001"; exon_number 2; exon_id "OTTMUSE00000776450.1"; tag "RNA_Seq_supported_partial"; protein_id "OTTMUSP00000080503.1";
chr2	havana	start_codon	36568600	36568602	.	+	0	gene_id "OTTMUSG00000012230.3"; transcript_id "OTTMUST00000029083.3"; gene_type "protein_coding"; gene_name "Olfr344"; transcript_type "protein_coding"; transcript_name "RP23-311F6.6-001"; exon_number 2; exon_id "OTTMUSE00000776450.1"; tag "RNA_Seq_supported_partial"; protein_id "OTTMUSP00000080503.1";
chr2	havana	stop_codon	36569527	36569529	.	+	0	gene_id "OTTMUSG00000012230.3"; transcript_id "OTTMUST00000029083.3"; gene_type "protein_coding"; gene_name "Olfr344"; transcript_type "protein_coding"; transcript_name "RP23-311F6.6-001"; exon_number 2; exon_id "OTTMUSE00000776450.1"; tag "RNA_Seq_supported_partial"; protein_id "OTTMUSP00000080503.1";
chr2	havana	UTR	36566662	36566742	.	+	.	gene_id "OTTMUSG00000012230.3"; transcript_id "OTTMUST00000029083.3"; gene_type "protein_coding"; gene_name "Olfr344"; transcript_type "protein_coding"; transcript_name "RP23-311F6.6-001"; exon_number 1; exon_id "OTTMUSE00000776451.1"; tag "RNA_Seq_supported_partial"; protein_id "OTTMUSP00000080503.1";
chr2	havana	UTR	36568585	36568599	.	+	.	gene_id "OTTMUSG00000012230.3"; transcript_id "OTTMUST00000029083.3"; gene_type "protein_coding"; gene_name "Olfr344"; transcript_type "protein_coding"; transcript_name "RP23-311F6.6-001"; exon_number 2; exon_id "OTTMUSE00000776450.1"; tag "RNA_Seq_supported_partial"; protein_id "OTTMUSP00000080503.1";
chr2	havana	UTR	36569527	36576178	.	+	.	gene_id "OTTMUSG00000012230.3"; transcript_id "OTTMUST00000029083.3"; gene_type "protein_coding"; gene_name "Olfr344"; transcript_type "protein_coding"; transcript_name "RP23-311F6.6-001"; exon_number 2; exon_id "OTTMUSE00000776450.1"; tag "RNA_Seq_supported_partial"; protein_id "OTTMUSP00000080503.1";
chr2	havana	exon	36640041	36640976	.	+	.	gene_id "OTTMUSG00000012214.3"; transcript_id "OTTMUST00000029067.3"; gene_type "protein_coding"; gene_name "Olfr345"; transcript_type "protein_coding"; transcript_name "RP23-409M4.1-001"; exon_number 1; exon_id "OTTMUSE00000776452.1"; protein_id "OTTMUSP00000080504.1";
chr2	havana	CDS	36640041	36640973	.	+	0	gene_id "OTTMUSG00000012214.3"; transcript_id "OTTMUST00000029067.3"; gene_type "protein_coding"; gene_name "Olfr345"; transcript_type "protein_coding"; transcript_name "RP23-409M4.1-001"; exon_number 1; exon_id "OTTMUSE00000776452.1"; protein_id "OTTMUSP00000080504.1";
chr2	havana	start_codon	36640041	36640043	.	+	0	gene_id "OTTMUSG00000012214.3"; transcript_id "OTTMUST00000029067.3"; gene_type "protein_coding"; gene_name "Olfr345"; transcript_type "protein_coding"; transcript_name "RP23-409M4.1-001"; exon_number 1; exon_id "OTTMUSE00000776452.1"; protein_id "OTTMUSP00000080504.1";
chr2	havana	stop_codon	36640974	36640976	.	+	0	gene_id "OTTMUSG00000012214.3"; transcript_id "OTTMUST00000029067.3"; gene_type "protein_coding"; gene_name "Olfr345"; transcript_type "protein_coding"; transcript_name "RP23-409M4.1-001"; exon_number 1; exon_id "OTTMUSE00000776452.1"; protein_id "OTTMUSP00000080504.1";
chr2	havana	UTR	36640974	36640976	.	+	.	gene_id "OTTMUSG00000012214.3"; transcript_id "OTTMUST00000029067.3"; gene_type "protein_coding"; gene_name "Olfr345"; transcript_type "protein_coding"; transcript_name "RP23-409M4.1-001"; exon_number 1; exon_id "OTTMUSE00000776452.1"; protein_id "OTTMUSP00000080504.1";
chr2	havana	exon	36685788	36686512	.	+	.	gene_id "OTTMUSG00000012205.4"; transcript_id "OTTMUST00000029058.4"; gene_type "protein_coding"; gene_name "Olfr346"; transcript_type "protein_coding"; transcript_name "RP23-409M4.2-001"; exon_number 1; exon_id "OTTMUSE00000775458.1"; tag "RNA_Seq_supported_partial"; protein_id "OTTMUSP00000080105.1";
chr2	havana	exon	36686869	36686942	.	+	.	gene_id "OTTMUSG00000012205.4"; transcript_id "OTTMUST00000029058.4"; gene_type "protein_coding"; gene_name "Olfr346"; transcript_type "protein_coding"; transcript_name "RP23-409M4.2-001"; exon_number 2; exon_id "OTTMUSE00000775460.1"; tag "RNA_Seq_supported_partial"; protein_id "OTTMUSP00000080105.1";
chr2	havana	exon	36687989	36691293	.	+	.	gene_id "OTTMUSG00000012205.4"; transcript_id "OTTMUST00000029058.4"; gene_type "protein_coding"; gene_name "Olfr346"; transcript_type "protein_coding"; transcript_name "RP23-409M4.2-001"; exon_number 3; exon_id "OTTMUSE00000775459.1"; tag "RNA_Seq_supported_partial"; protein_id "OTTMUSP00000080105.1";
chr2	havana	CDS	36688004	36688930	.	+	0	gene_id "OTTMUSG00000012205.4"; transcript_id "OTTMUST00000029058.4"; gene_type "protein_coding"; gene_name "Olfr346"; transcript_type "protein_coding"; transcript_name "RP23-409M4.2-001"; exon_number 3; exon_id "OTTMUSE00000775459.1"; tag "RNA_Seq_supported_partial"; protein_id "OTTMUSP00000080105.1";
chr2	havana	start_codon	36688004	36688006	.	+	0	gene_id "OTTMUSG00000012205.4"; transcript_id "OTTMUST00000029058.4"; gene_type "protein_coding"; gene_name "Olfr346"; transcript_type "protein_coding"; transcript_name "RP23-409M4.2-001"; exon_number 3; exon_id "OTTMUSE00000775459.1"; tag "RNA_Seq_supported_partial"; protein_id "OTTMUSP00000080105.1";
chr2	havana	stop_codon	36688931	36688933	.	+	0	gene_id "OTTMUSG00000012205.4"; transcript_id "OTTMUST00000029058.4"; gene_type "protein_coding"; gene_name "Olfr346"; transcript_type "protein_coding"; transcript_name "RP23-409M4.2-001"; exon_number 3; exon_id "OTTMUSE00000775459.1"; tag "RNA_Seq_supported_partial"; protein_id "OTTMUSP00000080105.1";
chr2	havana	UTR	36685788	36686512	.	+	.	gene_id "OTTMUSG00000012205.4"; transcript_id "OTTMUST00000029058.4"; gene_type "protein_coding"; gene_name "Olfr346"; transcript_type "protein_coding"; transcript_name "RP23-409M4.2-001"; exon_number 1; exon_id "OTTMUSE00000775458.1"; tag "RNA_Seq_supported_partial"; protein_id "OTTMUSP00000080105.1";
chr2	havana	UTR	36686869	36686942	.	+	.	gene_id "OTTMUSG00000012205.4"; transcript_id "OTTMUST00000029058.4"; gene_type "protein_coding"; gene_name "Olfr346"; transcript_type "protein_coding"; transcript_name "RP23-409M4.2-001"; exon_number 2; exon_id "OTTMUSE00000775460.1"; tag "RNA_Seq_supported_partial"; protein_id "OTTMUSP00000080105.1";
chr2	havana	UTR	36687989	36688003	.	+	.	gene_id "OTTMUSG00000012205.4"; transcript_id "OTTMUST00000029058.4"; gene_type "protein_coding"; gene_name "Olfr346"; transcript_type "protein_coding"; transcript_name "RP23-409M4.2-001"; exon_number 3; exon_id "OTTMUSE00000775459.1"; tag "RNA_Seq_supported_partial"; protein_id "OTTMUSP00000080105.1";
chr2	havana	UTR	36688931	36691293	.	+	.	gene_id "OTTMUSG00000012205.4"; transcript_id "OTTMUST00000029058.4"; gene_type "protein_coding"; gene_name "Olfr346"; transcript_type "protein_coding"; transcript_name "RP23-409M4.2-001"; exon_number 3; exon_id "OTTMUSE00000775459.1"; tag "RNA_Seq_supported_partial"; protein_id "OTTMUSP00000080105.1";
chr2	havana	exon	36731902	36731953	.	+	.	gene_id "OTTMUSG00000012209.3"; transcript_id "OTTMUST00000029062.3"; gene_type "protein_coding"; gene_name "Olfr347"; transcript_type "protein_coding"; transcript_name "RP23-177C20.1-001"; exon_number 1; exon_id "OTTMUSE00000779414.1"; tag "RNA_Seq_supported_partial"; protein_id "OTTMUSP00000081390.1";
chr2	havana	exon	36734308	36737640	.	+	.	gene_id "OTTMUSG00000012209.3"; transcript_id "OTTMUST00000029062.3"; gene_type "protein_coding"; gene_name "Olfr347"; transcript_type "protein_coding"; transcript_name "RP23-177C20.1-001"; exon_number 2; exon_id "OTTMUSE00000779417.1"; tag "RNA_Seq_supported_partial"; protein_id "OTTMUSP00000081390.1";
chr2	havana	CDS	36734323	36735258	.	+	0	gene_id "OTTMUSG00000012209.3"; transcript_id "OTTMUST00000029062.3"; gene_type "protein_coding"; gene_name "Olfr347"; transcript_type "protein_coding"; transcript_name "RP23-177C20.1-001"; exon_number 2; exon_id "OTTMUSE00000779417.1"; tag "RNA_Seq_supported_partial"; protein_id "OTTMUSP00000081390.1";
chr2	havana	start_codon	36734323	36734325	.	+	0	gene_id "OTTMUSG00000012209.3"; transcript_id "OTTMUST00000029062.3"; gene_type "protein_coding"; gene_name "Olfr347"; transcript_type "protein_coding"; transcript_name "RP23-177C20.1-001"; exon_number 2; exon_id "OTTMUSE00000779417.1"; tag "RNA_Seq_supported_partial"; protein_id "OTTMUSP00000081390.1";
chr2	havana	stop_codon	36735259	36735261	.	+	0	gene_id "OTTMUSG00000012209.3"; transcript_id "OTTMUST00000029062.3"; gene_type "protein_coding"; gene_name "Olfr347"; transcript_type "protein_coding"; transcript_name "RP23-177C20.1-001"; exon_number 2; exon_id "OTTMUSE00000779417.1"; tag "RNA_Seq_supported_partial"; protein_id "OTTMUSP00000081390.1";
chr2	havana	UTR	36731902	36731953	.	+	.	gene_id "OTTMUSG00000012209.3"; transcript_id "OTTMUST00000029062.3"; gene_type "protein_coding"; gene_name "Olfr347"; transcript_type "protein_coding"; transcript_name "RP23-177C20.1-001"; exon_number 1; exon_id "OTTMUSE00000779414.1"; tag "RNA_Seq_supported_partial"; protein_id "OTTMUSP00000081390.1";
chr2	havana	UTR	36734308	36734322	.	+	.	gene_id "OTTMUSG00000012209.3"; transcript_id "OTTMUST00000029062.3"; gene_type "protein_coding"; gene_name "Olfr347"; transcript_type "protein_coding"; transcript_name "RP23-177C20.1-001"; exon_number 2; exon_id "OTTMUSE00000779417.1"; tag "RNA_Seq_supported_partial"; protein_id "OTTMUSP00000081390.1";
chr2	havana	UTR	36735259	36737640	.	+	.	gene_id "OTTMUSG00000012209.3"; transcript_id "OTTMUST00000029062.3"; gene_type "protein_coding"; gene_name "Olfr347"; transcript_type "protein_coding"; transcript_name "RP23-177C20.1-001"; exon_number 2; exon_id "OTTMUSE00000779417.1"; tag "RNA_Seq_supported_partial"; protein_id "OTTMUSP00000081390.1";
chr2	havana	exon	36784276	36784340	.	+	.	gene_id "OTTMUSG00000012208.6"; transcript_id "OTTMUST00000029061.4"; gene_type "protein_coding"; gene_name "Olfr348"; transcript_type "protein_coding"; transcript_name "RP23-177C20.2-001"; exon_number 1; exon_id "OTTMUSE00000779418.1"; tag "RNA_Seq_supported_partial"; tag "upstream_ATG"; protein_id "OTTMUSP00000081392.1";
chr2	havana	exon	36786524	36789998	.	+	.	gene_id "OTTMUSG00000012208.6"; transcript_id "OTTMUST00000029061.4"; gene_type "protein_coding"; gene_name "Olfr348"; transcript_type "protein_coding"; transcript_name "RP23-177C20.2-001"; exon_number 2; exon_id "OTTMUSE00000779422.1"; tag "RNA_Seq_supported_partial"; tag "upstream_ATG"; protein_id "OTTMUSP00000081392.1";
chr2	havana	CDS	36786527	36787465	.	+	0	gene_id "OTTMUSG00000012208.6"; transcript_id "OTTMUST00000029061.4"; gene_type "protein_coding"; gene_name "Olfr348"; transcript_type "protein_coding"; transcript_name "RP23-177C20.2-001"; exon_number 2; exon_id "OTTMUSE00000779422.1"; tag "RNA_Seq_supported_partial"; tag "upstream_ATG"; protein_id "OTTMUSP00000081392.1";
chr2	havana	start_codon	36786527	36786529	.	+	0	gene_id "OTTMUSG00000012208.6"; transcript_id "OTTMUST00000029061.4"; gene_type "protein_coding"; gene_name "Olfr348"; transcript_type "protein_coding"; transcript_name "RP23-177C20.2-001"; exon_number 2; exon_id "OTTMUSE00000779422.1"; tag "RNA_Seq_supported_partial"; tag "upstream_ATG"; protein_id "OTTMUSP00000081392.1";
chr2	havana	stop_codon	36787466	36787468	.	+	0	gene_id "OTTMUSG00000012208.6"; transcript_id "OTTMUST00000029061.4"; gene_type "protein_coding"; gene_name "Olfr348"; transcript_type "protein_coding"; transcript_name "RP23-177C20.2-001"; exon_number 2; exon_id "OTTMUSE00000779422.1"; tag "RNA_Seq_supported_partial"; tag "upstream_ATG"; protein_id "OTTMUSP00000081392.1";
chr2	havana	UTR	36784276	36784340	.	+	.	gene_id "OTTMUSG00000012208.6"; transcript_id "OTTMUST00000029061.4"; gene_type "protein_coding"; gene_name "Olfr348"; transcript_type "protein_coding"; transcript_name "RP23-177C20.2-001"; exon_number 1; exon_id "OTTMUSE00000779418.1"; tag "RNA_Seq_supported_partial"; tag "upstream_ATG"; protein_id "OTTMUSP00000081392.1";
chr2	havana	UTR	36786524	36786526	.	+	.	gene_id "OTTMUSG00000012208.6"; transcript_id "OTTMUST00000029061.4"; gene_type "protein_coding"; gene_name "Olfr348"; transcript_type "protein_coding"; transcript_name "RP23-177C20.2-001"; exon_number 2; exon_id "OTTMUSE00000779422.1"; tag "RNA_Seq_supported_partial"; tag "upstream_ATG"; protein_id "OTTMUSP00000081392.1";
chr2	havana	UTR	36787466	36789998	.	+	.	gene_id "OTTMUSG00000012208.6"; transcript_id "OTTMUST00000029061.4"; gene_type "protein_coding"; gene_name "Olfr348"; transcript_type "protein_coding"; transcript_name "RP23-177C20.2-001"; exon_number 2; exon_id "OTTMUSE00000779422.1"; tag "RNA_Seq_supported_partial"; tag "upstream_ATG"; protein_id "OTTMUSP00000081392.1";
chr2	havana	exon	36784276	36784434	.	+	.	gene_id "OTTMUSG00000012208.6"; transcript_id "OTTMUST00000156089.2"; gene_type "protein_coding"; gene_name "Olfr348"; transcript_type "protein_coding"; transcript_name "RP23-177C20.2-003"; exon_number 1; exon_id "OTTMUSE00000779421.2"; tag "RNA_Seq_supported_partial"; tag "upstream_ATG"; protein_id "OTTMUSP00000081394.1";
chr2	havana	exon	36786524	36789998	.	+	.	gene_id "OTTMUSG00000012208.6"; transcript_id "OTTMUST00000156089.2"; gene_type "protein_coding"; gene_name "Olfr348"; transcript_type "protein_coding"; transcript_name "RP23-177C20.2-003"; exon_number 2; exon_id "OTTMUSE00000779422.1"; tag "RNA_Seq_supported_partial"; tag "upstream_ATG"; protein_id "OTTMUSP00000081394.1";
chr2	havana	CDS	36786527	36787465	.	+	0	gene_id "OTTMUSG00000012208.6"; transcript_id "OTTMUST00000156089.2"; gene_type "protein_coding"; gene_name "Olfr348"; transcript_type "protein_coding"; transcript_name "RP23-177C20.2-003"; exon_number 2; exon_id "OTTMUSE00000779422.1"; tag "RNA_Seq_supported_partial"; tag "upstream_ATG"; protein_id "OTTMUSP00000081394.1";
chr2	havana	start_codon	36786527	36786529	.	+	0	gene_id "OTTMUSG00000012208.6"; transcript_id "OTTMUST00000156089.2"; gene_type "protein_coding"; gene_name "Olfr348"; transcript_type "protein_coding"; transcript_name "RP23-177C20.2-003"; exon_number 2; exon_id "OTTMUSE00000779422.1"; tag "RNA_Seq_supported_partial"; tag "upstream_ATG"; protein_id "OTTMUSP00000081394.1";
chr2	havana	stop_codon	36787466	36787468	.	+	0	gene_id "OTTMUSG00000012208.6"; transcript_id "OTTMUST00000156089.2"; gene_type "protein_coding"; gene_name "Olfr348"; transcript_type "protein_coding"; transcript_name "RP23-177C20.2-003"; exon_number 2; exon_id "OTTMUSE00000779422.1"; tag "RNA_Seq_supported_partial"; tag "upstream_ATG"; protein_id "OTTMUSP00000081394.1";
chr2	havana	UTR	36784276	36784434	.	+	.	gene_id "OTTMUSG00000012208.6"; transcript_id "OTTMUST00000156089.2"; gene_type "protein_coding"; gene_name "Olfr348"; transcript_type "protein_coding"; transcript_name "RP23-177C20.2-003"; exon_number 1; exon_id "OTTMUSE00000779421.2"; tag "RNA_Seq_supported_partial"; tag "upstream_ATG"; protein_id "OTTMUSP00000081394.1";
chr2	havana	UTR	36786524	36786526	.	+	.	gene_id "OTTMUSG00000012208.6"; transcript_id "OTTMUST00000156089.2"; gene_type "protein_coding"; gene_name "Olfr348"; transcript_type "protein_coding"; transcript_name "RP23-177C20.2-003"; exon_number 2; exon_id "OTTMUSE00000779422.1"; tag "RNA_Seq_supported_partial"; tag "upstream_ATG"; protein_id "OTTMUSP00000081394.1";
chr2	havana	UTR	36787466	36789998	.	+	.	gene_id "OTTMUSG00000012208.6"; transcript_id "OTTMUST00000156089.2"; gene_type "protein_coding"; gene_name "Olfr348"; transcript_type "protein_coding"; transcript_name "RP23-177C20.2-003"; exon_number 2; exon_id "OTTMUSE00000779422.1"; tag "RNA_Seq_supported_partial"; tag "upstream_ATG"; protein_id "OTTMUSP00000081394.1";
chr2	havana	exon	36784356	36784434	.	+	.	gene_id "OTTMUSG00000012208.6"; transcript_id "OTTMUST00000152484.2"; gene_type "protein_coding"; gene_name "Olfr348"; transcript_type "protein_coding"; transcript_name "RP23-177C20.2-002"; exon_number 1; exon_id "OTTMUSE00000779423.1"; tag "alternative_5_UTR"; tag "RNA_Seq_supported_partial"; tag "upstream_ATG"; protein_id "OTTMUSP00000081393.1";
chr2	havana	exon	36786521	36789998	.	+	.	gene_id "OTTMUSG00000012208.6"; transcript_id "OTTMUST00000152484.2"; gene_type "protein_coding"; gene_name "Olfr348"; transcript_type "protein_coding"; transcript_name "RP23-177C20.2-002"; exon_number 2; exon_id "OTTMUSE00000779419.1"; tag "alternative_5_UTR"; tag "RNA_Seq_supported_partial"; tag "upstream_ATG"; protein_id "OTTMUSP00000081393.1";
chr2	havana	CDS	36786527	36787465	.	+	0	gene_id "OTTMUSG00000012208.6"; transcript_id "OTTMUST00000152484.2"; gene_type "protein_coding"; gene_name "Olfr348"; transcript_type "protein_coding"; transcript_name "RP23-177C20.2-002"; exon_number 2; exon_id "OTTMUSE00000779419.1"; tag "alternative_5_UTR"; tag "RNA_Seq_supported_partial"; tag "upstream_ATG"; protein_id "OTTMUSP00000081393.1";
chr2	havana	start_codon	36786527	36786529	.	+	0	gene_id "OTTMUSG00000012208.6"; transcript_id "OTTMUST00000152484.2"; gene_type "protein_coding"; gene_name "Olfr348"; transcript_type "protein_coding"; transcript_name "RP23-177C20.2-002"; exon_number 2; exon_id "OTTMUSE00000779419.1"; tag "alternative_5_UTR"; tag "RNA_Seq_supported_partial"; tag "upstream_ATG"; protein_id "OTTMUSP00000081393.1";
chr2	havana	stop_codon	36787466	36787468	.	+	0	gene_id "OTTMUSG00000012208.6"; transcript_id "OTTMUST00000152484.2"; gene_type "protein_coding"; gene_name "Olfr348"; transcript_type "protein_coding"; transcript_name "RP23-177C20.2-002"; exon_number 2; exon_id "OTTMUSE00000779419.1"; tag "alternative_5_UTR"; tag "RNA_Seq_supported_partial"; tag "upstream_ATG"; protein_id "OTTMUSP00000081393.1";
chr2	havana	UTR	36784356	36784434	.	+	.	gene_id "OTTMUSG00000012208.6"; transcript_id "OTTMUST00000152484.2"; gene_type "protein_coding"; gene_name "Olfr348"; transcript_type "protein_coding"; transcript_name "RP23-177C20.2-002"; exon_number 1; exon_id "OTTMUSE00000779423.1"; tag "alternative_5_UTR"; tag "RNA_Seq_supported_partial"; tag "upstream_ATG"; protein_id "OTTMUSP00000081393.1";
chr2	havana	UTR	36786521	36786526	.	+	.	gene_id "OTTMUSG00000012208.6"; transcript_id "OTTMUST00000152484.2"; gene_type "protein_coding"; gene_name "Olfr348"; transcript_type "protein_coding"; transcript_name "RP23-177C20.2-002"; exon_number 2; exon_id "OTTMUSE00000779419.1"; tag "alternative_5_UTR"; tag "RNA_Seq_supported_partial"; tag "upstream_ATG"; protein_id "OTTMUSP00000081393.1";
chr2	havana	UTR	36787466	36789998	.	+	.	gene_id "OTTMUSG00000012208.6"; transcript_id "OTTMUST00000152484.2"; gene_type "protein_coding"; gene_name "Olfr348"; transcript_type "protein_coding"; transcript_name "RP23-177C20.2-002"; exon_number 2; exon_id "OTTMUSE00000779419.1"; tag "alternative_5_UTR"; tag "RNA_Seq_supported_partial"; tag "upstream_ATG"; protein_id "OTTMUSP00000081393.1";
chr2	havana	exon	36790538	36790716	.	+	.	gene_id "OTTMUSG00000012235.5"; transcript_id "OTTMUST00000156090.2"; gene_type "protein_coding"; gene_name "Olfr50"; transcript_type "protein_coding"; transcript_name "RP23-177C20.3-002"; exon_number 1; exon_id "OTTMUSE00000779427.1"; tag "RNA_Seq_supported_partial"; protein_id "OTTMUSP00000081395.1";
chr2	havana	exon	36792573	36792660	.	+	.	gene_id "OTTMUSG00000012235.5"; transcript_id "OTTMUST00000156090.2"; gene_type "protein_coding"; gene_name "Olfr50"; transcript_type "protein_coding"; transcript_name "RP23-177C20.3-002"; exon_number 2; exon_id "OTTMUSE00000786253.1"; tag "RNA_Seq_supported_partial"; protein_id "OTTMUSP00000081395.1";
chr2	havana	exon	36793225	36794464	.	+	.	gene_id "OTTMUSG00000012235.5"; transcript_id "OTTMUST00000156090.2"; gene_type "protein_coding"; gene_name "Olfr50"; transcript_type "protein_coding"; transcript_name "RP23-177C20.3-002"; exon_number 3; exon_id "OTTMUSE00000779425.1"; tag "RNA_Seq_supported_partial"; protein_id "OTTMUSP00000081395.1";
chr2	havana	CDS	36793238	36794173	.	+	0	gene_id "OTTMUSG00000012235.5"; transcript_id "OTTMUST00000156090.2"; gene_type "protein_coding"; gene_name "Olfr50"; transcript_type "protein_coding"; transcript_name "RP23-177C20.3-002"; exon_number 3; exon_id "OTTMUSE00000779425.1"; tag "RNA_Seq_supported_partial"; protein_id "OTTMUSP00000081395.1";
chr2	havana	start_codon	36793238	36793240	.	+	0	gene_id "OTTMUSG00000012235.5"; transcript_id "OTTMUST00000156090.2"; gene_type "protein_coding"; gene_name "Olfr50"; transcript_type "protein_coding"; transcript_name "RP23-177C20.3-002"; exon_number 3; exon_id "OTTMUSE00000779425.1"; tag "RNA_Seq_supported_partial"; protein_id "OTTMUSP00000081395.1";
chr2	havana	stop_codon	36794174	36794176	.	+	0	gene_id "OTTMUSG00000012235.5"; transcript_id "OTTMUST00000156090.2"; gene_type "protein_coding"; gene_name "Olfr50"; transcript_type "protein_coding"; transcript_name "RP23-177C20.3-002"; exon_number 3; exon_id "OTTMUSE00000779425.1"; tag "RNA_Seq_supported_partial"; protein_id "OTTMUSP00000081395.1";
chr2	havana	UTR	36790538	36790716	.	+	.	gene_id "OTTMUSG00000012235.5"; transcript_id "OTTMUST00000156090.2"; gene_type "protein_coding"; gene_name "Olfr50"; transcript_type "protein_coding"; transcript_name "RP23-177C20.3-002"; exon_number 1; exon_id "OTTMUSE00000779427.1"; tag "RNA_Seq_supported_partial"; protein_id "OTTMUSP00000081395.1";
chr2	havana	UTR	36792573	36792660	.	+	.	gene_id "OTTMUSG00000012235.5"; transcript_id "OTTMUST00000156090.2"; gene_type "protein_coding"; gene_name "Olfr50"; transcript_type "protein_coding"; transcript_name "RP23-177C20.3-002"; exon_number 2; exon_id "OTTMUSE00000786253.1"; tag "RNA_Seq_supported_partial"; protein_id "OTTMUSP00000081395.1";
chr2	havana	UTR	36793225	36793237	.	+	.	gene_id "OTTMUSG00000012235.5"; transcript_id "OTTMUST00000156090.2"; gene_type "protein_coding"; gene_name "Olfr50"; transcript_type "protein_coding"; transcript_name "RP23-177C20.3-002"; exon_number 3; exon_id "OTTMUSE00000779425.1"; tag "RNA_Seq_supported_partial"; protein_id "OTTMUSP00000081395.1";
chr2	havana	UTR	36794174	36794464	.	+	.	gene_id "OTTMUSG00000012235.5"; transcript_id "OTTMUST00000156090.2"; gene_type "protein_coding"; gene_name "Olfr50"; transcript_type "protein_coding"; transcript_name "RP23-177C20.3-002"; exon_number 3; exon_id "OTTMUSE00000779425.1"; tag "RNA_Seq_supported_partial"; protein_id "OTTMUSP00000081395.1";
chr2	havana	exon	36790538	36790716	.	+	.	gene_id "OTTMUSG00000012235.5"; transcript_id "OTTMUST00000156091.2"; gene_type "protein_coding"; gene_name "Olfr50"; transcript_type "protein_coding"; transcript_name "RP23-177C20.3-003"; exon_number 1; exon_id "OTTMUSE00000779427.1"; tag "RNA_Seq_supported_partial"; protein_id "OTTMUSP00000081396.1";
chr2	havana	exon	36792477	36792660	.	+	.	gene_id "OTTMUSG00000012235.5"; transcript_id "OTTMUST00000156091.2"; gene_type "protein_coding"; gene_name "Olfr50"; transcript_type "protein_coding"; transcript_name "RP23-177C20.3-003"; exon_number 2; exon_id "OTTMUSE00000779424.2"; tag "RNA_Seq_supported_partial"; protein_id "OTTMUSP00000081396.1";
chr2	havana	exon	36793225	36797392	.	+	.	gene_id "OTTMUSG00000012235.5"; transcript_id "OTTMUST00000156091.2"; gene_type "protein_coding"; gene_name "Olfr50"; transcript_type "protein_coding"; transcript_name "RP23-177C20.3-003"; exon_number 3; exon_id "OTTMUSE00000786254.1"; tag "RNA_Seq_supported_partial"; protein_id "OTTMUSP00000081396.1";
chr2	havana	CDS	36793238	36794173	.	+	0	gene_id "OTTMUSG00000012235.5"; transcript_id "OTTMUST00000156091.2"; gene_type "protein_coding"; gene_name "Olfr50"; transcript_type "protein_coding"; transcript_name "RP23-177C20.3-003"; exon_number 3; exon_id "OTTMUSE00000786254.1"; tag "RNA_Seq_supported_partial"; protein_id "OTTMUSP00000081396.1";
chr2	havana	start_codon	36793238	36793240	.	+	0	gene_id "OTTMUSG00000012235.5"; transcript_id "OTTMUST00000156091.2"; gene_type "protein_coding"; gene_name "Olfr50"; transcript_type "protein_coding"; transcript_name "RP23-177C20.3-003"; exon_number 3; exon_id "OTTMUSE00000786254.1"; tag "RNA_Seq_supported_partial"; protein_id "OTTMUSP00000081396.1";
chr2	havana	stop_codon	36794174	36794176	.	+	0	gene_id "OTTMUSG00000012235.5"; transcript_id "OTTMUST00000156091.2"; gene_type "protein_coding"; gene_name "Olfr50"; transcript_type "protein_coding"; transcript_name "RP23-177C20.3-003"; exon_number 3; exon_id "OTTMUSE00000786254.1"; tag "RNA_Seq_supported_partial"; protein_id "OTTMUSP00000081396.1";
chr2	havana	UTR	36790538	36790716	.	+	.	gene_id "OTTMUSG00000012235.5"; transcript_id "OTTMUST00000156091.2"; gene_type "protein_coding"; gene_name "Olfr50"; transcript_type "protein_coding"; transcript_name "RP23-177C20.3-003"; exon_number 1; exon_id "OTTMUSE00000779427.1"; tag "RNA_Seq_supported_partial"; protein_id "OTTMUSP00000081396.1";
chr2	havana	UTR	36792477	36792660	.	+	.	gene_id "OTTMUSG00000012235.5"; transcript_id "OTTMUST00000156091.2"; gene_type "protein_coding"; gene_name "Olfr50"; transcript_type "protein_coding"; transcript_name "RP23-177C20.3-003"; exon_number 2; exon_id "OTTMUSE00000779424.2"; tag "RNA_Seq_supported_partial"; protein_id "OTTMUSP00000081396.1";
chr2	havana	UTR	36793225	36793237	.	+	.	gene_id "OTTMUSG00000012235.5"; transcript_id "OTTMUST00000156091.2"; gene_type "protein_coding"; gene_name "Olfr50"; transcript_type "protein_coding"; transcript_name "RP23-177C20.3-003"; exon_number 3; exon_id "OTTMUSE00000786254.1"; tag "RNA_Seq_supported_partial"; protein_id "OTTMUSP00000081396.1";
chr2	havana	UTR	36794174	36797392	.	+	.	gene_id "OTTMUSG00000012235.5"; transcript_id "OTTMUST00000156091.2"; gene_type "protein_coding"; gene_name "Olfr50"; transcript_type "protein_coding"; transcript_name "RP23-177C20.3-003"; exon_number 3; exon_id "OTTMUSE00000786254.1"; tag "RNA_Seq_supported_partial"; protein_id "OTTMUSP00000081396.1";
chr2	havana	exon	36793020	36794176	.	+	.	gene_id "OTTMUSG00000012235.5"; transcript_id "OTTMUST00000029088.3"; gene_type "protein_coding"; gene_name "Olfr50"; transcript_type "protein_coding"; transcript_name "RP23-177C20.3-001"; exon_number 1; exon_id "OTTMUSE00000724382.2"; protein_id "OTTMUSP00000013162.1";
chr2	havana	CDS	36793238	36794173	.	+	0	gene_id "OTTMUSG00000012235.5"; transcript_id "OTTMUST00000029088.3"; gene_type "protein_coding"; gene_name "Olfr50"; transcript_type "protein_coding"; transcript_name "RP23-177C20.3-001"; exon_number 1; exon_id "OTTMUSE00000724382.2"; protein_id "OTTMUSP00000013162.1";
chr2	havana	start_codon	36793238	36793240	.	+	0	gene_id "OTTMUSG00000012235.5"; transcript_id "OTTMUST00000029088.3"; gene_type "protein_coding"; gene_name "Olfr50"; transcript_type "protein_coding"; transcript_name "RP23-177C20.3-001"; exon_number 1; exon_id "OTTMUSE00000724382.2"; protein_id "OTTMUSP00000013162.1";
chr2	havana	stop_codon	36794174	36794176	.	+	0	gene_id "OTTMUSG00000012235.5"; transcript_id "OTTMUST00000029088.3"; gene_type "protein_coding"; gene_name "Olfr50"; transcript_type "protein_coding"; transcript_name "RP23-177C20.3-001"; exon_number 1; exon_id "OTTMUSE00000724382.2"; protein_id "OTTMUSP00000013162.1";
chr2	havana	UTR	36793020	36793237	.	+	.	gene_id "OTTMUSG00000012235.5"; transcript_id "OTTMUST00000029088.3"; gene_type "protein_coding"; gene_name "Olfr50"; transcript_type "protein_coding"; transcript_name "RP23-177C20.3-001"; exon_number 1; exon_id "OTTMUSE00000724382.2"; protein_id "OTTMUSP00000013162.1";
chr2	havana	UTR	36794174	36794176	.	+	.	gene_id "OTTMUSG00000012235.5"; transcript_id "OTTMUST00000029088.3"; gene_type "protein_coding"; gene_name "Olfr50"; transcript_type "protein_coding"; transcript_name "RP23-177C20.3-001"; exon_number 1; exon_id "OTTMUSE00000724382.2"; protein_id "OTTMUSP00000013162.1";
chr2	havana	exon	36816830	36817032	.	-	.	gene_id "OTTMUSG00000012213.3"; transcript_id "OTTMUST00000029066.3"; gene_type "protein_coding"; gene_name "Olfr3"; transcript_type "protein_coding"; transcript_name "RP23-177C20.6-001"; exon_number 1; exon_id "OTTMUSE00000776616.1"; tag "RNA_Seq_supported_partial"; protein_id "OTTMUSP00000080569.1";
chr2	havana	exon	36811492	36813306	.	-	.	gene_id "OTTMUSG00000012213.3"; transcript_id "OTTMUST00000029066.3"; gene_type "protein_coding"; gene_name "Olfr3"; transcript_type "protein_coding"; transcript_name "RP23-177C20.6-001"; exon_number 2; exon_id "OTTMUSE00000776617.1"; tag "RNA_Seq_supported_partial"; protein_id "OTTMUSP00000080569.1";
chr2	havana	CDS	36812152	36813090	.	-	0	gene_id "OTTMUSG00000012213.3"; transcript_id "OTTMUST00000029066.3"; gene_type "protein_coding"; gene_name "Olfr3"; transcript_type "protein_coding"; transcript_name "RP23-177C20.6-001"; exon_number 2; exon_id "OTTMUSE00000776617.1"; tag "RNA_Seq_supported_partial"; protein_id "OTTMUSP00000080569.1";
chr2	havana	start_codon	36813088	36813090	.	-	0	gene_id "OTTMUSG00000012213.3"; transcript_id "OTTMUST00000029066.3"; gene_type "protein_coding"; gene_name "Olfr3"; transcript_type "protein_coding"; transcript_name "RP23-177C20.6-001"; exon_number 2; exon_id "OTTMUSE00000776617.1"; tag "RNA_Seq_supported_partial"; protein_id "OTTMUSP00000080569.1";
chr2	havana	stop_codon	36812149	36812151	.	-	0	gene_id "OTTMUSG00000012213.3"; transcript_id "OTTMUST00000029066.3"; gene_type "protein_coding"; gene_name "Olfr3"; transcript_type "protein_coding"; transcript_name "RP23-177C20.6-001"; exon_number 2; exon_id "OTTMUSE00000776617.1"; tag "RNA_Seq_supported_partial"; protein_id "OTTMUSP00000080569.1";
chr2	havana	UTR	36816830	36817032	.	-	.	gene_id "OTTMUSG00000012213.3"; transcript_id "OTTMUST00000029066.3"; gene_type "protein_coding"; gene_name "Olfr3"; transcript_type "protein_coding"; transcript_name "RP23-177C20.6-001"; exon_number 1; exon_id "OTTMUSE00000776616.1"; tag "RNA_Seq_supported_partial"; protein_id "OTTMUSP00000080569.1";
chr2	havana	UTR	36811492	36812151	.	-	.	gene_id "OTTMUSG00000012213.3"; transcript_id "OTTMUST00000029066.3"; gene_type "protein_coding"; gene_name "Olfr3"; transcript_type "protein_coding"; transcript_name "RP23-177C20.6-001"; exon_number 2; exon_id "OTTMUSE00000776617.1"; tag "RNA_Seq_supported_partial"; protein_id "OTTMUSP00000080569.1";
chr2	havana	UTR	36813091	36813306	.	-	.	gene_id "OTTMUSG00000012213.3"; transcript_id "OTTMUST00000029066.3"; gene_type "protein_coding"; gene_name "Olfr3"; transcript_type "protein_coding"; transcript_name "RP23-177C20.6-001"; exon_number 2; exon_id "OTTMUSE00000776617.1"; tag "RNA_Seq_supported_partial"; protein_id "OTTMUSP00000080569.1";
chr2	havana	exon	36844518	36845126	.	+	.	gene_id "OTTMUSG00000012225.2"; transcript_id "OTTMUST00000029078.2"; gene_type "unprocessed_pseudogene"; gene_name "Olfr349-ps1"; transcript_type "unprocessed_pseudogene"; transcript_name "RP23-177C20.7-001"; exon_number 1; exon_id "OTTMUSE00000145202.2";
chr2	havana	exon	36846310	36846478	.	+	.	gene_id "OTTMUSG00000012203.3"; transcript_id "OTTMUST00000029056.3"; gene_type "protein_coding"; gene_name "Olfr350"; transcript_type "protein_coding"; transcript_name "RP23-177C20.8-001"; exon_number 1; exon_id "OTTMUSE00000779430.1"; tag "RNA_Seq_supported_partial"; protein_id "OTTMUSP00000081397.1";
chr2	havana	exon	36846655	36846769	.	+	.	gene_id "OTTMUSG00000012203.3"; transcript_id "OTTMUST00000029056.3"; gene_type "protein_coding"; gene_name "Olfr350"; transcript_type "protein_coding"; transcript_name "RP23-177C20.8-001"; exon_number 2; exon_id "OTTMUSE00000779428.1"; tag "RNA_Seq_supported_partial"; protein_id "OTTMUSP00000081397.1";
chr2	havana	exon	36849901	36851702	.	+	.	gene_id "OTTMUSG00000012203.3"; transcript_id "OTTMUST00000029056.3"; gene_type "protein_coding"; gene_name "Olfr350"; transcript_type "protein_coding"; transcript_name "RP23-177C20.8-001"; exon_number 3; exon_id "OTTMUSE00000779432.1"; tag "RNA_Seq_supported_partial"; protein_id "OTTMUSP00000081397.1";
chr2	havana	CDS	36850048	36850983	.	+	0	gene_id "OTTMUSG00000012203.3"; transcript_id "OTTMUST00000029056.3"; gene_type "protein_coding"; gene_name "Olfr350"; transcript_type "protein_coding"; transcript_name "RP23-177C20.8-001"; exon_number 3; exon_id "OTTMUSE00000779432.1"; tag "RNA_Seq_supported_partial"; protein_id "OTTMUSP00000081397.1";
chr2	havana	start_codon	36850048	36850050	.	+	0	gene_id "OTTMUSG00000012203.3"; transcript_id "OTTMUST00000029056.3"; gene_type "protein_coding"; gene_name "Olfr350"; transcript_type "protein_coding"; transcript_name "RP23-177C20.8-001"; exon_number 3; exon_id "OTTMUSE00000779432.1"; tag "RNA_Seq_supported_partial"; protein_id "OTTMUSP00000081397.1";
chr2	havana	stop_codon	36850984	36850986	.	+	0	gene_id "OTTMUSG00000012203.3"; transcript_id "OTTMUST00000029056.3"; gene_type "protein_coding"; gene_name "Olfr350"; transcript_type "protein_coding"; transcript_name "RP23-177C20.8-001"; exon_number 3; exon_id "OTTMUSE00000779432.1"; tag "RNA_Seq_supported_partial"; protein_id "OTTMUSP00000081397.1";
chr2	havana	UTR	36846310	36846478	.	+	.	gene_id "OTTMUSG00000012203.3"; transcript_id "OTTMUST00000029056.3"; gene_type "protein_coding"; gene_name "Olfr350"; transcript_type "protein_coding"; transcript_name "RP23-177C20.8-001"; exon_number 1; exon_id "OTTMUSE00000779430.1"; tag "RNA_Seq_supported_partial"; protein_id "OTTMUSP00000081397.1";
chr2	havana	UTR	36846655	36846769	.	+	.	gene_id "OTTMUSG00000012203.3"; transcript_id "OTTMUST00000029056.3"; gene_type "protein_coding"; gene_name "Olfr350"; transcript_type "protein_coding"; transcript_name "RP23-177C20.8-001"; exon_number 2; exon_id "OTTMUSE00000779428.1"; tag "RNA_Seq_supported_partial"; protein_id "OTTMUSP00000081397.1";
chr2	havana	UTR	36849901	36850047	.	+	.	gene_id "OTTMUSG00000012203.3"; transcript_id "OTTMUST00000029056.3"; gene_type "protein_coding"; gene_name "Olfr350"; transcript_type "protein_coding"; transcript_name "RP23-177C20.8-001"; exon_number 3; exon_id "OTTMUSE00000779432.1"; tag "RNA_Seq_supported_partial"; protein_id "OTTMUSP00000081397.1";
chr2	havana	UTR	36850984	36851702	.	+	.	gene_id "OTTMUSG00000012203.3"; transcript_id "OTTMUST00000029056.3"; gene_type "protein_coding"; gene_name "Olfr350"; transcript_type "protein_coding"; transcript_name "RP23-177C20.8-001"; exon_number 3; exon_id "OTTMUSE00000779432.1"; tag "RNA_Seq_supported_partial"; protein_id "OTTMUSP00000081397.1";
chr2	havana	exon	36846310	36846478	.	+	.	gene_id "OTTMUSG00000012203.3"; transcript_id "OTTMUST00000156092.1"; gene_type "protein_coding"; gene_name "Olfr350"; transcript_type "protein_coding"; transcript_name "RP23-177C20.8-002"; exon_number 1; exon_id "OTTMUSE00000779430.1"; tag "RNA_Seq_supported_partial"; protein_id "OTTMUSP00000081398.1";
chr2	havana	exon	36846719	36846769	.	+	.	gene_id "OTTMUSG00000012203.3"; transcript_id "OTTMUST00000156092.1"; gene_type "protein_coding"; gene_name "Olfr350"; transcript_type "protein_coding"; transcript_name "RP23-177C20.8-002"; exon_number 2; exon_id "OTTMUSE00000779429.1"; tag "RNA_Seq_supported_partial"; protein_id "OTTMUSP00000081398.1";
chr2	havana	exon	36849901	36851702	.	+	.	gene_id "OTTMUSG00000012203.3"; transcript_id "OTTMUST00000156092.1"; gene_type "protein_coding"; gene_name "Olfr350"; transcript_type "protein_coding"; transcript_name "RP23-177C20.8-002"; exon_number 3; exon_id "OTTMUSE00000779432.1"; tag "RNA_Seq_supported_partial"; protein_id "OTTMUSP00000081398.1";
chr2	havana	CDS	36850048	36850983	.	+	0	gene_id "OTTMUSG00000012203.3"; transcript_id "OTTMUST00000156092.1"; gene_type "protein_coding"; gene_name "Olfr350"; transcript_type "protein_coding"; transcript_name "RP23-177C20.8-002"; exon_number 3; exon_id "OTTMUSE00000779432.1"; tag "RNA_Seq_supported_partial"; protein_id "OTTMUSP00000081398.1";
chr2	havana	start_codon	36850048	36850050	.	+	0	gene_id "OTTMUSG00000012203.3"; transcript_id "OTTMUST00000156092.1"; gene_type "protein_coding"; gene_name "Olfr350"; transcript_type "protein_coding"; transcript_name "RP23-177C20.8-002"; exon_number 3; exon_id "OTTMUSE00000779432.1"; tag "RNA_Seq_supported_partial"; protein_id "OTTMUSP00000081398.1";
chr2	havana	stop_codon	36850984	36850986	.	+	0	gene_id "OTTMUSG00000012203.3"; transcript_id "OTTMUST00000156092.1"; gene_type "protein_coding"; gene_name "Olfr350"; transcript_type "protein_coding"; transcript_name "RP23-177C20.8-002"; exon_number 3; exon_id "OTTMUSE00000779432.1"; tag "RNA_Seq_supported_partial"; protein_id "OTTMUSP00000081398.1";
chr2	havana	UTR	36846310	36846478	.	+	.	gene_id "OTTMUSG00000012203.3"; transcript_id "OTTMUST00000156092.1"; gene_type "protein_coding"; gene_name "Olfr350"; transcript_type "protein_coding"; transcript_name "RP23-177C20.8-002"; exon_number 1; exon_id "OTTMUSE00000779430.1"; tag "RNA_Seq_supported_partial"; protein_id "OTTMUSP00000081398.1";
chr2	havana	UTR	36846719	36846769	.	+	.	gene_id "OTTMUSG00000012203.3"; transcript_id "OTTMUST00000156092.1"; gene_type "protein_coding"; gene_name "Olfr350"; transcript_type "protein_coding"; transcript_name "RP23-177C20.8-002"; exon_number 2; exon_id "OTTMUSE00000779429.1"; tag "RNA_Seq_supported_partial"; protein_id "OTTMUSP00000081398.1";
chr2	havana	UTR	36849901	36850047	.	+	.	gene_id "OTTMUSG00000012203.3"; transcript_id "OTTMUST00000156092.1"; gene_type "protein_coding"; gene_name "Olfr350"; transcript_type "protein_coding"; transcript_name "RP23-177C20.8-002"; exon_number 3; exon_id "OTTMUSE00000779432.1"; tag "RNA_Seq_supported_partial"; protein_id "OTTMUSP00000081398.1";
chr2	havana	UTR	36850984	36851702	.	+	.	gene_id "OTTMUSG00000012203.3"; transcript_id "OTTMUST00000156092.1"; gene_type "protein_coding"; gene_name "Olfr350"; transcript_type "protein_coding"; transcript_name "RP23-177C20.8-002"; exon_number 3; exon_id "OTTMUSE00000779432.1"; tag "RNA_Seq_supported_partial"; protein_id "OTTMUSP00000081398.1";
chr2	havana	exon	36862055	36862659	.	-	.	gene_id "OTTMUSG00000012223.3"; transcript_id "OTTMUST00000029076.3"; gene_type "protein_coding"; gene_name "Olfr351"; transcript_type "protein_coding"; transcript_name "RP23-177C20.9-001"; exon_number 1; exon_id "OTTMUSE00000779624.1"; tag "RNA_Seq_supported_partial"; protein_id "OTTMUSP00000081463.1";
chr2	havana	exon	36857539	36860359	.	-	.	gene_id "OTTMUSG00000012223.3"; transcript_id "OTTMUST00000029076.3"; gene_type "protein_coding"; gene_name "Olfr351"; transcript_type "protein_coding"; transcript_name "RP23-177C20.9-001"; exon_number 2; exon_id "OTTMUSE00000779625.1"; tag "RNA_Seq_supported_partial"; protein_id "OTTMUSP00000081463.1";
chr2	havana	CDS	36859417	36860346	.	-	0	gene_id "OTTMUSG00000012223.3"; transcript_id "OTTMUST00000029076.3"; gene_type "protein_coding"; gene_name "Olfr351"; transcript_type "protein_coding"; transcript_name "RP23-177C20.9-001"; exon_number 2; exon_id "OTTMUSE00000779625.1"; tag "RNA_Seq_supported_partial"; protein_id "OTTMUSP00000081463.1";
chr2	havana	start_codon	36860344	36860346	.	-	0	gene_id "OTTMUSG00000012223.3"; transcript_id "OTTMUST00000029076.3"; gene_type "protein_coding"; gene_name "Olfr351"; transcript_type "protein_coding"; transcript_name "RP23-177C20.9-001"; exon_number 2; exon_id "OTTMUSE00000779625.1"; tag "RNA_Seq_supported_partial"; protein_id "OTTMUSP00000081463.1";
chr2	havana	stop_codon	36859414	36859416	.	-	0	gene_id "OTTMUSG00000012223.3"; transcript_id "OTTMUST00000029076.3"; gene_type "protein_coding"; gene_name "Olfr351"; transcript_type "protein_coding"; transcript_name "RP23-177C20.9-001"; exon_number 2; exon_id "OTTMUSE00000779625.1"; tag "RNA_Seq_supported_partial"; protein_id "OTTMUSP00000081463.1";
chr2	havana	UTR	36862055	36862659	.	-	.	gene_id "OTTMUSG00000012223.3"; transcript_id "OTTMUST00000029076.3"; gene_type "protein_coding"; gene_name "Olfr351"; transcript_type "protein_coding"; transcript_name "RP23-177C20.9-001"; exon_number 1; exon_id "OTTMUSE00000779624.1"; tag "RNA_Seq_supported_partial"; protein_id "OTTMUSP00000081463.1";
chr2	havana	UTR	36857539	36859416	.	-	.	gene_id "OTTMUSG00000012223.3"; transcript_id "OTTMUST00000029076.3"; gene_type "protein_coding"; gene_name "Olfr351"; transcript_type "protein_coding"; transcript_name "RP23-177C20.9-001"; exon_number 2; exon_id "OTTMUSE00000779625.1"; tag "RNA_Seq_supported_partial"; protein_id "OTTMUSP00000081463.1";
chr2	havana	UTR	36860347	36860359	.	-	.	gene_id "OTTMUSG00000012223.3"; transcript_id "OTTMUST00000029076.3"; gene_type "protein_coding"; gene_name "Olfr351"; transcript_type "protein_coding"; transcript_name "RP23-177C20.9-001"; exon_number 2; exon_id "OTTMUSE00000779625.1"; tag "RNA_Seq_supported_partial"; protein_id "OTTMUSP00000081463.1";
chr2	havana	exon	36862626	36862660	.	-	.	gene_id "OTTMUSG00000012223.3"; transcript_id "OTTMUST00000156139.1"; gene_type "protein_coding"; gene_name "Olfr351"; transcript_type "protein_coding"; transcript_name "RP23-177C20.9-002"; exon_number 1; exon_id "OTTMUSE00000779627.1"; tag "RNA_Seq_supported_partial"; protein_id "OTTMUSP00000081464.1";
chr2	havana	exon	36857539	36860359	.	-	.	gene_id "OTTMUSG00000012223.3"; transcript_id "OTTMUST00000156139.1"; gene_type "protein_coding"; gene_name "Olfr351"; transcript_type "protein_coding"; transcript_name "RP23-177C20.9-002"; exon_number 2; exon_id "OTTMUSE00000779625.1"; tag "RNA_Seq_supported_partial"; protein_id "OTTMUSP00000081464.1";
chr2	havana	CDS	36859417	36860346	.	-	0	gene_id "OTTMUSG00000012223.3"; transcript_id "OTTMUST00000156139.1"; gene_type "protein_coding"; gene_name "Olfr351"; transcript_type "protein_coding"; transcript_name "RP23-177C20.9-002"; exon_number 2; exon_id "OTTMUSE00000779625.1"; tag "RNA_Seq_supported_partial"; protein_id "OTTMUSP00000081464.1";
chr2	havana	start_codon	36860344	36860346	.	-	0	gene_id "OTTMUSG00000012223.3"; transcript_id "OTTMUST00000156139.1"; gene_type "protein_coding"; gene_name "Olfr351"; transcript_type "protein_coding"; transcript_name "RP23-177C20.9-002"; exon_number 2; exon_id "OTTMUSE00000779625.1"; tag "RNA_Seq_supported_partial"; protein_id "OTTMUSP00000081464.1";
chr2	havana	stop_codon	36859414	36859416	.	-	0	gene_id "OTTMUSG00000012223.3"; transcript_id "OTTMUST00000156139.1"; gene_type "protein_coding"; gene_name "Olfr351"; transcript_type "protein_coding"; transcript_name "RP23-177C20.9-002"; exon_number 2; exon_id "OTTMUSE00000779625.1"; tag "RNA_Seq_supported_partial"; protein_id "OTTMUSP00000081464.1";
chr2	havana	UTR	36862626	36862660	.	-	.	gene_id "OTTMUSG00000012223.3"; transcript_id "OTTMUST00000156139.1"; gene_type "protein_coding"; gene_name "Olfr351"; transcript_type "protein_coding"; transcript_name "RP23-177C20.9-002"; exon_number 1; exon_id "OTTMUSE00000779627.1"; tag "RNA_Seq_supported_partial"; protein_id "OTTMUSP00000081464.1";
chr2	havana	UTR	36857539	36859416	.	-	.	gene_id "OTTMUSG00000012223.3"; transcript_id "OTTMUST00000156139.1"; gene_type "protein_coding"; gene_name "Olfr351"; transcript_type "protein_coding"; transcript_name "RP23-177C20.9-002"; exon_number 2; exon_id "OTTMUSE00000779625.1"; tag "RNA_Seq_supported_partial"; protein_id "OTTMUSP00000081464.1";
chr2	havana	UTR	36860347	36860359	.	-	.	gene_id "OTTMUSG00000012223.3"; transcript_id "OTTMUST00000156139.1"; gene_type "protein_coding"; gene_name "Olfr351"; transcript_type "protein_coding"; transcript_name "RP23-177C20.9-002"; exon_number 2; exon_id "OTTMUSE00000779625.1"; tag "RNA_Seq_supported_partial"; protein_id "OTTMUSP00000081464.1";
chr2	havana	exon	36868460	36868567	.	+	.	gene_id "OTTMUSG00000012231.3"; transcript_id "OTTMUST00000029084.3"; gene_type "protein_coding"; gene_name "Olfr352"; transcript_type "protein_coding"; transcript_name "RP23-177C20.10-001"; exon_number 1; exon_id "OTTMUSE00000776453.1"; tag "RNA_Seq_supported_partial"; protein_id "OTTMUSP00000080505.1";
chr2	havana	exon	36869557	36872785	.	+	.	gene_id "OTTMUSG00000012231.3"; transcript_id "OTTMUST00000029084.3"; gene_type "protein_coding"; gene_name "Olfr352"; transcript_type "protein_coding"; transcript_name "RP23-177C20.10-001"; exon_number 2; exon_id "OTTMUSE00000776454.1"; tag "RNA_Seq_supported_partial"; protein_id "OTTMUSP00000080505.1";
chr2	havana	CDS	36869568	36870512	.	+	0	gene_id "OTTMUSG00000012231.3"; transcript_id "OTTMUST00000029084.3"; gene_type "protein_coding"; gene_name "Olfr352"; transcript_type "protein_coding"; transcript_name "RP23-177C20.10-001"; exon_number 2; exon_id "OTTMUSE00000776454.1"; tag "RNA_Seq_supported_partial"; protein_id "OTTMUSP00000080505.1";
chr2	havana	start_codon	36869568	36869570	.	+	0	gene_id "OTTMUSG00000012231.3"; transcript_id "OTTMUST00000029084.3"; gene_type "protein_coding"; gene_name "Olfr352"; transcript_type "protein_coding"; transcript_name "RP23-177C20.10-001"; exon_number 2; exon_id "OTTMUSE00000776454.1"; tag "RNA_Seq_supported_partial"; protein_id "OTTMUSP00000080505.1";
chr2	havana	stop_codon	36870513	36870515	.	+	0	gene_id "OTTMUSG00000012231.3"; transcript_id "OTTMUST00000029084.3"; gene_type "protein_coding"; gene_name "Olfr352"; transcript_type "protein_coding"; transcript_name "RP23-177C20.10-001"; exon_number 2; exon_id "OTTMUSE00000776454.1"; tag "RNA_Seq_supported_partial"; protein_id "OTTMUSP00000080505.1";
chr2	havana	UTR	36868460	36868567	.	+	.	gene_id "OTTMUSG00000012231.3"; transcript_id "OTTMUST00000029084.3"; gene_type "protein_coding"; gene_name "Olfr352"; transcript_type "protein_coding"; transcript_name "RP23-177C20.10-001"; exon_number 1; exon_id "OTTMUSE00000776453.1"; tag "RNA_Seq_supported_partial"; protein_id "OTTMUSP00000080505.1";
chr2	havana	UTR	36869557	36869567	.	+	.	gene_id "OTTMUSG00000012231.3"; transcript_id "OTTMUST00000029084.3"; gene_type "protein_coding"; gene_name "Olfr352"; transcript_type "protein_coding"; transcript_name "RP23-177C20.10-001"; exon_number 2; exon_id "OTTMUSE00000776454.1"; tag "RNA_Seq_supported_partial"; protein_id "OTTMUSP00000080505.1";
chr2	havana	UTR	36870513	36872785	.	+	.	gene_id "OTTMUSG00000012231.3"; transcript_id "OTTMUST00000029084.3"; gene_type "protein_coding"; gene_name "Olfr352"; transcript_type "protein_coding"; transcript_name "RP23-177C20.10-001"; exon_number 2; exon_id "OTTMUSE00000776454.1"; tag "RNA_Seq_supported_partial"; protein_id "OTTMUSP00000080505.1";
chr2	havana	exon	36892331	36892936	.	-	.	gene_id "OTTMUSG00000012212.4"; transcript_id "OTTMUST00000029065.4"; gene_type "protein_coding"; gene_name "Olfr353"; transcript_type "protein_coding"; transcript_name "RP23-177C20.11-001"; exon_number 1; exon_id "OTTMUSE00000776621.1"; tag "RNA_Seq_supported_partial"; protein_id "OTTMUSP00000080570.1";
chr2	havana	exon	36887293	36890859	.	-	.	gene_id "OTTMUSG00000012212.4"; transcript_id "OTTMUST00000029065.4"; gene_type "protein_coding"; gene_name "Olfr353"; transcript_type "protein_coding"; transcript_name "RP23-177C20.11-001"; exon_number 2; exon_id "OTTMUSE00000776619.2"; tag "RNA_Seq_supported_partial"; protein_id "OTTMUSP00000080570.1";
chr2	havana	CDS	36889914	36890846	.	-	0	gene_id "OTTMUSG00000012212.4"; transcript_id "OTTMUST00000029065.4"; gene_type "protein_coding"; gene_name "Olfr353"; transcript_type "protein_coding"; transcript_name "RP23-177C20.11-001"; exon_number 2; exon_id "OTTMUSE00000776619.2"; tag "RNA_Seq_supported_partial"; protein_id "OTTMUSP00000080570.1";
chr2	havana	start_codon	36890844	36890846	.	-	0	gene_id "OTTMUSG00000012212.4"; transcript_id "OTTMUST00000029065.4"; gene_type "protein_coding"; gene_name "Olfr353"; transcript_type "protein_coding"; transcript_name "RP23-177C20.11-001"; exon_number 2; exon_id "OTTMUSE00000776619.2"; tag "RNA_Seq_supported_partial"; protein_id "OTTMUSP00000080570.1";
chr2	havana	stop_codon	36889911	36889913	.	-	0	gene_id "OTTMUSG00000012212.4"; transcript_id "OTTMUST00000029065.4"; gene_type "protein_coding"; gene_name "Olfr353"; transcript_type "protein_coding"; transcript_name "RP23-177C20.11-001"; exon_number 2; exon_id "OTTMUSE00000776619.2"; tag "RNA_Seq_supported_partial"; protein_id "OTTMUSP00000080570.1";
chr2	havana	UTR	36892331	36892936	.	-	.	gene_id "OTTMUSG00000012212.4"; transcript_id "OTTMUST00000029065.4"; gene_type "protein_coding"; gene_name "Olfr353"; transcript_type "protein_coding"; transcript_name "RP23-177C20.11-001"; exon_number 1; exon_id "OTTMUSE00000776621.1"; tag "RNA_Seq_supported_partial"; protein_id "OTTMUSP00000080570.1";
chr2	havana	UTR	36887293	36889913	.	-	.	gene_id "OTTMUSG00000012212.4"; transcript_id "OTTMUST00000029065.4"; gene_type "protein_coding"; gene_name "Olfr353"; transcript_type "protein_coding"; transcript_name "RP23-177C20.11-001"; exon_number 2; exon_id "OTTMUSE00000776619.2"; tag "RNA_Seq_supported_partial"; protein_id "OTTMUSP00000080570.1";
chr2	havana	UTR	36890847	36890859	.	-	.	gene_id "OTTMUSG00000012212.4"; transcript_id "OTTMUST00000029065.4"; gene_type "protein_coding"; gene_name "Olfr353"; transcript_type "protein_coding"; transcript_name "RP23-177C20.11-001"; exon_number 2; exon_id "OTTMUSE00000776619.2"; tag "RNA_Seq_supported_partial"; protein_id "OTTMUSP00000080570.1";
chr2	havana	exon	36892097	36892125	.	-	.	gene_id "OTTMUSG00000012212.4"; transcript_id "OTTMUST00000155364.1"; gene_type "protein_coding"; gene_name "Olfr353"; transcript_type "protein_coding"; transcript_name "RP23-177C20.11-002"; exon_number 1; exon_id "OTTMUSE00000776618.1"; tag "RNA_Seq_supported_partial"; protein_id "OTTMUSP00000080571.1";
chr2	havana	exon	36889274	36890859	.	-	.	gene_id "OTTMUSG00000012212.4"; transcript_id "OTTMUST00000155364.1"; gene_type "protein_coding"; gene_name "Olfr353"; transcript_type "protein_coding"; transcript_name "RP23-177C20.11-002"; exon_number 2; exon_id "OTTMUSE00000776620.1"; tag "RNA_Seq_supported_partial"; protein_id "OTTMUSP00000080571.1";
chr2	havana	CDS	36889914	36890846	.	-	0	gene_id "OTTMUSG00000012212.4"; transcript_id "OTTMUST00000155364.1"; gene_type "protein_coding"; gene_name "Olfr353"; transcript_type "protein_coding"; transcript_name "RP23-177C20.11-002"; exon_number 2; exon_id "OTTMUSE00000776620.1"; tag "RNA_Seq_supported_partial"; protein_id "OTTMUSP00000080571.1";
chr2	havana	start_codon	36890844	36890846	.	-	0	gene_id "OTTMUSG00000012212.4"; transcript_id "OTTMUST00000155364.1"; gene_type "protein_coding"; gene_name "Olfr353"; transcript_type "protein_coding"; transcript_name "RP23-177C20.11-002"; exon_number 2; exon_id "OTTMUSE00000776620.1"; tag "RNA_Seq_supported_partial"; protein_id "OTTMUSP00000080571.1";
chr2	havana	stop_codon	36889911	36889913	.	-	0	gene_id "OTTMUSG00000012212.4"; transcript_id "OTTMUST00000155364.1"; gene_type "protein_coding"; gene_name "Olfr353"; transcript_type "protein_coding"; transcript_name "RP23-177C20.11-002"; exon_number 2; exon_id "OTTMUSE00000776620.1"; tag "RNA_Seq_supported_partial"; protein_id "OTTMUSP00000080571.1";
chr2	havana	UTR	36892097	36892125	.	-	.	gene_id "OTTMUSG00000012212.4"; transcript_id "OTTMUST00000155364.1"; gene_type "protein_coding"; gene_name "Olfr353"; transcript_type "protein_coding"; transcript_name "RP23-177C20.11-002"; exon_number 1; exon_id "OTTMUSE00000776618.1"; tag "RNA_Seq_supported_partial"; protein_id "OTTMUSP00000080571.1";
chr2	havana	UTR	36889274	36889913	.	-	.	gene_id "OTTMUSG00000012212.4"; transcript_id "OTTMUST00000155364.1"; gene_type "protein_coding"; gene_name "Olfr353"; transcript_type "protein_coding"; transcript_name "RP23-177C20.11-002"; exon_number 2; exon_id "OTTMUSE00000776620.1"; tag "RNA_Seq_supported_partial"; protein_id "OTTMUSP00000080571.1";
chr2	havana	UTR	36890847	36890859	.	-	.	gene_id "OTTMUSG00000012212.4"; transcript_id "OTTMUST00000155364.1"; gene_type "protein_coding"; gene_name "Olfr353"; transcript_type "protein_coding"; transcript_name "RP23-177C20.11-002"; exon_number 2; exon_id "OTTMUSE00000776620.1"; tag "RNA_Seq_supported_partial"; protein_id "OTTMUSP00000080571.1";
chr2	havana	exon	36905680	36905871	.	+	.	gene_id "OTTMUSG00000012215.5"; transcript_id "OTTMUST00000029068.4"; gene_type "protein_coding"; gene_name "Olfr354"; transcript_type "protein_coding"; transcript_name "RP23-177C20.12-001"; exon_number 1; exon_id "OTTMUSE00000779437.1"; tag "RNA_Seq_supported_partial"; protein_id "OTTMUSP00000081399.1";
chr2	havana	exon	36906692	36916038	.	+	.	gene_id "OTTMUSG00000012215.5"; transcript_id "OTTMUST00000029068.4"; gene_type "protein_coding"; gene_name "Olfr354"; transcript_type "protein_coding"; transcript_name "RP23-177C20.12-001"; exon_number 2; exon_id "OTTMUSE00000779435.1"; tag "RNA_Seq_supported_partial"; protein_id "OTTMUSP00000081399.1";
chr2	havana	CDS	36906948	36907898	.	+	0	gene_id "OTTMUSG00000012215.5"; transcript_id "OTTMUST00000029068.4"; gene_type "protein_coding"; gene_name "Olfr354"; transcript_type "protein_coding"; transcript_name "RP23-177C20.12-001"; exon_number 2; exon_id "OTTMUSE00000779435.1"; tag "RNA_Seq_supported_partial"; protein_id "OTTMUSP00000081399.1";
chr2	havana	start_codon	36906948	36906950	.	+	0	gene_id "OTTMUSG00000012215.5"; transcript_id "OTTMUST00000029068.4"; gene_type "protein_coding"; gene_name "Olfr354"; transcript_type "protein_coding"; transcript_name "RP23-177C20.12-001"; exon_number 2; exon_id "OTTMUSE00000779435.1"; tag "RNA_Seq_supported_partial"; protein_id "OTTMUSP00000081399.1";
chr2	havana	stop_codon	36907899	36907901	.	+	0	gene_id "OTTMUSG00000012215.5"; transcript_id "OTTMUST00000029068.4"; gene_type "protein_coding"; gene_name "Olfr354"; transcript_type "protein_coding"; transcript_name "RP23-177C20.12-001"; exon_number 2; exon_id "OTTMUSE00000779435.1"; tag "RNA_Seq_supported_partial"; protein_id "OTTMUSP00000081399.1";
chr2	havana	UTR	36905680	36905871	.	+	.	gene_id "OTTMUSG00000012215.5"; transcript_id "OTTMUST00000029068.4"; gene_type "protein_coding"; gene_name "Olfr354"; transcript_type "protein_coding"; transcript_name "RP23-177C20.12-001"; exon_number 1; exon_id "OTTMUSE00000779437.1"; tag "RNA_Seq_supported_partial"; protein_id "OTTMUSP00000081399.1";
chr2	havana	UTR	36906692	36906947	.	+	.	gene_id "OTTMUSG00000012215.5"; transcript_id "OTTMUST00000029068.4"; gene_type "protein_coding"; gene_name "Olfr354"; transcript_type "protein_coding"; transcript_name "RP23-177C20.12-001"; exon_number 2; exon_id "OTTMUSE00000779435.1"; tag "RNA_Seq_supported_partial"; protein_id "OTTMUSP00000081399.1";
chr2	havana	UTR	36907899	36916038	.	+	.	gene_id "OTTMUSG00000012215.5"; transcript_id "OTTMUST00000029068.4"; gene_type "protein_coding"; gene_name "Olfr354"; transcript_type "protein_coding"; transcript_name "RP23-177C20.12-001"; exon_number 2; exon_id "OTTMUSE00000779435.1"; tag "RNA_Seq_supported_partial"; protein_id "OTTMUSP00000081399.1";
chr2	havana	exon	36905680	36905871	.	+	.	gene_id "OTTMUSG00000012215.5"; transcript_id "OTTMUST00000156093.2"; gene_type "protein_coding"; gene_name "Olfr354"; transcript_type "processed_transcript"; transcript_name "RP23-177C20.12-002"; exon_number 1; exon_id "OTTMUSE00000779437.1"; tag "RNA_Seq_supported_partial";
chr2	havana	exon	36907994	36916038	.	+	.	gene_id "OTTMUSG00000012215.5"; transcript_id "OTTMUST00000156093.2"; gene_type "protein_coding"; gene_name "Olfr354"; transcript_type "processed_transcript"; transcript_name "RP23-177C20.12-002"; exon_number 2; exon_id "OTTMUSE00000786285.1"; tag "RNA_Seq_supported_partial";
chr2	havana	exon	36928742	36928897	.	-	.	gene_id "OTTMUSG00000012234.4"; transcript_id "OTTMUST00000029087.4"; gene_type "protein_coding"; gene_name "Olfr355"; transcript_type "protein_coding"; transcript_name "RP24-117E16.2-001"; exon_number 1; exon_id "OTTMUSE00000786286.1"; tag "RNA_Seq_supported_partial"; protein_id "OTTMUSP00000080572.1";
chr2	havana	exon	36925190	36928643	.	-	.	gene_id "OTTMUSG00000012234.4"; transcript_id "OTTMUST00000029087.4"; gene_type "protein_coding"; gene_name "Olfr355"; transcript_type "protein_coding"; transcript_name "RP24-117E16.2-001"; exon_number 2; exon_id "OTTMUSE00000776622.1"; tag "RNA_Seq_supported_partial"; protein_id "OTTMUSP00000080572.1";
chr2	havana	CDS	36927183	36928112	.	-	0	gene_id "OTTMUSG00000012234.4"; transcript_id "OTTMUST00000029087.4"; gene_type "protein_coding"; gene_name "Olfr355"; transcript_type "protein_coding"; transcript_name "RP24-117E16.2-001"; exon_number 2; exon_id "OTTMUSE00000776622.1"; tag "RNA_Seq_supported_partial"; protein_id "OTTMUSP00000080572.1";
chr2	havana	start_codon	36928110	36928112	.	-	0	gene_id "OTTMUSG00000012234.4"; transcript_id "OTTMUST00000029087.4"; gene_type "protein_coding"; gene_name "Olfr355"; transcript_type "protein_coding"; transcript_name "RP24-117E16.2-001"; exon_number 2; exon_id "OTTMUSE00000776622.1"; tag "RNA_Seq_supported_partial"; protein_id "OTTMUSP00000080572.1";
chr2	havana	stop_codon	36927180	36927182	.	-	0	gene_id "OTTMUSG00000012234.4"; transcript_id "OTTMUST00000029087.4"; gene_type "protein_coding"; gene_name "Olfr355"; transcript_type "protein_coding"; transcript_name "RP24-117E16.2-001"; exon_number 2; exon_id "OTTMUSE00000776622.1"; tag "RNA_Seq_supported_partial"; protein_id "OTTMUSP00000080572.1";
chr2	havana	UTR	36928742	36928897	.	-	.	gene_id "OTTMUSG00000012234.4"; transcript_id "OTTMUST00000029087.4"; gene_type "protein_coding"; gene_name "Olfr355"; transcript_type "protein_coding"; transcript_name "RP24-117E16.2-001"; exon_number 1; exon_id "OTTMUSE00000786286.1"; tag "RNA_Seq_supported_partial"; protein_id "OTTMUSP00000080572.1";
chr2	havana	UTR	36925190	36927182	.	-	.	gene_id "OTTMUSG00000012234.4"; transcript_id "OTTMUST00000029087.4"; gene_type "protein_coding"; gene_name "Olfr355"; transcript_type "protein_coding"; transcript_name "RP24-117E16.2-001"; exon_number 2; exon_id "OTTMUSE00000776622.1"; tag "RNA_Seq_supported_partial"; protein_id "OTTMUSP00000080572.1";
chr2	havana	UTR	36928113	36928643	.	-	.	gene_id "OTTMUSG00000012234.4"; transcript_id "OTTMUST00000029087.4"; gene_type "protein_coding"; gene_name "Olfr355"; transcript_type "protein_coding"; transcript_name "RP24-117E16.2-001"; exon_number 2; exon_id "OTTMUSE00000776622.1"; tag "RNA_Seq_supported_partial"; protein_id "OTTMUSP00000080572.1";
chr2	havana	exon	36937121	36938068	.	+	.	gene_id "OTTMUSG00000012229.4"; transcript_id "OTTMUST00000029082.4"; gene_type "protein_coding"; gene_name "Olfr356"; transcript_type "protein_coding"; transcript_name "RP24-117E16.3-001"; exon_number 1; exon_id "OTTMUSE00000776456.2"; protein_id "OTTMUSP00000080506.1";
chr2	havana	CDS	36937121	36938065	.	+	0	gene_id "OTTMUSG00000012229.4"; transcript_id "OTTMUST00000029082.4"; gene_type "protein_coding"; gene_name "Olfr356"; transcript_type "protein_coding"; transcript_name "RP24-117E16.3-001"; exon_number 1; exon_id "OTTMUSE00000776456.2"; protein_id "OTTMUSP00000080506.1";
chr2	havana	start_codon	36937121	36937123	.	+	0	gene_id "OTTMUSG00000012229.4"; transcript_id "OTTMUST00000029082.4"; gene_type "protein_coding"; gene_name "Olfr356"; transcript_type "protein_coding"; transcript_name "RP24-117E16.3-001"; exon_number 1; exon_id "OTTMUSE00000776456.2"; protein_id "OTTMUSP00000080506.1";
chr2	havana	stop_codon	36938066	36938068	.	+	0	gene_id "OTTMUSG00000012229.4"; transcript_id "OTTMUST00000029082.4"; gene_type "protein_coding"; gene_name "Olfr356"; transcript_type "protein_coding"; transcript_name "RP24-117E16.3-001"; exon_number 1; exon_id "OTTMUSE00000776456.2"; protein_id "OTTMUSP00000080506.1";
chr2	havana	UTR	36938066	36938068	.	+	.	gene_id "OTTMUSG00000012229.4"; transcript_id "OTTMUST00000029082.4"; gene_type "protein_coding"; gene_name "Olfr356"; transcript_type "protein_coding"; transcript_name "RP24-117E16.3-001"; exon_number 1; exon_id "OTTMUSE00000776456.2"; protein_id "OTTMUSP00000080506.1";
chr2	havana	exon	36993827	36994157	.	+	.	gene_id "OTTMUSG00000012204.4"; transcript_id "OTTMUST00000155340.1"; gene_type "protein_coding"; gene_name "Olfr357"; transcript_type "protein_coding"; transcript_name "RP24-117E16.4-002"; exon_number 1; exon_id "OTTMUSE00000776457.1"; tag "RNA_Seq_supported_partial"; protein_id "OTTMUSP00000080507.1";
chr2	havana	exon	36996812	37001847	.	+	.	gene_id "OTTMUSG00000012204.4"; transcript_id "OTTMUST00000155340.1"; gene_type "protein_coding"; gene_name "Olfr357"; transcript_type "protein_coding"; transcript_name "RP24-117E16.4-002"; exon_number 2; exon_id "OTTMUSE00000776458.1"; tag "RNA_Seq_supported_partial"; protein_id "OTTMUSP00000080507.1";
chr2	havana	CDS	36996812	36997735	.	+	0	gene_id "OTTMUSG00000012204.4"; transcript_id "OTTMUST00000155340.1"; gene_type "protein_coding"; gene_name "Olfr357"; transcript_type "protein_coding"; transcript_name "RP24-117E16.4-002"; exon_number 2; exon_id "OTTMUSE00000776458.1"; tag "RNA_Seq_supported_partial"; protein_id "OTTMUSP00000080507.1";
chr2	havana	start_codon	36996812	36996814	.	+	0	gene_id "OTTMUSG00000012204.4"; transcript_id "OTTMUST00000155340.1"; gene_type "protein_coding"; gene_name "Olfr357"; transcript_type "protein_coding"; transcript_name "RP24-117E16.4-002"; exon_number 2; exon_id "OTTMUSE00000776458.1"; tag "RNA_Seq_supported_partial"; protein_id "OTTMUSP00000080507.1";
chr2	havana	stop_codon	36997736	36997738	.	+	0	gene_id "OTTMUSG00000012204.4"; transcript_id "OTTMUST00000155340.1"; gene_type "protein_coding"; gene_name "Olfr357"; transcript_type "protein_coding"; transcript_name "RP24-117E16.4-002"; exon_number 2; exon_id "OTTMUSE00000776458.1"; tag "RNA_Seq_supported_partial"; protein_id "OTTMUSP00000080507.1";
chr2	havana	UTR	36993827	36994157	.	+	.	gene_id "OTTMUSG00000012204.4"; transcript_id "OTTMUST00000155340.1"; gene_type "protein_coding"; gene_name "Olfr357"; transcript_type "protein_coding"; transcript_name "RP24-117E16.4-002"; exon_number 1; exon_id "OTTMUSE00000776457.1"; tag "RNA_Seq_supported_partial"; protein_id "OTTMUSP00000080507.1";
chr2	havana	UTR	36997736	37001847	.	+	.	gene_id "OTTMUSG00000012204.4"; transcript_id "OTTMUST00000155340.1"; gene_type "protein_coding"; gene_name "Olfr357"; transcript_type "protein_coding"; transcript_name "RP24-117E16.4-002"; exon_number 2; exon_id "OTTMUSE00000776458.1"; tag "RNA_Seq_supported_partial"; protein_id "OTTMUSP00000080507.1";
chr2	havana	exon	36996727	36997818	.	+	.	gene_id "OTTMUSG00000012204.4"; transcript_id "OTTMUST00000029057.3"; gene_type "protein_coding"; gene_name "Olfr357"; transcript_type "protein_coding"; transcript_name "RP24-117E16.4-001"; exon_number 1; exon_id "OTTMUSE00000724361.2"; protein_id "OTTMUSP00000013141.1";
chr2	havana	CDS	36996812	36997735	.	+	0	gene_id "OTTMUSG00000012204.4"; transcript_id "OTTMUST00000029057.3"; gene_type "protein_coding"; gene_name "Olfr357"; transcript_type "protein_coding"; transcript_name "RP24-117E16.4-001"; exon_number 1; exon_id "OTTMUSE00000724361.2"; protein_id "OTTMUSP00000013141.1";
chr2	havana	start_codon	36996812	36996814	.	+	0	gene_id "OTTMUSG00000012204.4"; transcript_id "OTTMUST00000029057.3"; gene_type "protein_coding"; gene_name "Olfr357"; transcript_type "protein_coding"; transcript_name "RP24-117E16.4-001"; exon_number 1; exon_id "OTTMUSE00000724361.2"; protein_id "OTTMUSP00000013141.1";
chr2	havana	stop_codon	36997736	36997738	.	+	0	gene_id "OTTMUSG00000012204.4"; transcript_id "OTTMUST00000029057.3"; gene_type "protein_coding"; gene_name "Olfr357"; transcript_type "protein_coding"; transcript_name "RP24-117E16.4-001"; exon_number 1; exon_id "OTTMUSE00000724361.2"; protein_id "OTTMUSP00000013141.1";
chr2	havana	UTR	36996727	36996811	.	+	.	gene_id "OTTMUSG00000012204.4"; transcript_id "OTTMUST00000029057.3"; gene_type "protein_coding"; gene_name "Olfr357"; transcript_type "protein_coding"; transcript_name "RP24-117E16.4-001"; exon_number 1; exon_id "OTTMUSE00000724361.2"; protein_id "OTTMUSP00000013141.1";
chr2	havana	UTR	36997736	36997818	.	+	.	gene_id "OTTMUSG00000012204.4"; transcript_id "OTTMUST00000029057.3"; gene_type "protein_coding"; gene_name "Olfr357"; transcript_type "protein_coding"; transcript_name "RP24-117E16.4-001"; exon_number 1; exon_id "OTTMUSE00000724361.2"; protein_id "OTTMUSP00000013141.1";
chr2	havana	exon	37008048	37009335	.	-	.	gene_id "OTTMUSG00000012224.4"; transcript_id "OTTMUST00000155365.1"; gene_type "protein_coding"; gene_name "Olfr358"; transcript_type "protein_coding"; transcript_name "RP24-117E16.5-002"; exon_number 1; exon_id "OTTMUSE00000776626.1"; tag "RNA_Seq_supported_partial"; protein_id "OTTMUSP00000080573.1";
chr2	havana	exon	37005887	37006091	.	-	.	gene_id "OTTMUSG00000012224.4"; transcript_id "OTTMUST00000155365.1"; gene_type "protein_coding"; gene_name "Olfr358"; transcript_type "protein_coding"; transcript_name "RP24-117E16.5-002"; exon_number 2; exon_id "OTTMUSE00000776625.1"; tag "RNA_Seq_supported_partial"; protein_id "OTTMUSP00000080573.1";
chr2	havana	exon	37002163	37005631	.	-	.	gene_id "OTTMUSG00000012224.4"; transcript_id "OTTMUST00000155365.1"; gene_type "protein_coding"; gene_name "Olfr358"; transcript_type "protein_coding"; transcript_name "RP24-117E16.5-002"; exon_number 3; exon_id "OTTMUSE00000776624.1"; tag "RNA_Seq_supported_partial"; protein_id "OTTMUSP00000080573.1";
chr2	havana	CDS	37004623	37005612	.	-	0	gene_id "OTTMUSG00000012224.4"; transcript_id "OTTMUST00000155365.1"; gene_type "protein_coding"; gene_name "Olfr358"; transcript_type "protein_coding"; transcript_name "RP24-117E16.5-002"; exon_number 3; exon_id "OTTMUSE00000776624.1"; tag "RNA_Seq_supported_partial"; protein_id "OTTMUSP00000080573.1";
chr2	havana	start_codon	37005610	37005612	.	-	0	gene_id "OTTMUSG00000012224.4"; transcript_id "OTTMUST00000155365.1"; gene_type "protein_coding"; gene_name "Olfr358"; transcript_type "protein_coding"; transcript_name "RP24-117E16.5-002"; exon_number 3; exon_id "OTTMUSE00000776624.1"; tag "RNA_Seq_supported_partial"; protein_id "OTTMUSP00000080573.1";
chr2	havana	stop_codon	37004620	37004622	.	-	0	gene_id "OTTMUSG00000012224.4"; transcript_id "OTTMUST00000155365.1"; gene_type "protein_coding"; gene_name "Olfr358"; transcript_type "protein_coding"; transcript_name "RP24-117E16.5-002"; exon_number 3; exon_id "OTTMUSE00000776624.1"; tag "RNA_Seq_supported_partial"; protein_id "OTTMUSP00000080573.1";
chr2	havana	UTR	37008048	37009335	.	-	.	gene_id "OTTMUSG00000012224.4"; transcript_id "OTTMUST00000155365.1"; gene_type "protein_coding"; gene_name "Olfr358"; transcript_type "protein_coding"; transcript_name "RP24-117E16.5-002"; exon_number 1; exon_id "OTTMUSE00000776626.1"; tag "RNA_Seq_supported_partial"; protein_id "OTTMUSP00000080573.1";
chr2	havana	UTR	37005887	37006091	.	-	.	gene_id "OTTMUSG00000012224.4"; transcript_id "OTTMUST00000155365.1"; gene_type "protein_coding"; gene_name "Olfr358"; transcript_type "protein_coding"; transcript_name "RP24-117E16.5-002"; exon_number 2; exon_id "OTTMUSE00000776625.1"; tag "RNA_Seq_supported_partial"; protein_id "OTTMUSP00000080573.1";
chr2	havana	UTR	37002163	37004622	.	-	.	gene_id "OTTMUSG00000012224.4"; transcript_id "OTTMUST00000155365.1"; gene_type "protein_coding"; gene_name "Olfr358"; transcript_type "protein_coding"; transcript_name "RP24-117E16.5-002"; exon_number 3; exon_id "OTTMUSE00000776624.1"; tag "RNA_Seq_supported_partial"; protein_id "OTTMUSP00000080573.1";
chr2	havana	UTR	37005613	37005631	.	-	.	gene_id "OTTMUSG00000012224.4"; transcript_id "OTTMUST00000155365.1"; gene_type "protein_coding"; gene_name "Olfr358"; transcript_type "protein_coding"; transcript_name "RP24-117E16.5-002"; exon_number 3; exon_id "OTTMUSE00000776624.1"; tag "RNA_Seq_supported_partial"; protein_id "OTTMUSP00000080573.1";
chr2	havana	exon	37004589	37005647	.	-	.	gene_id "OTTMUSG00000012224.4"; transcript_id "OTTMUST00000029077.3"; gene_type "protein_coding"; gene_name "Olfr358"; transcript_type "protein_coding"; transcript_name "RP24-117E16.5-001"; exon_number 1; exon_id "OTTMUSE00000724377.2"; protein_id "OTTMUSP00000013157.1";
chr2	havana	CDS	37004623	37005612	.	-	0	gene_id "OTTMUSG00000012224.4"; transcript_id "OTTMUST00000029077.3"; gene_type "protein_coding"; gene_name "Olfr358"; transcript_type "protein_coding"; transcript_name "RP24-117E16.5-001"; exon_number 1; exon_id "OTTMUSE00000724377.2"; protein_id "OTTMUSP00000013157.1";
chr2	havana	start_codon	37005610	37005612	.	-	0	gene_id "OTTMUSG00000012224.4"; transcript_id "OTTMUST00000029077.3"; gene_type "protein_coding"; gene_name "Olfr358"; transcript_type "protein_coding"; transcript_name "RP24-117E16.5-001"; exon_number 1; exon_id "OTTMUSE00000724377.2"; protein_id "OTTMUSP00000013157.1";
chr2	havana	stop_codon	37004620	37004622	.	-	0	gene_id "OTTMUSG00000012224.4"; transcript_id "OTTMUST00000029077.3"; gene_type "protein_coding"; gene_name "Olfr358"; transcript_type "protein_coding"; transcript_name "RP24-117E16.5-001"; exon_number 1; exon_id "OTTMUSE00000724377.2"; protein_id "OTTMUSP00000013157.1";
chr2	havana	UTR	37004589	37004622	.	-	.	gene_id "OTTMUSG00000012224.4"; transcript_id "OTTMUST00000029077.3"; gene_type "protein_coding"; gene_name "Olfr358"; transcript_type "protein_coding"; transcript_name "RP24-117E16.5-001"; exon_number 1; exon_id "OTTMUSE00000724377.2"; protein_id "OTTMUSP00000013157.1";
chr2	havana	UTR	37005613	37005647	.	-	.	gene_id "OTTMUSG00000012224.4"; transcript_id "OTTMUST00000029077.3"; gene_type "protein_coding"; gene_name "Olfr358"; transcript_type "protein_coding"; transcript_name "RP24-117E16.5-001"; exon_number 1; exon_id "OTTMUSE00000724377.2"; protein_id "OTTMUSP00000013157.1";
chr2	havana	exon	37019271	37020196	.	-	.	gene_id "OTTMUSG00000012226.2"; transcript_id "OTTMUST00000029079.2"; gene_type "unprocessed_pseudogene"; gene_name "Olfr359-ps1"; transcript_type "unprocessed_pseudogene"; transcript_name "RP24-117E16.6-001"; exon_number 1; exon_id "OTTMUSE00000145203.2";
chr2	havana	exon	37065746	37066197	.	+	.	gene_id "OTTMUSG00000012221.5"; transcript_id "OTTMUST00000029074.4"; gene_type "protein_coding"; gene_name "Olfr360"; transcript_type "protein_coding"; transcript_name "RP24-117E16.8-001"; exon_number 1; exon_id "OTTMUSE00000145196.1"; tag "RNA_Seq_supported_partial"; protein_id "OTTMUSP00000013155.1";
chr2	havana	exon	37068288	37069651	.	+	.	gene_id "OTTMUSG00000012221.5"; transcript_id "OTTMUST00000029074.4"; gene_type "protein_coding"; gene_name "Olfr360"; transcript_type "protein_coding"; transcript_name "RP24-117E16.8-001"; exon_number 2; exon_id "OTTMUSE00000724375.3"; tag "RNA_Seq_supported_partial"; protein_id "OTTMUSP00000013155.1";
chr2	havana	CDS	37068307	37069257	.	+	0	gene_id "OTTMUSG00000012221.5"; transcript_id "OTTMUST00000029074.4"; gene_type "protein_coding"; gene_name "Olfr360"; transcript_type "protein_coding"; transcript_name "RP24-117E16.8-001"; exon_number 2; exon_id "OTTMUSE00000724375.3"; tag "RNA_Seq_supported_partial"; protein_id "OTTMUSP00000013155.1";
chr2	havana	start_codon	37068307	37068309	.	+	0	gene_id "OTTMUSG00000012221.5"; transcript_id "OTTMUST00000029074.4"; gene_type "protein_coding"; gene_name "Olfr360"; transcript_type "protein_coding"; transcript_name "RP24-117E16.8-001"; exon_number 2; exon_id "OTTMUSE00000724375.3"; tag "RNA_Seq_supported_partial"; protein_id "OTTMUSP00000013155.1";
chr2	havana	stop_codon	37069258	37069260	.	+	0	gene_id "OTTMUSG00000012221.5"; transcript_id "OTTMUST00000029074.4"; gene_type "protein_coding"; gene_name "Olfr360"; transcript_type "protein_coding"; transcript_name "RP24-117E16.8-001"; exon_number 2; exon_id "OTTMUSE00000724375.3"; tag "RNA_Seq_supported_partial"; protein_id "OTTMUSP00000013155.1";
chr2	havana	UTR	37065746	37066197	.	+	.	gene_id "OTTMUSG00000012221.5"; transcript_id "OTTMUST00000029074.4"; gene_type "protein_coding"; gene_name "Olfr360"; transcript_type "protein_coding"; transcript_name "RP24-117E16.8-001"; exon_number 1; exon_id "OTTMUSE00000145196.1"; tag "RNA_Seq_supported_partial"; protein_id "OTTMUSP00000013155.1";
chr2	havana	UTR	37068288	37068306	.	+	.	gene_id "OTTMUSG00000012221.5"; transcript_id "OTTMUST00000029074.4"; gene_type "protein_coding"; gene_name "Olfr360"; transcript_type "protein_coding"; transcript_name "RP24-117E16.8-001"; exon_number 2; exon_id "OTTMUSE00000724375.3"; tag "RNA_Seq_supported_partial"; protein_id "OTTMUSP00000013155.1";
chr2	havana	UTR	37069258	37069651	.	+	.	gene_id "OTTMUSG00000012221.5"; transcript_id "OTTMUST00000029074.4"; gene_type "protein_coding"; gene_name "Olfr360"; transcript_type "protein_coding"; transcript_name "RP24-117E16.8-001"; exon_number 2; exon_id "OTTMUSE00000724375.3"; tag "RNA_Seq_supported_partial"; protein_id "OTTMUSP00000013155.1";
chr2	havana	exon	37089127	37089225	.	-	.	gene_id "OTTMUSG00000012202.4"; transcript_id "OTTMUST00000029055.4"; gene_type "protein_coding"; gene_name "Olfr361"; transcript_type "protein_coding"; transcript_name "RP23-29O14.1-001"; exon_number 1; exon_id "OTTMUSE00000779630.1"; tag "RNA_Seq_supported_partial"; protein_id "OTTMUSP00000081465.1";
chr2	havana	exon	37088219	37088706	.	-	.	gene_id "OTTMUSG00000012202.4"; transcript_id "OTTMUST00000029055.4"; gene_type "protein_coding"; gene_name "Olfr361"; transcript_type "protein_coding"; transcript_name "RP23-29O14.1-001"; exon_number 2; exon_id "OTTMUSE00000779634.1"; tag "RNA_Seq_supported_partial"; protein_id "OTTMUSP00000081465.1";
chr2	havana	exon	37083736	37085765	.	-	.	gene_id "OTTMUSG00000012202.4"; transcript_id "OTTMUST00000029055.4"; gene_type "protein_coding"; gene_name "Olfr361"; transcript_type "protein_coding"; transcript_name "RP23-29O14.1-001"; exon_number 3; exon_id "OTTMUSE00000779628.1"; tag "RNA_Seq_supported_partial"; protein_id "OTTMUSP00000081465.1";
chr2	havana	CDS	37084781	37085746	.	-	0	gene_id "OTTMUSG00000012202.4"; transcript_id "OTTMUST00000029055.4"; gene_type "protein_coding"; gene_name "Olfr361"; transcript_type "protein_coding"; transcript_name "RP23-29O14.1-001"; exon_number 3; exon_id "OTTMUSE00000779628.1"; tag "RNA_Seq_supported_partial"; protein_id "OTTMUSP00000081465.1";
chr2	havana	start_codon	37085744	37085746	.	-	0	gene_id "OTTMUSG00000012202.4"; transcript_id "OTTMUST00000029055.4"; gene_type "protein_coding"; gene_name "Olfr361"; transcript_type "protein_coding"; transcript_name "RP23-29O14.1-001"; exon_number 3; exon_id "OTTMUSE00000779628.1"; tag "RNA_Seq_supported_partial"; protein_id "OTTMUSP00000081465.1";
chr2	havana	stop_codon	37084778	37084780	.	-	0	gene_id "OTTMUSG00000012202.4"; transcript_id "OTTMUST00000029055.4"; gene_type "protein_coding"; gene_name "Olfr361"; transcript_type "protein_coding"; transcript_name "RP23-29O14.1-001"; exon_number 3; exon_id "OTTMUSE00000779628.1"; tag "RNA_Seq_supported_partial"; protein_id "OTTMUSP00000081465.1";
chr2	havana	UTR	37089127	37089225	.	-	.	gene_id "OTTMUSG00000012202.4"; transcript_id "OTTMUST00000029055.4"; gene_type "protein_coding"; gene_name "Olfr361"; transcript_type "protein_coding"; transcript_name "RP23-29O14.1-001"; exon_number 1; exon_id "OTTMUSE00000779630.1"; tag "RNA_Seq_supported_partial"; protein_id "OTTMUSP00000081465.1";
chr2	havana	UTR	37088219	37088706	.	-	.	gene_id "OTTMUSG00000012202.4"; transcript_id "OTTMUST00000029055.4"; gene_type "protein_coding"; gene_name "Olfr361"; transcript_type "protein_coding"; transcript_name "RP23-29O14.1-001"; exon_number 2; exon_id "OTTMUSE00000779634.1"; tag "RNA_Seq_supported_partial"; protein_id "OTTMUSP00000081465.1";
chr2	havana	UTR	37083736	37084780	.	-	.	gene_id "OTTMUSG00000012202.4"; transcript_id "OTTMUST00000029055.4"; gene_type "protein_coding"; gene_name "Olfr361"; transcript_type "protein_coding"; transcript_name "RP23-29O14.1-001"; exon_number 3; exon_id "OTTMUSE00000779628.1"; tag "RNA_Seq_supported_partial"; protein_id "OTTMUSP00000081465.1";
chr2	havana	UTR	37085747	37085765	.	-	.	gene_id "OTTMUSG00000012202.4"; transcript_id "OTTMUST00000029055.4"; gene_type "protein_coding"; gene_name "Olfr361"; transcript_type "protein_coding"; transcript_name "RP23-29O14.1-001"; exon_number 3; exon_id "OTTMUSE00000779628.1"; tag "RNA_Seq_supported_partial"; protein_id "OTTMUSP00000081465.1";
chr2	havana	exon	37089127	37089290	.	-	.	gene_id "OTTMUSG00000012202.4"; transcript_id "OTTMUST00000156140.1"; gene_type "protein_coding"; gene_name "Olfr361"; transcript_type "protein_coding"; transcript_name "RP23-29O14.1-002"; exon_number 1; exon_id "OTTMUSE00000779629.1"; tag "RNA_Seq_supported_partial"; protein_id "OTTMUSP00000081466.1";
chr2	havana	exon	37088219	37088706	.	-	.	gene_id "OTTMUSG00000012202.4"; transcript_id "OTTMUST00000156140.1"; gene_type "protein_coding"; gene_name "Olfr361"; transcript_type "protein_coding"; transcript_name "RP23-29O14.1-002"; exon_number 2; exon_id "OTTMUSE00000779634.1"; tag "RNA_Seq_supported_partial"; protein_id "OTTMUSP00000081466.1";
chr2	havana	exon	37087092	37087158	.	-	.	gene_id "OTTMUSG00000012202.4"; transcript_id "OTTMUST00000156140.1"; gene_type "protein_coding"; gene_name "Olfr361"; transcript_type "protein_coding"; transcript_name "RP23-29O14.1-002"; exon_number 3; exon_id "OTTMUSE00000779633.1"; tag "RNA_Seq_supported_partial"; protein_id "OTTMUSP00000081466.1";
chr2	havana	exon	37083736	37085765	.	-	.	gene_id "OTTMUSG00000012202.4"; transcript_id "OTTMUST00000156140.1"; gene_type "protein_coding"; gene_name "Olfr361"; transcript_type "protein_coding"; transcript_name "RP23-29O14.1-002"; exon_number 4; exon_id "OTTMUSE00000779628.1"; tag "RNA_Seq_supported_partial"; protein_id "OTTMUSP00000081466.1";
chr2	havana	CDS	37084781	37085746	.	-	0	gene_id "OTTMUSG00000012202.4"; transcript_id "OTTMUST00000156140.1"; gene_type "protein_coding"; gene_name "Olfr361"; transcript_type "protein_coding"; transcript_name "RP23-29O14.1-002"; exon_number 4; exon_id "OTTMUSE00000779628.1"; tag "RNA_Seq_supported_partial"; protein_id "OTTMUSP00000081466.1";
chr2	havana	start_codon	37085744	37085746	.	-	0	gene_id "OTTMUSG00000012202.4"; transcript_id "OTTMUST00000156140.1"; gene_type "protein_coding"; gene_name "Olfr361"; transcript_type "protein_coding"; transcript_name "RP23-29O14.1-002"; exon_number 4; exon_id "OTTMUSE00000779628.1"; tag "RNA_Seq_supported_partial"; protein_id "OTTMUSP00000081466.1";
chr2	havana	stop_codon	37084778	37084780	.	-	0	gene_id "OTTMUSG00000012202.4"; transcript_id "OTTMUST00000156140.1"; gene_type "protein_coding"; gene_name "Olfr361"; transcript_type "protein_coding"; transcript_name "RP23-29O14.1-002"; exon_number 4; exon_id "OTTMUSE00000779628.1"; tag "RNA_Seq_supported_partial"; protein_id "OTTMUSP00000081466.1";
chr2	havana	UTR	37089127	37089290	.	-	.	gene_id "OTTMUSG00000012202.4"; transcript_id "OTTMUST00000156140.1"; gene_type "protein_coding"; gene_name "Olfr361"; transcript_type "protein_coding"; transcript_name "RP23-29O14.1-002"; exon_number 1; exon_id "OTTMUSE00000779629.1"; tag "RNA_Seq_supported_partial"; protein_id "OTTMUSP00000081466.1";
chr2	havana	UTR	37088219	37088706	.	-	.	gene_id "OTTMUSG00000012202.4"; transcript_id "OTTMUST00000156140.1"; gene_type "protein_coding"; gene_name "Olfr361"; transcript_type "protein_coding"; transcript_name "RP23-29O14.1-002"; exon_number 2; exon_id "OTTMUSE00000779634.1"; tag "RNA_Seq_supported_partial"; protein_id "OTTMUSP00000081466.1";
chr2	havana	UTR	37087092	37087158	.	-	.	gene_id "OTTMUSG00000012202.4"; transcript_id "OTTMUST00000156140.1"; gene_type "protein_coding"; gene_name "Olfr361"; transcript_type "protein_coding"; transcript_name "RP23-29O14.1-002"; exon_number 3; exon_id "OTTMUSE00000779633.1"; tag "RNA_Seq_supported_partial"; protein_id "OTTMUSP00000081466.1";
chr2	havana	UTR	37083736	37084780	.	-	.	gene_id "OTTMUSG00000012202.4"; transcript_id "OTTMUST00000156140.1"; gene_type "protein_coding"; gene_name "Olfr361"; transcript_type "protein_coding"; transcript_name "RP23-29O14.1-002"; exon_number 4; exon_id "OTTMUSE00000779628.1"; tag "RNA_Seq_supported_partial"; protein_id "OTTMUSP00000081466.1";
chr2	havana	UTR	37085747	37085765	.	-	.	gene_id "OTTMUSG00000012202.4"; transcript_id "OTTMUST00000156140.1"; gene_type "protein_coding"; gene_name "Olfr361"; transcript_type "protein_coding"; transcript_name "RP23-29O14.1-002"; exon_number 4; exon_id "OTTMUSE00000779628.1"; tag "RNA_Seq_supported_partial"; protein_id "OTTMUSP00000081466.1";
chr2	havana	exon	37117764	37117783	.	-	.	gene_id "OTTMUSG00000012207.4"; transcript_id "OTTMUST00000155366.1"; gene_type "protein_coding"; gene_name "Olfr362"; transcript_type "protein_coding"; transcript_name "RP23-29O14.3-002"; exon_number 1; exon_id "OTTMUSE00000776628.1"; tag "RNA_Seq_supported_partial"; protein_id "OTTMUSP00000080574.1";
chr2	havana	exon	37105994	37106073	.	-	.	gene_id "OTTMUSG00000012207.4"; transcript_id "OTTMUST00000155366.1"; gene_type "protein_coding"; gene_name "Olfr362"; transcript_type "protein_coding"; transcript_name "RP23-29O14.3-002"; exon_number 2; exon_id "OTTMUSE00000776629.1"; tag "RNA_Seq_supported_partial"; protein_id "OTTMUSP00000080574.1";
chr2	havana	exon	37101706	37105664	.	-	.	gene_id "OTTMUSG00000012207.4"; transcript_id "OTTMUST00000155366.1"; gene_type "protein_coding"; gene_name "Olfr362"; transcript_type "protein_coding"; transcript_name "RP23-29O14.3-002"; exon_number 3; exon_id "OTTMUSE00000776627.1"; tag "RNA_Seq_supported_partial"; protein_id "OTTMUSP00000080574.1";
chr2	havana	CDS	37104698	37105648	.	-	0	gene_id "OTTMUSG00000012207.4"; transcript_id "OTTMUST00000155366.1"; gene_type "protein_coding"; gene_name "Olfr362"; transcript_type "protein_coding"; transcript_name "RP23-29O14.3-002"; exon_number 3; exon_id "OTTMUSE00000776627.1"; tag "RNA_Seq_supported_partial"; protein_id "OTTMUSP00000080574.1";
chr2	havana	start_codon	37105646	37105648	.	-	0	gene_id "OTTMUSG00000012207.4"; transcript_id "OTTMUST00000155366.1"; gene_type "protein_coding"; gene_name "Olfr362"; transcript_type "protein_coding"; transcript_name "RP23-29O14.3-002"; exon_number 3; exon_id "OTTMUSE00000776627.1"; tag "RNA_Seq_supported_partial"; protein_id "OTTMUSP00000080574.1";
chr2	havana	stop_codon	37104695	37104697	.	-	0	gene_id "OTTMUSG00000012207.4"; transcript_id "OTTMUST00000155366.1"; gene_type "protein_coding"; gene_name "Olfr362"; transcript_type "protein_coding"; transcript_name "RP23-29O14.3-002"; exon_number 3; exon_id "OTTMUSE00000776627.1"; tag "RNA_Seq_supported_partial"; protein_id "OTTMUSP00000080574.1";
chr2	havana	UTR	37117764	37117783	.	-	.	gene_id "OTTMUSG00000012207.4"; transcript_id "OTTMUST00000155366.1"; gene_type "protein_coding"; gene_name "Olfr362"; transcript_type "protein_coding"; transcript_name "RP23-29O14.3-002"; exon_number 1; exon_id "OTTMUSE00000776628.1"; tag "RNA_Seq_supported_partial"; protein_id "OTTMUSP00000080574.1";
chr2	havana	UTR	37105994	37106073	.	-	.	gene_id "OTTMUSG00000012207.4"; transcript_id "OTTMUST00000155366.1"; gene_type "protein_coding"; gene_name "Olfr362"; transcript_type "protein_coding"; transcript_name "RP23-29O14.3-002"; exon_number 2; exon_id "OTTMUSE00000776629.1"; tag "RNA_Seq_supported_partial"; protein_id "OTTMUSP00000080574.1";
chr2	havana	UTR	37101706	37104697	.	-	.	gene_id "OTTMUSG00000012207.4"; transcript_id "OTTMUST00000155366.1"; gene_type "protein_coding"; gene_name "Olfr362"; transcript_type "protein_coding"; transcript_name "RP23-29O14.3-002"; exon_number 3; exon_id "OTTMUSE00000776627.1"; tag "RNA_Seq_supported_partial"; protein_id "OTTMUSP00000080574.1";
chr2	havana	UTR	37105649	37105664	.	-	.	gene_id "OTTMUSG00000012207.4"; transcript_id "OTTMUST00000155366.1"; gene_type "protein_coding"; gene_name "Olfr362"; transcript_type "protein_coding"; transcript_name "RP23-29O14.3-002"; exon_number 3; exon_id "OTTMUSE00000776627.1"; tag "RNA_Seq_supported_partial"; protein_id "OTTMUSP00000080574.1";
chr2	havana	exon	37117764	37117910	.	-	.	gene_id "OTTMUSG00000012207.4"; transcript_id "OTTMUST00000029060.3"; gene_type "protein_coding"; gene_name "Olfr362"; transcript_type "protein_coding"; transcript_name "RP23-29O14.3-001"; exon_number 1; exon_id "OTTMUSE00000766237.1"; protein_id "OTTMUSP00000013144.1";
chr2	havana	exon	37105994	37106086	.	-	.	gene_id "OTTMUSG00000012207.4"; transcript_id "OTTMUST00000029060.3"; gene_type "protein_coding"; gene_name "Olfr362"; transcript_type "protein_coding"; transcript_name "RP23-29O14.3-001"; exon_number 2; exon_id "OTTMUSE00000766236.1"; protein_id "OTTMUSP00000013144.1";
chr2	havana	exon	37104695	37105664	.	-	.	gene_id "OTTMUSG00000012207.4"; transcript_id "OTTMUST00000029060.3"; gene_type "protein_coding"; gene_name "Olfr362"; transcript_type "protein_coding"; transcript_name "RP23-29O14.3-001"; exon_number 3; exon_id "OTTMUSE00000724364.2"; protein_id "OTTMUSP00000013144.1";
chr2	havana	CDS	37104698	37105648	.	-	0	gene_id "OTTMUSG00000012207.4"; transcript_id "OTTMUST00000029060.3"; gene_type "protein_coding"; gene_name "Olfr362"; transcript_type "protein_coding"; transcript_name "RP23-29O14.3-001"; exon_number 3; exon_id "OTTMUSE00000724364.2"; protein_id "OTTMUSP00000013144.1";
chr2	havana	start_codon	37105646	37105648	.	-	0	gene_id "OTTMUSG00000012207.4"; transcript_id "OTTMUST00000029060.3"; gene_type "protein_coding"; gene_name "Olfr362"; transcript_type "protein_coding"; transcript_name "RP23-29O14.3-001"; exon_number 3; exon_id "OTTMUSE00000724364.2"; protein_id "OTTMUSP00000013144.1";
chr2	havana	stop_codon	37104695	37104697	.	-	0	gene_id "OTTMUSG00000012207.4"; transcript_id "OTTMUST00000029060.3"; gene_type "protein_coding"; gene_name "Olfr362"; transcript_type "protein_coding"; transcript_name "RP23-29O14.3-001"; exon_number 3; exon_id "OTTMUSE00000724364.2"; protein_id "OTTMUSP00000013144.1";
chr2	havana	UTR	37117764	37117910	.	-	.	gene_id "OTTMUSG00000012207.4"; transcript_id "OTTMUST00000029060.3"; gene_type "protein_coding"; gene_name "Olfr362"; transcript_type "protein_coding"; transcript_name "RP23-29O14.3-001"; exon_number 1; exon_id "OTTMUSE00000766237.1"; protein_id "OTTMUSP00000013144.1";
chr2	havana	UTR	37105994	37106086	.	-	.	gene_id "OTTMUSG00000012207.4"; transcript_id "OTTMUST00000029060.3"; gene_type "protein_coding"; gene_name "Olfr362"; transcript_type "protein_coding"; transcript_name "RP23-29O14.3-001"; exon_number 2; exon_id "OTTMUSE00000766236.1"; protein_id "OTTMUSP00000013144.1";
chr2	havana	UTR	37104695	37104697	.	-	.	gene_id "OTTMUSG00000012207.4"; transcript_id "OTTMUST00000029060.3"; gene_type "protein_coding"; gene_name "Olfr362"; transcript_type "protein_coding"; transcript_name "RP23-29O14.3-001"; exon_number 3; exon_id "OTTMUSE00000724364.2"; protein_id "OTTMUSP00000013144.1";
chr2	havana	UTR	37105649	37105664	.	-	.	gene_id "OTTMUSG00000012207.4"; transcript_id "OTTMUST00000029060.3"; gene_type "protein_coding"; gene_name "Olfr362"; transcript_type "protein_coding"; transcript_name "RP23-29O14.3-001"; exon_number 3; exon_id "OTTMUSE00000724364.2"; protein_id "OTTMUSP00000013144.1";
chr2	havana	exon	37106257	37106510	.	-	.	gene_id "OTTMUSG00000012233.1"; transcript_id "OTTMUST00000029086.1"; gene_type "unprocessed_pseudogene"; gene_name "Olfr363-ps"; transcript_type "unprocessed_pseudogene"; transcript_name "RP23-29O14.4-001"; exon_number 1; exon_id "OTTMUSE00000145210.1";
chr2	havana	exon	37139327	37139430	.	+	.	gene_id "OTTMUSG00000012220.3"; transcript_id "OTTMUST00000029073.3"; gene_type "protein_coding"; gene_name "Olfr364-ps1"; transcript_type "protein_coding"; transcript_name "RP23-29O14.5-001"; exon_number 1; exon_id "OTTMUSE00000779445.1"; tag "RNA_Seq_supported_partial"; protein_id "OTTMUSP00000081402.1";
chr2	havana	exon	37139746	37139925	.	+	.	gene_id "OTTMUSG00000012220.3"; transcript_id "OTTMUST00000029073.3"; gene_type "protein_coding"; gene_name "Olfr364-ps1"; transcript_type "protein_coding"; transcript_name "RP23-29O14.5-001"; exon_number 2; exon_id "OTTMUSE00000779444.1"; tag "RNA_Seq_supported_partial"; protein_id "OTTMUSP00000081402.1";
chr2	havana	exon	37143802	37143966	.	+	.	gene_id "OTTMUSG00000012220.3"; transcript_id "OTTMUST00000029073.3"; gene_type "protein_coding"; gene_name "Olfr364-ps1"; transcript_type "protein_coding"; transcript_name "RP23-29O14.5-001"; exon_number 3; exon_id "OTTMUSE00000779449.1"; tag "RNA_Seq_supported_partial"; protein_id "OTTMUSP00000081402.1";
chr2	havana	exon	37146141	37148585	.	+	.	gene_id "OTTMUSG00000012220.3"; transcript_id "OTTMUST00000029073.3"; gene_type "protein_coding"; gene_name "Olfr364-ps1"; transcript_type "protein_coding"; transcript_name "RP23-29O14.5-001"; exon_number 4; exon_id "OTTMUSE00000779442.1"; tag "RNA_Seq_supported_partial"; protein_id "OTTMUSP00000081402.1";
chr2	havana	CDS	37146214	37147134	.	+	0	gene_id "OTTMUSG00000012220.3"; transcript_id "OTTMUST00000029073.3"; gene_type "protein_coding"; gene_name "Olfr364-ps1"; transcript_type "protein_coding"; transcript_name "RP23-29O14.5-001"; exon_number 4; exon_id "OTTMUSE00000779442.1"; tag "RNA_Seq_supported_partial"; protein_id "OTTMUSP00000081402.1";
chr2	havana	start_codon	37146214	37146216	.	+	0	gene_id "OTTMUSG00000012220.3"; transcript_id "OTTMUST00000029073.3"; gene_type "protein_coding"; gene_name "Olfr364-ps1"; transcript_type "protein_coding"; transcript_name "RP23-29O14.5-001"; exon_number 4; exon_id "OTTMUSE00000779442.1"; tag "RNA_Seq_supported_partial"; protein_id "OTTMUSP00000081402.1";
chr2	havana	stop_codon	37147135	37147137	.	+	0	gene_id "OTTMUSG00000012220.3"; transcript_id "OTTMUST00000029073.3"; gene_type "protein_coding"; gene_name "Olfr364-ps1"; transcript_type "protein_coding"; transcript_name "RP23-29O14.5-001"; exon_number 4; exon_id "OTTMUSE00000779442.1"; tag "RNA_Seq_supported_partial"; protein_id "OTTMUSP00000081402.1";
chr2	havana	UTR	37139327	37139430	.	+	.	gene_id "OTTMUSG00000012220.3"; transcript_id "OTTMUST00000029073.3"; gene_type "protein_coding"; gene_name "Olfr364-ps1"; transcript_type "protein_coding"; transcript_name "RP23-29O14.5-001"; exon_number 1; exon_id "OTTMUSE00000779445.1"; tag "RNA_Seq_supported_partial"; protein_id "OTTMUSP00000081402.1";
chr2	havana	UTR	37139746	37139925	.	+	.	gene_id "OTTMUSG00000012220.3"; transcript_id "OTTMUST00000029073.3"; gene_type "protein_coding"; gene_name "Olfr364-ps1"; transcript_type "protein_coding"; transcript_name "RP23-29O14.5-001"; exon_number 2; exon_id "OTTMUSE00000779444.1"; tag "RNA_Seq_supported_partial"; protein_id "OTTMUSP00000081402.1";
chr2	havana	UTR	37143802	37143966	.	+	.	gene_id "OTTMUSG00000012220.3"; transcript_id "OTTMUST00000029073.3"; gene_type "protein_coding"; gene_name "Olfr364-ps1"; transcript_type "protein_coding"; transcript_name "RP23-29O14.5-001"; exon_number 3; exon_id "OTTMUSE00000779449.1"; tag "RNA_Seq_supported_partial"; protein_id "OTTMUSP00000081402.1";
chr2	havana	UTR	37146141	37146213	.	+	.	gene_id "OTTMUSG00000012220.3"; transcript_id "OTTMUST00000029073.3"; gene_type "protein_coding"; gene_name "Olfr364-ps1"; transcript_type "protein_coding"; transcript_name "RP23-29O14.5-001"; exon_number 4; exon_id "OTTMUSE00000779442.1"; tag "RNA_Seq_supported_partial"; protein_id "OTTMUSP00000081402.1";
chr2	havana	UTR	37147135	37148585	.	+	.	gene_id "OTTMUSG00000012220.3"; transcript_id "OTTMUST00000029073.3"; gene_type "protein_coding"; gene_name "Olfr364-ps1"; transcript_type "protein_coding"; transcript_name "RP23-29O14.5-001"; exon_number 4; exon_id "OTTMUSE00000779442.1"; tag "RNA_Seq_supported_partial"; protein_id "OTTMUSP00000081402.1";
chr2	havana	exon	37139322	37139430	.	+	.	gene_id "OTTMUSG00000012220.3"; transcript_id "OTTMUST00000156095.1"; gene_type "protein_coding"; gene_name "Olfr364-ps1"; transcript_type "protein_coding"; transcript_name "RP23-29O14.5-002"; exon_number 1; exon_id "OTTMUSE00000779443.1"; tag "RNA_Seq_supported_partial"; protein_id "OTTMUSP00000081403.1";
chr2	havana	exon	37143802	37143966	.	+	.	gene_id "OTTMUSG00000012220.3"; transcript_id "OTTMUST00000156095.1"; gene_type "protein_coding"; gene_name "Olfr364-ps1"; transcript_type "protein_coding"; transcript_name "RP23-29O14.5-002"; exon_number 2; exon_id "OTTMUSE00000779449.1"; tag "RNA_Seq_supported_partial"; protein_id "OTTMUSP00000081403.1";
chr2	havana	exon	37146141	37147780	.	+	.	gene_id "OTTMUSG00000012220.3"; transcript_id "OTTMUST00000156095.1"; gene_type "protein_coding"; gene_name "Olfr364-ps1"; transcript_type "protein_coding"; transcript_name "RP23-29O14.5-002"; exon_number 3; exon_id "OTTMUSE00000779447.1"; tag "RNA_Seq_supported_partial"; protein_id "OTTMUSP00000081403.1";
chr2	havana	CDS	37146214	37147134	.	+	0	gene_id "OTTMUSG00000012220.3"; transcript_id "OTTMUST00000156095.1"; gene_type "protein_coding"; gene_name "Olfr364-ps1"; transcript_type "protein_coding"; transcript_name "RP23-29O14.5-002"; exon_number 3; exon_id "OTTMUSE00000779447.1"; tag "RNA_Seq_supported_partial"; protein_id "OTTMUSP00000081403.1";
chr2	havana	start_codon	37146214	37146216	.	+	0	gene_id "OTTMUSG00000012220.3"; transcript_id "OTTMUST00000156095.1"; gene_type "protein_coding"; gene_name "Olfr364-ps1"; transcript_type "protein_coding"; transcript_name "RP23-29O14.5-002"; exon_number 3; exon_id "OTTMUSE00000779447.1"; tag "RNA_Seq_supported_partial"; protein_id "OTTMUSP00000081403.1";
chr2	havana	stop_codon	37147135	37147137	.	+	0	gene_id "OTTMUSG00000012220.3"; transcript_id "OTTMUST00000156095.1"; gene_type "protein_coding"; gene_name "Olfr364-ps1"; transcript_type "protein_coding"; transcript_name "RP23-29O14.5-002"; exon_number 3; exon_id "OTTMUSE00000779447.1"; tag "RNA_Seq_supported_partial"; protein_id "OTTMUSP00000081403.1";
chr2	havana	UTR	37139322	37139430	.	+	.	gene_id "OTTMUSG00000012220.3"; transcript_id "OTTMUST00000156095.1"; gene_type "protein_coding"; gene_name "Olfr364-ps1"; transcript_type "protein_coding"; transcript_name "RP23-29O14.5-002"; exon_number 1; exon_id "OTTMUSE00000779443.1"; tag "RNA_Seq_supported_partial"; protein_id "OTTMUSP00000081403.1";
chr2	havana	UTR	37143802	37143966	.	+	.	gene_id "OTTMUSG00000012220.3"; transcript_id "OTTMUST00000156095.1"; gene_type "protein_coding"; gene_name "Olfr364-ps1"; transcript_type "protein_coding"; transcript_name "RP23-29O14.5-002"; exon_number 2; exon_id "OTTMUSE00000779449.1"; tag "RNA_Seq_supported_partial"; protein_id "OTTMUSP00000081403.1";
chr2	havana	UTR	37146141	37146213	.	+	.	gene_id "OTTMUSG00000012220.3"; transcript_id "OTTMUST00000156095.1"; gene_type "protein_coding"; gene_name "Olfr364-ps1"; transcript_type "protein_coding"; transcript_name "RP23-29O14.5-002"; exon_number 3; exon_id "OTTMUSE00000779447.1"; tag "RNA_Seq_supported_partial"; protein_id "OTTMUSP00000081403.1";
chr2	havana	UTR	37147135	37147780	.	+	.	gene_id "OTTMUSG00000012220.3"; transcript_id "OTTMUST00000156095.1"; gene_type "protein_coding"; gene_name "Olfr364-ps1"; transcript_type "protein_coding"; transcript_name "RP23-29O14.5-002"; exon_number 3; exon_id "OTTMUSE00000779447.1"; tag "RNA_Seq_supported_partial"; protein_id "OTTMUSP00000081403.1";
chr2	havana	exon	37139375	37139430	.	+	.	gene_id "OTTMUSG00000012220.3"; transcript_id "OTTMUST00000156096.1"; gene_type "protein_coding"; gene_name "Olfr364-ps1"; transcript_type "protein_coding"; transcript_name "RP23-29O14.5-003"; exon_number 1; exon_id "OTTMUSE00000779446.1"; tag "RNA_Seq_supported_partial"; protein_id "OTTMUSP00000081404.1";
chr2	havana	exon	37143802	37143871	.	+	.	gene_id "OTTMUSG00000012220.3"; transcript_id "OTTMUST00000156096.1"; gene_type "protein_coding"; gene_name "Olfr364-ps1"; transcript_type "protein_coding"; transcript_name "RP23-29O14.5-003"; exon_number 2; exon_id "OTTMUSE00000779448.1"; tag "RNA_Seq_supported_partial"; protein_id "OTTMUSP00000081404.1";
chr2	havana	exon	37146141	37147780	.	+	.	gene_id "OTTMUSG00000012220.3"; transcript_id "OTTMUST00000156096.1"; gene_type "protein_coding"; gene_name "Olfr364-ps1"; transcript_type "protein_coding"; transcript_name "RP23-29O14.5-003"; exon_number 3; exon_id "OTTMUSE00000779447.1"; tag "RNA_Seq_supported_partial"; protein_id "OTTMUSP00000081404.1";
chr2	havana	CDS	37146214	37147134	.	+	0	gene_id "OTTMUSG00000012220.3"; transcript_id "OTTMUST00000156096.1"; gene_type "protein_coding"; gene_name "Olfr364-ps1"; transcript_type "protein_coding"; transcript_name "RP23-29O14.5-003"; exon_number 3; exon_id "OTTMUSE00000779447.1"; tag "RNA_Seq_supported_partial"; protein_id "OTTMUSP00000081404.1";
chr2	havana	start_codon	37146214	37146216	.	+	0	gene_id "OTTMUSG00000012220.3"; transcript_id "OTTMUST00000156096.1"; gene_type "protein_coding"; gene_name "Olfr364-ps1"; transcript_type "protein_coding"; transcript_name "RP23-29O14.5-003"; exon_number 3; exon_id "OTTMUSE00000779447.1"; tag "RNA_Seq_supported_partial"; protein_id "OTTMUSP00000081404.1";
chr2	havana	stop_codon	37147135	37147137	.	+	0	gene_id "OTTMUSG00000012220.3"; transcript_id "OTTMUST00000156096.1"; gene_type "protein_coding"; gene_name "Olfr364-ps1"; transcript_type "protein_coding"; transcript_name "RP23-29O14.5-003"; exon_number 3; exon_id "OTTMUSE00000779447.1"; tag "RNA_Seq_supported_partial"; protein_id "OTTMUSP00000081404.1";
chr2	havana	UTR	37139375	37139430	.	+	.	gene_id "OTTMUSG00000012220.3"; transcript_id "OTTMUST00000156096.1"; gene_type "protein_coding"; gene_name "Olfr364-ps1"; transcript_type "protein_coding"; transcript_name "RP23-29O14.5-003"; exon_number 1; exon_id "OTTMUSE00000779446.1"; tag "RNA_Seq_supported_partial"; protein_id "OTTMUSP00000081404.1";
chr2	havana	UTR	37143802	37143871	.	+	.	gene_id "OTTMUSG00000012220.3"; transcript_id "OTTMUST00000156096.1"; gene_type "protein_coding"; gene_name "Olfr364-ps1"; transcript_type "protein_coding"; transcript_name "RP23-29O14.5-003"; exon_number 2; exon_id "OTTMUSE00000779448.1"; tag "RNA_Seq_supported_partial"; protein_id "OTTMUSP00000081404.1";
chr2	havana	UTR	37146141	37146213	.	+	.	gene_id "OTTMUSG00000012220.3"; transcript_id "OTTMUST00000156096.1"; gene_type "protein_coding"; gene_name "Olfr364-ps1"; transcript_type "protein_coding"; transcript_name "RP23-29O14.5-003"; exon_number 3; exon_id "OTTMUSE00000779447.1"; tag "RNA_Seq_supported_partial"; protein_id "OTTMUSP00000081404.1";
chr2	havana	UTR	37147135	37147780	.	+	.	gene_id "OTTMUSG00000012220.3"; transcript_id "OTTMUST00000156096.1"; gene_type "protein_coding"; gene_name "Olfr364-ps1"; transcript_type "protein_coding"; transcript_name "RP23-29O14.5-003"; exon_number 3; exon_id "OTTMUSE00000779447.1"; tag "RNA_Seq_supported_partial"; protein_id "OTTMUSP00000081404.1";
chr2	havana	exon	37188198	37188211	.	+	.	gene_id "OTTMUSG00000012210.4"; transcript_id "OTTMUST00000029063.3"; gene_type "protein_coding"; gene_name "Olfr365"; transcript_type "protein_coding"; transcript_name "RP23-29O14.6-001"; exon_number 1; exon_id "OTTMUSE00000779453.1"; tag "RNA_Seq_supported_partial"; protein_id "OTTMUSP00000081405.1";
chr2	havana	exon	37200701	37206019	.	+	.	gene_id "OTTMUSG00000012210.4"; transcript_id "OTTMUST00000029063.3"; gene_type "protein_coding"; gene_name "Olfr365"; transcript_type "protein_coding"; transcript_name "RP23-29O14.6-001"; exon_number 2; exon_id "OTTMUSE00000779452.1"; tag "RNA_Seq_supported_partial"; protein_id "OTTMUSP00000081405.1";
chr2	havana	CDS	37201243	37202178	.	+	0	gene_id "OTTMUSG00000012210.4"; transcript_id "OTTMUST00000029063.3"; gene_type "protein_coding"; gene_name "Olfr365"; transcript_type "protein_coding"; transcript_name "RP23-29O14.6-001"; exon_number 2; exon_id "OTTMUSE00000779452.1"; tag "RNA_Seq_supported_partial"; protein_id "OTTMUSP00000081405.1";
chr2	havana	start_codon	37201243	37201245	.	+	0	gene_id "OTTMUSG00000012210.4"; transcript_id "OTTMUST00000029063.3"; gene_type "protein_coding"; gene_name "Olfr365"; transcript_type "protein_coding"; transcript_name "RP23-29O14.6-001"; exon_number 2; exon_id "OTTMUSE00000779452.1"; tag "RNA_Seq_supported_partial"; protein_id "OTTMUSP00000081405.1";
chr2	havana	stop_codon	37202179	37202181	.	+	0	gene_id "OTTMUSG00000012210.4"; transcript_id "OTTMUST00000029063.3"; gene_type "protein_coding"; gene_name "Olfr365"; transcript_type "protein_coding"; transcript_name "RP23-29O14.6-001"; exon_number 2; exon_id "OTTMUSE00000779452.1"; tag "RNA_Seq_supported_partial"; protein_id "OTTMUSP00000081405.1";
chr2	havana	UTR	37188198	37188211	.	+	.	gene_id "OTTMUSG00000012210.4"; transcript_id "OTTMUST00000029063.3"; gene_type "protein_coding"; gene_name "Olfr365"; transcript_type "protein_coding"; transcript_name "RP23-29O14.6-001"; exon_number 1; exon_id "OTTMUSE00000779453.1"; tag "RNA_Seq_supported_partial"; protein_id "OTTMUSP00000081405.1";
chr2	havana	UTR	37200701	37201242	.	+	.	gene_id "OTTMUSG00000012210.4"; transcript_id "OTTMUST00000029063.3"; gene_type "protein_coding"; gene_name "Olfr365"; transcript_type "protein_coding"; transcript_name "RP23-29O14.6-001"; exon_number 2; exon_id "OTTMUSE00000779452.1"; tag "RNA_Seq_supported_partial"; protein_id "OTTMUSP00000081405.1";
chr2	havana	UTR	37202179	37206019	.	+	.	gene_id "OTTMUSG00000012210.4"; transcript_id "OTTMUST00000029063.3"; gene_type "protein_coding"; gene_name "Olfr365"; transcript_type "protein_coding"; transcript_name "RP23-29O14.6-001"; exon_number 2; exon_id "OTTMUSE00000779452.1"; tag "RNA_Seq_supported_partial"; protein_id "OTTMUSP00000081405.1";
chr2	havana	exon	37190274	37190328	.	+	.	gene_id "OTTMUSG00000012210.4"; transcript_id "OTTMUST00000156097.2"; gene_type "protein_coding"; gene_name "Olfr365"; transcript_type "protein_coding"; transcript_name "RP23-29O14.6-002"; exon_number 1; exon_id "OTTMUSE00000786287.1"; tag "RNA_Seq_supported_partial"; protein_id "OTTMUSP00000081406.1";
chr2	havana	exon	37200701	37206019	.	+	.	gene_id "OTTMUSG00000012210.4"; transcript_id "OTTMUST00000156097.2"; gene_type "protein_coding"; gene_name "Olfr365"; transcript_type "protein_coding"; transcript_name "RP23-29O14.6-002"; exon_number 2; exon_id "OTTMUSE00000779452.1"; tag "RNA_Seq_supported_partial"; protein_id "OTTMUSP00000081406.1";
chr2	havana	CDS	37201243	37202178	.	+	0	gene_id "OTTMUSG00000012210.4"; transcript_id "OTTMUST00000156097.2"; gene_type "protein_coding"; gene_name "Olfr365"; transcript_type "protein_coding"; transcript_name "RP23-29O14.6-002"; exon_number 2; exon_id "OTTMUSE00000779452.1"; tag "RNA_Seq_supported_partial"; protein_id "OTTMUSP00000081406.1";
chr2	havana	start_codon	37201243	37201245	.	+	0	gene_id "OTTMUSG00000012210.4"; transcript_id "OTTMUST00000156097.2"; gene_type "protein_coding"; gene_name "Olfr365"; transcript_type "protein_coding"; transcript_name "RP23-29O14.6-002"; exon_number 2; exon_id "OTTMUSE00000779452.1"; tag "RNA_Seq_supported_partial"; protein_id "OTTMUSP00000081406.1";
chr2	havana	stop_codon	37202179	37202181	.	+	0	gene_id "OTTMUSG00000012210.4"; transcript_id "OTTMUST00000156097.2"; gene_type "protein_coding"; gene_name "Olfr365"; transcript_type "protein_coding"; transcript_name "RP23-29O14.6-002"; exon_number 2; exon_id "OTTMUSE00000779452.1"; tag "RNA_Seq_supported_partial"; protein_id "OTTMUSP00000081406.1";
chr2	havana	UTR	37190274	37190328	.	+	.	gene_id "OTTMUSG00000012210.4"; transcript_id "OTTMUST00000156097.2"; gene_type "protein_coding"; gene_name "Olfr365"; transcript_type "protein_coding"; transcript_name "RP23-29O14.6-002"; exon_number 1; exon_id "OTTMUSE00000786287.1"; tag "RNA_Seq_supported_partial"; protein_id "OTTMUSP00000081406.1";
chr2	havana	UTR	37200701	37201242	.	+	.	gene_id "OTTMUSG00000012210.4"; transcript_id "OTTMUST00000156097.2"; gene_type "protein_coding"; gene_name "Olfr365"; transcript_type "protein_coding"; transcript_name "RP23-29O14.6-002"; exon_number 2; exon_id "OTTMUSE00000779452.1"; tag "RNA_Seq_supported_partial"; protein_id "OTTMUSP00000081406.1";
chr2	havana	UTR	37202179	37206019	.	+	.	gene_id "OTTMUSG00000012210.4"; transcript_id "OTTMUST00000156097.2"; gene_type "protein_coding"; gene_name "Olfr365"; transcript_type "protein_coding"; transcript_name "RP23-29O14.6-002"; exon_number 2; exon_id "OTTMUSE00000779452.1"; tag "RNA_Seq_supported_partial"; protein_id "OTTMUSP00000081406.1";
chr2	havana	exon	37211574	37211883	.	+	.	gene_id "OTTMUSG00000012206.3"; transcript_id "OTTMUST00000029059.3"; gene_type "protein_coding"; gene_name "Olfr366"; transcript_type "protein_coding"; transcript_name "RP23-294J22.1-001"; exon_number 1; exon_id "OTTMUSE00000776459.1"; tag "RNA_Seq_supported_partial"; tag "upstream_ATG"; protein_id "OTTMUSP00000080508.1";
chr2	havana	exon	37219484	37224506	.	+	.	gene_id "OTTMUSG00000012206.3"; transcript_id "OTTMUST00000029059.3"; gene_type "protein_coding"; gene_name "Olfr366"; transcript_type "protein_coding"; transcript_name "RP23-294J22.1-001"; exon_number 2; exon_id "OTTMUSE00000776460.1"; tag "RNA_Seq_supported_partial"; tag "upstream_ATG"; protein_id "OTTMUSP00000080508.1";
chr2	havana	CDS	37219491	37220417	.	+	0	gene_id "OTTMUSG00000012206.3"; transcript_id "OTTMUST00000029059.3"; gene_type "protein_coding"; gene_name "Olfr366"; transcript_type "protein_coding"; transcript_name "RP23-294J22.1-001"; exon_number 2; exon_id "OTTMUSE00000776460.1"; tag "RNA_Seq_supported_partial"; tag "upstream_ATG"; protein_id "OTTMUSP00000080508.1";
chr2	havana	start_codon	37219491	37219493	.	+	0	gene_id "OTTMUSG00000012206.3"; transcript_id "OTTMUST00000029059.3"; gene_type "protein_coding"; gene_name "Olfr366"; transcript_type "protein_coding"; transcript_name "RP23-294J22.1-001"; exon_number 2; exon_id "OTTMUSE00000776460.1"; tag "RNA_Seq_supported_partial"; tag "upstream_ATG"; protein_id "OTTMUSP00000080508.1";
chr2	havana	stop_codon	37220418	37220420	.	+	0	gene_id "OTTMUSG00000012206.3"; transcript_id "OTTMUST00000029059.3"; gene_type "protein_coding"; gene_name "Olfr366"; transcript_type "protein_coding"; transcript_name "RP23-294J22.1-001"; exon_number 2; exon_id "OTTMUSE00000776460.1"; tag "RNA_Seq_supported_partial"; tag "upstream_ATG"; protein_id "OTTMUSP00000080508.1";
chr2	havana	UTR	37211574	37211883	.	+	.	gene_id "OTTMUSG00000012206.3"; transcript_id "OTTMUST00000029059.3"; gene_type "protein_coding"; gene_name "Olfr366"; transcript_type "protein_coding"; transcript_name "RP23-294J22.1-001"; exon_number 1; exon_id "OTTMUSE00000776459.1"; tag "RNA_Seq_supported_partial"; tag "upstream_ATG"; protein_id "OTTMUSP00000080508.1";
chr2	havana	UTR	37219484	37219490	.	+	.	gene_id "OTTMUSG00000012206.3"; transcript_id "OTTMUST00000029059.3"; gene_type "protein_coding"; gene_name "Olfr366"; transcript_type "protein_coding"; transcript_name "RP23-294J22.1-001"; exon_number 2; exon_id "OTTMUSE00000776460.1"; tag "RNA_Seq_supported_partial"; tag "upstream_ATG"; protein_id "OTTMUSP00000080508.1";
chr2	havana	UTR	37220418	37224506	.	+	.	gene_id "OTTMUSG00000012206.3"; transcript_id "OTTMUST00000029059.3"; gene_type "protein_coding"; gene_name "Olfr366"; transcript_type "protein_coding"; transcript_name "RP23-294J22.1-001"; exon_number 2; exon_id "OTTMUSE00000776460.1"; tag "RNA_Seq_supported_partial"; tag "upstream_ATG"; protein_id "OTTMUSP00000080508.1";
chr2	havana	exon	37266951	37267111	.	+	.	gene_id "OTTMUSG00000012147.4"; transcript_id "OTTMUST00000152602.1"; gene_type "transcribed_unprocessed_pseudogene"; gene_name "Olfr367-ps"; transcript_type "processed_transcript"; transcript_name "RP23-464H12.1-003"; exon_number 1; exon_id "OTTMUSE00000766238.1";
chr2	havana	exon	37270446	37270825	.	+	.	gene_id "OTTMUSG00000012147.4"; transcript_id "OTTMUST00000152602.1"; gene_type "transcribed_unprocessed_pseudogene"; gene_name "Olfr367-ps"; transcript_type "processed_transcript"; transcript_name "RP23-464H12.1-003"; exon_number 2; exon_id "OTTMUSE00000766239.1";
chr2	havana	exon	37266966	37267111	.	+	.	gene_id "OTTMUSG00000012147.4"; transcript_id "OTTMUST00000029091.1"; gene_type "transcribed_unprocessed_pseudogene"; gene_name "Olfr367-ps"; transcript_type "processed_transcript"; transcript_name "RP23-464H12.1-002"; exon_number 1; exon_id "OTTMUSE00000145214.1";
chr2	havana	exon	37270510	37270874	.	+	.	gene_id "OTTMUSG00000012147.4"; transcript_id "OTTMUST00000029091.1"; gene_type "transcribed_unprocessed_pseudogene"; gene_name "Olfr367-ps"; transcript_type "processed_transcript"; transcript_name "RP23-464H12.1-002"; exon_number 2; exon_id "OTTMUSE00000145215.1";
chr2	havana	exon	37270446	37271387	.	+	.	gene_id "OTTMUSG00000012147.4"; transcript_id "OTTMUST00000028982.3"; gene_type "transcribed_unprocessed_pseudogene"; gene_name "Olfr367-ps"; transcript_type "transcribed_unprocessed_pseudogene"; transcript_name "RP23-464H12.1-001"; exon_number 1; exon_id "OTTMUSE00000144873.3";
chr2	havana	exon	37326515	37326624	.	+	.	gene_id "OTTMUSG00000012653.5"; transcript_id "OTTMUST00000030117.5"; gene_type "protein_coding"; gene_name "Olfr368"; transcript_type "protein_coding"; transcript_name "RP23-464H12.3-001"; exon_number 1; exon_id "OTTMUSE00000776461.1"; tag "RNA_Seq_supported_partial"; tag "upstream_ATG"; protein_id "OTTMUSP00000080509.1";
chr2	havana	exon	37327837	37327887	.	+	.	gene_id "OTTMUSG00000012653.5"; transcript_id "OTTMUST00000030117.5"; gene_type "protein_coding"; gene_name "Olfr368"; transcript_type "protein_coding"; transcript_name "RP23-464H12.3-001"; exon_number 2; exon_id "OTTMUSE00000776463.1"; tag "RNA_Seq_supported_partial"; tag "upstream_ATG"; protein_id "OTTMUSP00000080509.1";
chr2	havana	exon	37331734	37332772	.	+	.	gene_id "OTTMUSG00000012653.5"; transcript_id "OTTMUST00000030117.5"; gene_type "protein_coding"; gene_name "Olfr368"; transcript_type "protein_coding"; transcript_name "RP23-464H12.3-001"; exon_number 3; exon_id "OTTMUSE00000776462.2"; tag "RNA_Seq_supported_partial"; tag "upstream_ATG"; protein_id "OTTMUSP00000080509.1";
chr2	havana	CDS	37331749	37332729	.	+	0	gene_id "OTTMUSG00000012653.5"; transcript_id "OTTMUST00000030117.5"; gene_type "protein_coding"; gene_name "Olfr368"; transcript_type "protein_coding"; transcript_name "RP23-464H12.3-001"; exon_number 3; exon_id "OTTMUSE00000776462.2"; tag "RNA_Seq_supported_partial"; tag "upstream_ATG"; protein_id "OTTMUSP00000080509.1";
chr2	havana	start_codon	37331749	37331751	.	+	0	gene_id "OTTMUSG00000012653.5"; transcript_id "OTTMUST00000030117.5"; gene_type "protein_coding"; gene_name "Olfr368"; transcript_type "protein_coding"; transcript_name "RP23-464H12.3-001"; exon_number 3; exon_id "OTTMUSE00000776462.2"; tag "RNA_Seq_supported_partial"; tag "upstream_ATG"; protein_id "OTTMUSP00000080509.1";
chr2	havana	stop_codon	37332730	37332732	.	+	0	gene_id "OTTMUSG00000012653.5"; transcript_id "OTTMUST00000030117.5"; gene_type "protein_coding"; gene_name "Olfr368"; transcript_type "protein_coding"; transcript_name "RP23-464H12.3-001"; exon_number 3; exon_id "OTTMUSE00000776462.2"; tag "RNA_Seq_supported_partial"; tag "upstream_ATG"; protein_id "OTTMUSP00000080509.1";
chr2	havana	UTR	37326515	37326624	.	+	.	gene_id "OTTMUSG00000012653.5"; transcript_id "OTTMUST00000030117.5"; gene_type "protein_coding"; gene_name "Olfr368"; transcript_type "protein_coding"; transcript_name "RP23-464H12.3-001"; exon_number 1; exon_id "OTTMUSE00000776461.1"; tag "RNA_Seq_supported_partial"; tag "upstream_ATG"; protein_id "OTTMUSP00000080509.1";
chr2	havana	UTR	37327837	37327887	.	+	.	gene_id "OTTMUSG00000012653.5"; transcript_id "OTTMUST00000030117.5"; gene_type "protein_coding"; gene_name "Olfr368"; transcript_type "protein_coding"; transcript_name "RP23-464H12.3-001"; exon_number 2; exon_id "OTTMUSE00000776463.1"; tag "RNA_Seq_supported_partial"; tag "upstream_ATG"; protein_id "OTTMUSP00000080509.1";
chr2	havana	UTR	37331734	37331748	.	+	.	gene_id "OTTMUSG00000012653.5"; transcript_id "OTTMUST00000030117.5"; gene_type "protein_coding"; gene_name "Olfr368"; transcript_type "protein_coding"; transcript_name "RP23-464H12.3-001"; exon_number 3; exon_id "OTTMUSE00000776462.2"; tag "RNA_Seq_supported_partial"; tag "upstream_ATG"; protein_id "OTTMUSP00000080509.1";
chr2	havana	UTR	37332730	37332772	.	+	.	gene_id "OTTMUSG00000012653.5"; transcript_id "OTTMUST00000030117.5"; gene_type "protein_coding"; gene_name "Olfr368"; transcript_type "protein_coding"; transcript_name "RP23-464H12.3-001"; exon_number 3; exon_id "OTTMUSE00000776462.2"; tag "RNA_Seq_supported_partial"; tag "upstream_ATG"; protein_id "OTTMUSP00000080509.1";
chr2	havana	exon	85339020	85339315	.	-	.	gene_id "OTTMUSG00000013483.5"; transcript_id "OTTMUST00000156141.1"; gene_type "protein_coding"; gene_name "Olfr987"; transcript_type "protein_coding"; transcript_name "RP23-89M14.7-003"; exon_number 1; exon_id "OTTMUSE00000779638.1"; tag "RNA_Seq_supported_partial"; protein_id "OTTMUSP00000081467.1";
chr2	havana	exon	85335905	85335941	.	-	.	gene_id "OTTMUSG00000013483.5"; transcript_id "OTTMUST00000156141.1"; gene_type "protein_coding"; gene_name "Olfr987"; transcript_type "protein_coding"; transcript_name "RP23-89M14.7-003"; exon_number 2; exon_id "OTTMUSE00000779641.1"; tag "RNA_Seq_supported_partial"; protein_id "OTTMUSP00000081467.1";
chr2	havana	exon	85330779	85331898	.	-	.	gene_id "OTTMUSG00000013483.5"; transcript_id "OTTMUST00000156141.1"; gene_type "protein_coding"; gene_name "Olfr987"; transcript_type "protein_coding"; transcript_name "RP23-89M14.7-003"; exon_number 3; exon_id "OTTMUSE00000779640.1"; tag "RNA_Seq_supported_partial"; protein_id "OTTMUSP00000081467.1";
chr2	havana	CDS	85330970	85331896	.	-	0	gene_id "OTTMUSG00000013483.5"; transcript_id "OTTMUST00000156141.1"; gene_type "protein_coding"; gene_name "Olfr987"; transcript_type "protein_coding"; transcript_name "RP23-89M14.7-003"; exon_number 3; exon_id "OTTMUSE00000779640.1"; tag "RNA_Seq_supported_partial"; protein_id "OTTMUSP00000081467.1";
chr2	havana	start_codon	85331894	85331896	.	-	0	gene_id "OTTMUSG00000013483.5"; transcript_id "OTTMUST00000156141.1"; gene_type "protein_coding"; gene_name "Olfr987"; transcript_type "protein_coding"; transcript_name "RP23-89M14.7-003"; exon_number 3; exon_id "OTTMUSE00000779640.1"; tag "RNA_Seq_supported_partial"; protein_id "OTTMUSP00000081467.1";
chr2	havana	stop_codon	85330967	85330969	.	-	0	gene_id "OTTMUSG00000013483.5"; transcript_id "OTTMUST00000156141.1"; gene_type "protein_coding"; gene_name "Olfr987"; transcript_type "protein_coding"; transcript_name "RP23-89M14.7-003"; exon_number 3; exon_id "OTTMUSE00000779640.1"; tag "RNA_Seq_supported_partial"; protein_id "OTTMUSP00000081467.1";
chr2	havana	UTR	85339020	85339315	.	-	.	gene_id "OTTMUSG00000013483.5"; transcript_id "OTTMUST00000156141.1"; gene_type "protein_coding"; gene_name "Olfr987"; transcript_type "protein_coding"; transcript_name "RP23-89M14.7-003"; exon_number 1; exon_id "OTTMUSE00000779638.1"; tag "RNA_Seq_supported_partial"; protein_id "OTTMUSP00000081467.1";
chr2	havana	UTR	85335905	85335941	.	-	.	gene_id "OTTMUSG00000013483.5"; transcript_id "OTTMUST00000156141.1"; gene_type "protein_coding"; gene_name "Olfr987"; transcript_type "protein_coding"; transcript_name "RP23-89M14.7-003"; exon_number 2; exon_id "OTTMUSE00000779641.1"; tag "RNA_Seq_supported_partial"; protein_id "OTTMUSP00000081467.1";
chr2	havana	UTR	85330779	85330969	.	-	.	gene_id "OTTMUSG00000013483.5"; transcript_id "OTTMUST00000156141.1"; gene_type "protein_coding"; gene_name "Olfr987"; transcript_type "protein_coding"; transcript_name "RP23-89M14.7-003"; exon_number 3; exon_id "OTTMUSE00000779640.1"; tag "RNA_Seq_supported_partial"; protein_id "OTTMUSP00000081467.1";
chr2	havana	UTR	85331897	85331898	.	-	.	gene_id "OTTMUSG00000013483.5"; transcript_id "OTTMUST00000156141.1"; gene_type "protein_coding"; gene_name "Olfr987"; transcript_type "protein_coding"; transcript_name "RP23-89M14.7-003"; exon_number 3; exon_id "OTTMUSE00000779640.1"; tag "RNA_Seq_supported_partial"; protein_id "OTTMUSP00000081467.1";
chr2	havana	exon	85330897	85331971	.	-	.	gene_id "OTTMUSG00000013483.5"; transcript_id "OTTMUST00000152642.1"; gene_type "protein_coding"; gene_name "Olfr987"; transcript_type "protein_coding"; transcript_name "RP23-89M14.7-002"; exon_number 1; exon_id "OTTMUSE00000766444.1"; tag "alternative_5_UTR"; protein_id "OTTMUSP00000079106.1";
chr2	havana	CDS	85330970	85331896	.	-	0	gene_id "OTTMUSG00000013483.5"; transcript_id "OTTMUST00000152642.1"; gene_type "protein_coding"; gene_name "Olfr987"; transcript_type "protein_coding"; transcript_name "RP23-89M14.7-002"; exon_number 1; exon_id "OTTMUSE00000766444.1"; tag "alternative_5_UTR"; protein_id "OTTMUSP00000079106.1";
chr2	havana	start_codon	85331894	85331896	.	-	0	gene_id "OTTMUSG00000013483.5"; transcript_id "OTTMUST00000152642.1"; gene_type "protein_coding"; gene_name "Olfr987"; transcript_type "protein_coding"; transcript_name "RP23-89M14.7-002"; exon_number 1; exon_id "OTTMUSE00000766444.1"; tag "alternative_5_UTR"; protein_id "OTTMUSP00000079106.1";
chr2	havana	stop_codon	85330967	85330969	.	-	0	gene_id "OTTMUSG00000013483.5"; transcript_id "OTTMUST00000152642.1"; gene_type "protein_coding"; gene_name "Olfr987"; transcript_type "protein_coding"; transcript_name "RP23-89M14.7-002"; exon_number 1; exon_id "OTTMUSE00000766444.1"; tag "alternative_5_UTR"; protein_id "OTTMUSP00000079106.1";
chr2	havana	UTR	85330897	85330969	.	-	.	gene_id "OTTMUSG00000013483.5"; transcript_id "OTTMUST00000152642.1"; gene_type "protein_coding"; gene_name "Olfr987"; transcript_type "protein_coding"; transcript_name "RP23-89M14.7-002"; exon_number 1; exon_id "OTTMUSE00000766444.1"; tag "alternative_5_UTR"; protein_id "OTTMUSP00000079106.1";
chr2	havana	UTR	85331897	85331971	.	-	.	gene_id "OTTMUSG00000013483.5"; transcript_id "OTTMUST00000152642.1"; gene_type "protein_coding"; gene_name "Olfr987"; transcript_type "protein_coding"; transcript_name "RP23-89M14.7-002"; exon_number 1; exon_id "OTTMUSE00000766444.1"; tag "alternative_5_UTR"; protein_id "OTTMUSP00000079106.1";
chr2	havana	exon	85339020	85339295	.	-	.	gene_id "OTTMUSG00000013483.5"; transcript_id "OTTMUST00000032596.4"; gene_type "protein_coding"; gene_name "Olfr987"; transcript_type "protein_coding"; transcript_name "RP23-89M14.7-001"; exon_number 1; exon_id "OTTMUSE00000779637.1"; tag "RNA_Seq_supported_partial"; protein_id "OTTMUSP00000081468.1";
chr2	havana	exon	85335905	85335941	.	-	.	gene_id "OTTMUSG00000013483.5"; transcript_id "OTTMUST00000032596.4"; gene_type "protein_coding"; gene_name "Olfr987"; transcript_type "protein_coding"; transcript_name "RP23-89M14.7-001"; exon_number 2; exon_id "OTTMUSE00000779641.1"; tag "RNA_Seq_supported_partial"; protein_id "OTTMUSP00000081468.1";
chr2	havana	exon	85334868	85335040	.	-	.	gene_id "OTTMUSG00000013483.5"; transcript_id "OTTMUST00000032596.4"; gene_type "protein_coding"; gene_name "Olfr987"; transcript_type "protein_coding"; transcript_name "RP23-89M14.7-001"; exon_number 3; exon_id "OTTMUSE00000779635.1"; tag "RNA_Seq_supported_partial"; protein_id "OTTMUSP00000081468.1";
chr2	havana	exon	85330967	85331898	.	-	.	gene_id "OTTMUSG00000013483.5"; transcript_id "OTTMUST00000032596.4"; gene_type "protein_coding"; gene_name "Olfr987"; transcript_type "protein_coding"; transcript_name "RP23-89M14.7-001"; exon_number 4; exon_id "OTTMUSE00000779636.1"; tag "RNA_Seq_supported_partial"; protein_id "OTTMUSP00000081468.1";
chr2	havana	CDS	85330970	85331896	.	-	0	gene_id "OTTMUSG00000013483.5"; transcript_id "OTTMUST00000032596.4"; gene_type "protein_coding"; gene_name "Olfr987"; transcript_type "protein_coding"; transcript_name "RP23-89M14.7-001"; exon_number 4; exon_id "OTTMUSE00000779636.1"; tag "RNA_Seq_supported_partial"; protein_id "OTTMUSP00000081468.1";
chr2	havana	start_codon	85331894	85331896	.	-	0	gene_id "OTTMUSG00000013483.5"; transcript_id "OTTMUST00000032596.4"; gene_type "protein_coding"; gene_name "Olfr987"; transcript_type "protein_coding"; transcript_name "RP23-89M14.7-001"; exon_number 4; exon_id "OTTMUSE00000779636.1"; tag "RNA_Seq_supported_partial"; protein_id "OTTMUSP00000081468.1";
chr2	havana	stop_codon	85330967	85330969	.	-	0	gene_id "OTTMUSG00000013483.5"; transcript_id "OTTMUST00000032596.4"; gene_type "protein_coding"; gene_name "Olfr987"; transcript_type "protein_coding"; transcript_name "RP23-89M14.7-001"; exon_number 4; exon_id "OTTMUSE00000779636.1"; tag "RNA_Seq_supported_partial"; protein_id "OTTMUSP00000081468.1";
chr2	havana	UTR	85339020	85339295	.	-	.	gene_id "OTTMUSG00000013483.5"; transcript_id "OTTMUST00000032596.4"; gene_type "protein_coding"; gene_name "Olfr987"; transcript_type "protein_coding"; transcript_name "RP23-89M14.7-001"; exon_number 1; exon_id "OTTMUSE00000779637.1"; tag "RNA_Seq_supported_partial"; protein_id "OTTMUSP00000081468.1";
chr2	havana	UTR	85335905	85335941	.	-	.	gene_id "OTTMUSG00000013483.5"; transcript_id "OTTMUST00000032596.4"; gene_type "protein_coding"; gene_name "Olfr987"; transcript_type "protein_coding"; transcript_name "RP23-89M14.7-001"; exon_number 2; exon_id "OTTMUSE00000779641.1"; tag "RNA_Seq_supported_partial"; protein_id "OTTMUSP00000081468.1";
chr2	havana	UTR	85334868	85335040	.	-	.	gene_id "OTTMUSG00000013483.5"; transcript_id "OTTMUST00000032596.4"; gene_type "protein_coding"; gene_name "Olfr987"; transcript_type "protein_coding"; transcript_name "RP23-89M14.7-001"; exon_number 3; exon_id "OTTMUSE00000779635.1"; tag "RNA_Seq_supported_partial"; protein_id "OTTMUSP00000081468.1";
chr2	havana	UTR	85330967	85330969	.	-	.	gene_id "OTTMUSG00000013483.5"; transcript_id "OTTMUST00000032596.4"; gene_type "protein_coding"; gene_name "Olfr987"; transcript_type "protein_coding"; transcript_name "RP23-89M14.7-001"; exon_number 4; exon_id "OTTMUSE00000779636.1"; tag "RNA_Seq_supported_partial"; protein_id "OTTMUSP00000081468.1";
chr2	havana	UTR	85331897	85331898	.	-	.	gene_id "OTTMUSG00000013483.5"; transcript_id "OTTMUST00000032596.4"; gene_type "protein_coding"; gene_name "Olfr987"; transcript_type "protein_coding"; transcript_name "RP23-89M14.7-001"; exon_number 4; exon_id "OTTMUSE00000779636.1"; tag "RNA_Seq_supported_partial"; protein_id "OTTMUSP00000081468.1";
chr2	havana	exon	85362856	85363058	.	-	.	gene_id "OTTMUSG00000013482.6"; transcript_id "OTTMUST00000032595.4"; gene_type "protein_coding"; gene_name "Olfr988"; transcript_type "protein_coding"; transcript_name "RP23-89M14.6-001"; exon_number 1; exon_id "OTTMUSE00000163514.1"; tag "RNA_Seq_supported_partial"; protein_id "OTTMUSP00000014483.1";
chr2	havana	exon	85352428	85353926	.	-	.	gene_id "OTTMUSG00000013482.6"; transcript_id "OTTMUST00000032595.4"; gene_type "protein_coding"; gene_name "Olfr988"; transcript_type "protein_coding"; transcript_name "RP23-89M14.6-001"; exon_number 2; exon_id "OTTMUSE00000738844.2"; tag "RNA_Seq_supported_partial"; protein_id "OTTMUSP00000014483.1";
chr2	havana	CDS	85352998	85353924	.	-	0	gene_id "OTTMUSG00000013482.6"; transcript_id "OTTMUST00000032595.4"; gene_type "protein_coding"; gene_name "Olfr988"; transcript_type "protein_coding"; transcript_name "RP23-89M14.6-001"; exon_number 2; exon_id "OTTMUSE00000738844.2"; tag "RNA_Seq_supported_partial"; protein_id "OTTMUSP00000014483.1";
chr2	havana	start_codon	85353922	85353924	.	-	0	gene_id "OTTMUSG00000013482.6"; transcript_id "OTTMUST00000032595.4"; gene_type "protein_coding"; gene_name "Olfr988"; transcript_type "protein_coding"; transcript_name "RP23-89M14.6-001"; exon_number 2; exon_id "OTTMUSE00000738844.2"; tag "RNA_Seq_supported_partial"; protein_id "OTTMUSP00000014483.1";
chr2	havana	stop_codon	85352995	85352997	.	-	0	gene_id "OTTMUSG00000013482.6"; transcript_id "OTTMUST00000032595.4"; gene_type "protein_coding"; gene_name "Olfr988"; transcript_type "protein_coding"; transcript_name "RP23-89M14.6-001"; exon_number 2; exon_id "OTTMUSE00000738844.2"; tag "RNA_Seq_supported_partial"; protein_id "OTTMUSP00000014483.1";
chr2	havana	UTR	85362856	85363058	.	-	.	gene_id "OTTMUSG00000013482.6"; transcript_id "OTTMUST00000032595.4"; gene_type "protein_coding"; gene_name "Olfr988"; transcript_type "protein_coding"; transcript_name "RP23-89M14.6-001"; exon_number 1; exon_id "OTTMUSE00000163514.1"; tag "RNA_Seq_supported_partial"; protein_id "OTTMUSP00000014483.1";
chr2	havana	UTR	85352428	85352997	.	-	.	gene_id "OTTMUSG00000013482.6"; transcript_id "OTTMUST00000032595.4"; gene_type "protein_coding"; gene_name "Olfr988"; transcript_type "protein_coding"; transcript_name "RP23-89M14.6-001"; exon_number 2; exon_id "OTTMUSE00000738844.2"; tag "RNA_Seq_supported_partial"; protein_id "OTTMUSP00000014483.1";
chr2	havana	UTR	85353925	85353926	.	-	.	gene_id "OTTMUSG00000013482.6"; transcript_id "OTTMUST00000032595.4"; gene_type "protein_coding"; gene_name "Olfr988"; transcript_type "protein_coding"; transcript_name "RP23-89M14.6-001"; exon_number 2; exon_id "OTTMUSE00000738844.2"; tag "RNA_Seq_supported_partial"; protein_id "OTTMUSP00000014483.1";
chr2	havana	exon	85362856	85363227	.	-	.	gene_id "OTTMUSG00000013482.6"; transcript_id "OTTMUST00000155367.1"; gene_type "protein_coding"; gene_name "Olfr988"; transcript_type "protein_coding"; transcript_name "RP23-89M14.6-003"; exon_number 1; exon_id "OTTMUSE00000776630.1"; tag "RNA_Seq_supported_partial"; protein_id "OTTMUSP00000080575.1";
chr2	havana	exon	85359658	85359692	.	-	.	gene_id "OTTMUSG00000013482.6"; transcript_id "OTTMUST00000155367.1"; gene_type "protein_coding"; gene_name "Olfr988"; transcript_type "protein_coding"; transcript_name "RP23-89M14.6-003"; exon_number 2; exon_id "OTTMUSE00000776631.1"; tag "RNA_Seq_supported_partial"; protein_id "OTTMUSP00000080575.1";
chr2	havana	exon	85352428	85353926	.	-	.	gene_id "OTTMUSG00000013482.6"; transcript_id "OTTMUST00000155367.1"; gene_type "protein_coding"; gene_name "Olfr988"; transcript_type "protein_coding"; transcript_name "RP23-89M14.6-003"; exon_number 3; exon_id "OTTMUSE00000738844.2"; tag "RNA_Seq_supported_partial"; protein_id "OTTMUSP00000080575.1";
chr2	havana	CDS	85352998	85353924	.	-	0	gene_id "OTTMUSG00000013482.6"; transcript_id "OTTMUST00000155367.1"; gene_type "protein_coding"; gene_name "Olfr988"; transcript_type "protein_coding"; transcript_name "RP23-89M14.6-003"; exon_number 3; exon_id "OTTMUSE00000738844.2"; tag "RNA_Seq_supported_partial"; protein_id "OTTMUSP00000080575.1";
chr2	havana	start_codon	85353922	85353924	.	-	0	gene_id "OTTMUSG00000013482.6"; transcript_id "OTTMUST00000155367.1"; gene_type "protein_coding"; gene_name "Olfr988"; transcript_type "protein_coding"; transcript_name "RP23-89M14.6-003"; exon_number 3; exon_id "OTTMUSE00000738844.2"; tag "RNA_Seq_supported_partial"; protein_id "OTTMUSP00000080575.1";
chr2	havana	stop_codon	85352995	85352997	.	-	0	gene_id "OTTMUSG00000013482.6"; transcript_id "OTTMUST00000155367.1"; gene_type "protein_coding"; gene_name "Olfr988"; transcript_type "protein_coding"; transcript_name "RP23-89M14.6-003"; exon_number 3; exon_id "OTTMUSE00000738844.2"; tag "RNA_Seq_supported_partial"; protein_id "OTTMUSP00000080575.1";
chr2	havana	UTR	85362856	85363227	.	-	.	gene_id "OTTMUSG00000013482.6"; transcript_id "OTTMUST00000155367.1"; gene_type "protein_coding"; gene_name "Olfr988"; transcript_type "protein_coding"; transcript_name "RP23-89M14.6-003"; exon_number 1; exon_id "OTTMUSE00000776630.1"; tag "RNA_Seq_supported_partial"; protein_id "OTTMUSP00000080575.1";
chr2	havana	UTR	85359658	85359692	.	-	.	gene_id "OTTMUSG00000013482.6"; transcript_id "OTTMUST00000155367.1"; gene_type "protein_coding"; gene_name "Olfr988"; transcript_type "protein_coding"; transcript_name "RP23-89M14.6-003"; exon_number 2; exon_id "OTTMUSE00000776631.1"; tag "RNA_Seq_supported_partial"; protein_id "OTTMUSP00000080575.1";
chr2	havana	UTR	85352428	85352997	.	-	.	gene_id "OTTMUSG00000013482.6"; transcript_id "OTTMUST00000155367.1"; gene_type "protein_coding"; gene_name "Olfr988"; transcript_type "protein_coding"; transcript_name "RP23-89M14.6-003"; exon_number 3; exon_id "OTTMUSE00000738844.2"; tag "RNA_Seq_supported_partial"; protein_id "OTTMUSP00000080575.1";
chr2	havana	UTR	85353925	85353926	.	-	.	gene_id "OTTMUSG00000013482.6"; transcript_id "OTTMUST00000155367.1"; gene_type "protein_coding"; gene_name "Olfr988"; transcript_type "protein_coding"; transcript_name "RP23-89M14.6-003"; exon_number 3; exon_id "OTTMUSE00000738844.2"; tag "RNA_Seq_supported_partial"; protein_id "OTTMUSP00000080575.1";
chr2	havana	exon	85352925	85354000	.	-	.	gene_id "OTTMUSG00000013482.6"; transcript_id "OTTMUST00000152643.1"; gene_type "protein_coding"; gene_name "Olfr988"; transcript_type "protein_coding"; transcript_name "RP23-89M14.6-002"; exon_number 1; exon_id "OTTMUSE00000766445.1"; tag "alternative_5_UTR"; protein_id "OTTMUSP00000079107.1";
chr2	havana	CDS	85352998	85353924	.	-	0	gene_id "OTTMUSG00000013482.6"; transcript_id "OTTMUST00000152643.1"; gene_type "protein_coding"; gene_name "Olfr988"; transcript_type "protein_coding"; transcript_name "RP23-89M14.6-002"; exon_number 1; exon_id "OTTMUSE00000766445.1"; tag "alternative_5_UTR"; protein_id "OTTMUSP00000079107.1";
chr2	havana	start_codon	85353922	85353924	.	-	0	gene_id "OTTMUSG00000013482.6"; transcript_id "OTTMUST00000152643.1"; gene_type "protein_coding"; gene_name "Olfr988"; transcript_type "protein_coding"; transcript_name "RP23-89M14.6-002"; exon_number 1; exon_id "OTTMUSE00000766445.1"; tag "alternative_5_UTR"; protein_id "OTTMUSP00000079107.1";
chr2	havana	stop_codon	85352995	85352997	.	-	0	gene_id "OTTMUSG00000013482.6"; transcript_id "OTTMUST00000152643.1"; gene_type "protein_coding"; gene_name "Olfr988"; transcript_type "protein_coding"; transcript_name "RP23-89M14.6-002"; exon_number 1; exon_id "OTTMUSE00000766445.1"; tag "alternative_5_UTR"; protein_id "OTTMUSP00000079107.1";
chr2	havana	UTR	85352925	85352997	.	-	.	gene_id "OTTMUSG00000013482.6"; transcript_id "OTTMUST00000152643.1"; gene_type "protein_coding"; gene_name "Olfr988"; transcript_type "protein_coding"; transcript_name "RP23-89M14.6-002"; exon_number 1; exon_id "OTTMUSE00000766445.1"; tag "alternative_5_UTR"; protein_id "OTTMUSP00000079107.1";
chr2	havana	UTR	85353925	85354000	.	-	.	gene_id "OTTMUSG00000013482.6"; transcript_id "OTTMUST00000152643.1"; gene_type "protein_coding"; gene_name "Olfr988"; transcript_type "protein_coding"; transcript_name "RP23-89M14.6-002"; exon_number 1; exon_id "OTTMUSE00000766445.1"; tag "alternative_5_UTR"; protein_id "OTTMUSP00000079107.1";
chr2	havana	exon	85380238	85380487	.	-	.	gene_id "OTTMUSG00000062665.2"; transcript_id "OTTMUST00000152644.2"; gene_type "unprocessed_pseudogene"; gene_name "Olfr989-ps1"; transcript_type "unprocessed_pseudogene"; transcript_name "RP23-89M14.9-001"; exon_number 1; exon_id "OTTMUSE00000766447.1";
chr2	havana	exon	85378858	85379410	.	-	.	gene_id "OTTMUSG00000062665.2"; transcript_id "OTTMUST00000152644.2"; gene_type "unprocessed_pseudogene"; gene_name "Olfr989-ps1"; transcript_type "unprocessed_pseudogene"; transcript_name "RP23-89M14.9-001"; exon_number 2; exon_id "OTTMUSE00000766446.1";
chr2	havana	exon	85374853	85374961	.	-	.	gene_id "OTTMUSG00000062665.2"; transcript_id "OTTMUST00000152644.2"; gene_type "unprocessed_pseudogene"; gene_name "Olfr989-ps1"; transcript_type "unprocessed_pseudogene"; transcript_name "RP23-89M14.9-001"; exon_number 3; exon_id "OTTMUSE00000766776.1";
chr2	havana	exon	85388132	85389035	.	-	.	gene_id "OTTMUSG00000013476.3"; transcript_id "OTTMUST00000032589.3"; gene_type "unprocessed_pseudogene"; gene_name "Olfr990-ps1"; transcript_type "unprocessed_pseudogene"; transcript_name "RP23-89M14.8-001"; exon_number 1; exon_id "OTTMUSE00000163506.3";
chr2	havana	exon	85397709	85398616	.	-	.	gene_id "OTTMUSG00000062666.1"; transcript_id "OTTMUST00000152645.1"; gene_type "unprocessed_pseudogene"; gene_name "Olfr991-ps1"; transcript_type "unprocessed_pseudogene"; transcript_name "RP24-227K21.2-001"; exon_number 1; exon_id "OTTMUSE00000766448.1";
chr2	havana	exon	85409396	85409440	.	-	.	gene_id "OTTMUSG00000013481.5"; transcript_id "OTTMUST00000032594.5"; gene_type "protein_coding"; gene_name "Olfr992"; transcript_type "protein_coding"; transcript_name "RP24-227K21.1-001"; exon_number 1; exon_id "OTTMUSE00000766455.1"; tag "RNA_Seq_supported_partial"; protein_id "OTTMUSP00000014482.1";
chr2	havana	exon	85407992	85408182	.	-	.	gene_id "OTTMUSG00000013481.5"; transcript_id "OTTMUST00000032594.5"; gene_type "protein_coding"; gene_name "Olfr992"; transcript_type "protein_coding"; transcript_name "RP24-227K21.1-001"; exon_number 2; exon_id "OTTMUSE00000766449.1"; tag "RNA_Seq_supported_partial"; protein_id "OTTMUSP00000014482.1";
chr2	havana	exon	85403170	85403327	.	-	.	gene_id "OTTMUSG00000013481.5"; transcript_id "OTTMUST00000032594.5"; gene_type "protein_coding"; gene_name "Olfr992"; transcript_type "protein_coding"; transcript_name "RP24-227K21.1-001"; exon_number 3; exon_id "OTTMUSE00000779647.1"; tag "RNA_Seq_supported_partial"; protein_id "OTTMUSP00000014482.1";
chr2	havana	exon	85402982	85403078	.	-	.	gene_id "OTTMUSG00000013481.5"; transcript_id "OTTMUST00000032594.5"; gene_type "protein_coding"; gene_name "Olfr992"; transcript_type "protein_coding"; transcript_name "RP24-227K21.1-001"; exon_number 4; exon_id "OTTMUSE00000766451.1"; tag "RNA_Seq_supported_partial"; protein_id "OTTMUSP00000014482.1";
chr2	havana	exon	85398824	85400554	.	-	.	gene_id "OTTMUSG00000013481.5"; transcript_id "OTTMUST00000032594.5"; gene_type "protein_coding"; gene_name "Olfr992"; transcript_type "protein_coding"; transcript_name "RP24-227K21.1-001"; exon_number 5; exon_id "OTTMUSE00000724566.3"; tag "RNA_Seq_supported_partial"; protein_id "OTTMUSP00000014482.1";
chr2	havana	CDS	85399605	85400531	.	-	0	gene_id "OTTMUSG00000013481.5"; transcript_id "OTTMUST00000032594.5"; gene_type "protein_coding"; gene_name "Olfr992"; transcript_type "protein_coding"; transcript_name "RP24-227K21.1-001"; exon_number 5; exon_id "OTTMUSE00000724566.3"; tag "RNA_Seq_supported_partial"; protein_id "OTTMUSP00000014482.1";
chr2	havana	start_codon	85400529	85400531	.	-	0	gene_id "OTTMUSG00000013481.5"; transcript_id "OTTMUST00000032594.5"; gene_type "protein_coding"; gene_name "Olfr992"; transcript_type "protein_coding"; transcript_name "RP24-227K21.1-001"; exon_number 5; exon_id "OTTMUSE00000724566.3"; tag "RNA_Seq_supported_partial"; protein_id "OTTMUSP00000014482.1";
chr2	havana	stop_codon	85399602	85399604	.	-	0	gene_id "OTTMUSG00000013481.5"; transcript_id "OTTMUST00000032594.5"; gene_type "protein_coding"; gene_name "Olfr992"; transcript_type "protein_coding"; transcript_name "RP24-227K21.1-001"; exon_number 5; exon_id "OTTMUSE00000724566.3"; tag "RNA_Seq_supported_partial"; protein_id "OTTMUSP00000014482.1";
chr2	havana	UTR	85409396	85409440	.	-	.	gene_id "OTTMUSG00000013481.5"; transcript_id "OTTMUST00000032594.5"; gene_type "protein_coding"; gene_name "Olfr992"; transcript_type "protein_coding"; transcript_name "RP24-227K21.1-001"; exon_number 1; exon_id "OTTMUSE00000766455.1"; tag "RNA_Seq_supported_partial"; protein_id "OTTMUSP00000014482.1";
chr2	havana	UTR	85407992	85408182	.	-	.	gene_id "OTTMUSG00000013481.5"; transcript_id "OTTMUST00000032594.5"; gene_type "protein_coding"; gene_name "Olfr992"; transcript_type "protein_coding"; transcript_name "RP24-227K21.1-001"; exon_number 2; exon_id "OTTMUSE00000766449.1"; tag "RNA_Seq_supported_partial"; protein_id "OTTMUSP00000014482.1";
chr2	havana	UTR	85403170	85403327	.	-	.	gene_id "OTTMUSG00000013481.5"; transcript_id "OTTMUST00000032594.5"; gene_type "protein_coding"; gene_name "Olfr992"; transcript_type "protein_coding"; transcript_name "RP24-227K21.1-001"; exon_number 3; exon_id "OTTMUSE00000779647.1"; tag "RNA_Seq_supported_partial"; protein_id "OTTMUSP00000014482.1";
chr2	havana	UTR	85402982	85403078	.	-	.	gene_id "OTTMUSG00000013481.5"; transcript_id "OTTMUST00000032594.5"; gene_type "protein_coding"; gene_name "Olfr992"; transcript_type "protein_coding"; transcript_name "RP24-227K21.1-001"; exon_number 4; exon_id "OTTMUSE00000766451.1"; tag "RNA_Seq_supported_partial"; protein_id "OTTMUSP00000014482.1";
chr2	havana	UTR	85398824	85399604	.	-	.	gene_id "OTTMUSG00000013481.5"; transcript_id "OTTMUST00000032594.5"; gene_type "protein_coding"; gene_name "Olfr992"; transcript_type "protein_coding"; transcript_name "RP24-227K21.1-001"; exon_number 5; exon_id "OTTMUSE00000724566.3"; tag "RNA_Seq_supported_partial"; protein_id "OTTMUSP00000014482.1";
chr2	havana	UTR	85400532	85400554	.	-	.	gene_id "OTTMUSG00000013481.5"; transcript_id "OTTMUST00000032594.5"; gene_type "protein_coding"; gene_name "Olfr992"; transcript_type "protein_coding"; transcript_name "RP24-227K21.1-001"; exon_number 5; exon_id "OTTMUSE00000724566.3"; tag "RNA_Seq_supported_partial"; protein_id "OTTMUSP00000014482.1";
chr2	havana	exon	85409396	85409469	.	-	.	gene_id "OTTMUSG00000013481.5"; transcript_id "OTTMUST00000156143.1"; gene_type "protein_coding"; gene_name "Olfr992"; transcript_type "protein_coding"; transcript_name "RP24-227K21.1-003"; exon_number 1; exon_id "OTTMUSE00000779646.1"; tag "RNA_Seq_supported_partial"; protein_id "OTTMUSP00000081470.1";
chr2	havana	exon	85407992	85408182	.	-	.	gene_id "OTTMUSG00000013481.5"; transcript_id "OTTMUST00000156143.1"; gene_type "protein_coding"; gene_name "Olfr992"; transcript_type "protein_coding"; transcript_name "RP24-227K21.1-003"; exon_number 2; exon_id "OTTMUSE00000766449.1"; tag "RNA_Seq_supported_partial"; protein_id "OTTMUSP00000081470.1";
chr2	havana	exon	85403170	85403327	.	-	.	gene_id "OTTMUSG00000013481.5"; transcript_id "OTTMUST00000156143.1"; gene_type "protein_coding"; gene_name "Olfr992"; transcript_type "protein_coding"; transcript_name "RP24-227K21.1-003"; exon_number 3; exon_id "OTTMUSE00000779647.1"; tag "RNA_Seq_supported_partial"; protein_id "OTTMUSP00000081470.1";
chr2	havana	exon	85398828	85400554	.	-	.	gene_id "OTTMUSG00000013481.5"; transcript_id "OTTMUST00000156143.1"; gene_type "protein_coding"; gene_name "Olfr992"; transcript_type "protein_coding"; transcript_name "RP24-227K21.1-003"; exon_number 4; exon_id "OTTMUSE00000779642.1"; tag "RNA_Seq_supported_partial"; protein_id "OTTMUSP00000081470.1";
chr2	havana	CDS	85399605	85400531	.	-	0	gene_id "OTTMUSG00000013481.5"; transcript_id "OTTMUST00000156143.1"; gene_type "protein_coding"; gene_name "Olfr992"; transcript_type "protein_coding"; transcript_name "RP24-227K21.1-003"; exon_number 4; exon_id "OTTMUSE00000779642.1"; tag "RNA_Seq_supported_partial"; protein_id "OTTMUSP00000081470.1";
chr2	havana	start_codon	85400529	85400531	.	-	0	gene_id "OTTMUSG00000013481.5"; transcript_id "OTTMUST00000156143.1"; gene_type "protein_coding"; gene_name "Olfr992"; transcript_type "protein_coding"; transcript_name "RP24-227K21.1-003"; exon_number 4; exon_id "OTTMUSE00000779642.1"; tag "RNA_Seq_supported_partial"; protein_id "OTTMUSP00000081470.1";
chr2	havana	stop_codon	85399602	85399604	.	-	0	gene_id "OTTMUSG00000013481.5"; transcript_id "OTTMUST00000156143.1"; gene_type "protein_coding"; gene_name "Olfr992"; transcript_type "protein_coding"; transcript_name "RP24-227K21.1-003"; exon_number 4; exon_id "OTTMUSE00000779642.1"; tag "RNA_Seq_supported_partial"; protein_id "OTTMUSP00000081470.1";
chr2	havana	UTR	85409396	85409469	.	-	.	gene_id "OTTMUSG00000013481.5"; transcript_id "OTTMUST00000156143.1"; gene_type "protein_coding"; gene_name "Olfr992"; transcript_type "protein_coding"; transcript_name "RP24-227K21.1-003"; exon_number 1; exon_id "OTTMUSE00000779646.1"; tag "RNA_Seq_supported_partial"; protein_id "OTTMUSP00000081470.1";
chr2	havana	UTR	85407992	85408182	.	-	.	gene_id "OTTMUSG00000013481.5"; transcript_id "OTTMUST00000156143.1"; gene_type "protein_coding"; gene_name "Olfr992"; transcript_type "protein_coding"; transcript_name "RP24-227K21.1-003"; exon_number 2; exon_id "OTTMUSE00000766449.1"; tag "RNA_Seq_supported_partial"; protein_id "OTTMUSP00000081470.1";
chr2	havana	UTR	85403170	85403327	.	-	.	gene_id "OTTMUSG00000013481.5"; transcript_id "OTTMUST00000156143.1"; gene_type "protein_coding"; gene_name "Olfr992"; transcript_type "protein_coding"; transcript_name "RP24-227K21.1-003"; exon_number 3; exon_id "OTTMUSE00000779647.1"; tag "RNA_Seq_supported_partial"; protein_id "OTTMUSP00000081470.1";
chr2	havana	UTR	85398828	85399604	.	-	.	gene_id "OTTMUSG00000013481.5"; transcript_id "OTTMUST00000156143.1"; gene_type "protein_coding"; gene_name "Olfr992"; transcript_type "protein_coding"; transcript_name "RP24-227K21.1-003"; exon_number 4; exon_id "OTTMUSE00000779642.1"; tag "RNA_Seq_supported_partial"; protein_id "OTTMUSP00000081470.1";
chr2	havana	UTR	85400532	85400554	.	-	.	gene_id "OTTMUSG00000013481.5"; transcript_id "OTTMUST00000156143.1"; gene_type "protein_coding"; gene_name "Olfr992"; transcript_type "protein_coding"; transcript_name "RP24-227K21.1-003"; exon_number 4; exon_id "OTTMUSE00000779642.1"; tag "RNA_Seq_supported_partial"; protein_id "OTTMUSP00000081470.1";
chr2	havana	exon	85409396	85409441	.	-	.	gene_id "OTTMUSG00000013481.5"; transcript_id "OTTMUST00000152646.1"; gene_type "protein_coding"; gene_name "Olfr992"; transcript_type "protein_coding"; transcript_name "RP24-227K21.1-002"; exon_number 1; exon_id "OTTMUSE00000766452.1"; tag "alternative_5_UTR"; tag "mRNA_end_NF"; tag "cds_end_NF"; protein_id "OTTMUSP00000079108.1";
chr2	havana	exon	85408113	85408182	.	-	.	gene_id "OTTMUSG00000013481.5"; transcript_id "OTTMUST00000152646.1"; gene_type "protein_coding"; gene_name "Olfr992"; transcript_type "protein_coding"; transcript_name "RP24-227K21.1-002"; exon_number 2; exon_id "OTTMUSE00000766454.1"; tag "alternative_5_UTR"; tag "mRNA_end_NF"; tag "cds_end_NF"; protein_id "OTTMUSP00000079108.1";
chr2	havana	exon	85403170	85403327	.	-	.	gene_id "OTTMUSG00000013481.5"; transcript_id "OTTMUST00000152646.1"; gene_type "protein_coding"; gene_name "Olfr992"; transcript_type "protein_coding"; transcript_name "RP24-227K21.1-002"; exon_number 3; exon_id "OTTMUSE00000779647.1"; tag "alternative_5_UTR"; tag "mRNA_end_NF"; tag "cds_end_NF"; protein_id "OTTMUSP00000079108.1";
chr2	havana	exon	85400353	85400554	.	-	.	gene_id "OTTMUSG00000013481.5"; transcript_id "OTTMUST00000152646.1"; gene_type "protein_coding"; gene_name "Olfr992"; transcript_type "protein_coding"; transcript_name "RP24-227K21.1-002"; exon_number 4; exon_id "OTTMUSE00000766453.1"; tag "alternative_5_UTR"; tag "mRNA_end_NF"; tag "cds_end_NF"; protein_id "OTTMUSP00000079108.1";
chr2	havana	CDS	85400353	85400531	.	-	0	gene_id "OTTMUSG00000013481.5"; transcript_id "OTTMUST00000152646.1"; gene_type "protein_coding"; gene_name "Olfr992"; transcript_type "protein_coding"; transcript_name "RP24-227K21.1-002"; exon_number 4; exon_id "OTTMUSE00000766453.1"; tag "alternative_5_UTR"; tag "mRNA_end_NF"; tag "cds_end_NF"; protein_id "OTTMUSP00000079108.1";
chr2	havana	start_codon	85400529	85400531	.	-	0	gene_id "OTTMUSG00000013481.5"; transcript_id "OTTMUST00000152646.1"; gene_type "protein_coding"; gene_name "Olfr992"; transcript_type "protein_coding"; transcript_name "RP24-227K21.1-002"; exon_number 4; exon_id "OTTMUSE00000766453.1"; tag "alternative_5_UTR"; tag "mRNA_end_NF"; tag "cds_end_NF"; protein_id "OTTMUSP00000079108.1";
chr2	havana	UTR	85409396	85409441	.	-	.	gene_id "OTTMUSG00000013481.5"; transcript_id "OTTMUST00000152646.1"; gene_type "protein_coding"; gene_name "Olfr992"; transcript_type "protein_coding"; transcript_name "RP24-227K21.1-002"; exon_number 1; exon_id "OTTMUSE00000766452.1"; tag "alternative_5_UTR"; tag "mRNA_end_NF"; tag "cds_end_NF"; protein_id "OTTMUSP00000079108.1";
chr2	havana	UTR	85408113	85408182	.	-	.	gene_id "OTTMUSG00000013481.5"; transcript_id "OTTMUST00000152646.1"; gene_type "protein_coding"; gene_name "Olfr992"; transcript_type "protein_coding"; transcript_name "RP24-227K21.1-002"; exon_number 2; exon_id "OTTMUSE00000766454.1"; tag "alternative_5_UTR"; tag "mRNA_end_NF"; tag "cds_end_NF"; protein_id "OTTMUSP00000079108.1";
chr2	havana	UTR	85403170	85403327	.	-	.	gene_id "OTTMUSG00000013481.5"; transcript_id "OTTMUST00000152646.1"; gene_type "protein_coding"; gene_name "Olfr992"; transcript_type "protein_coding"; transcript_name "RP24-227K21.1-002"; exon_number 3; exon_id "OTTMUSE00000779647.1"; tag "alternative_5_UTR"; tag "mRNA_end_NF"; tag "cds_end_NF"; protein_id "OTTMUSP00000079108.1";
chr2	havana	UTR	85400532	85400554	.	-	.	gene_id "OTTMUSG00000013481.5"; transcript_id "OTTMUST00000152646.1"; gene_type "protein_coding"; gene_name "Olfr992"; transcript_type "protein_coding"; transcript_name "RP24-227K21.1-002"; exon_number 4; exon_id "OTTMUSE00000766453.1"; tag "alternative_5_UTR"; tag "mRNA_end_NF"; tag "cds_end_NF"; protein_id "OTTMUSP00000079108.1";
chr2	havana	exon	85413933	85414877	.	-	.	gene_id "OTTMUSG00000013484.2"; transcript_id "OTTMUST00000032597.2"; gene_type "protein_coding"; gene_name "Olfr993"; transcript_type "protein_coding"; transcript_name "RP23-429P18.1-001"; exon_number 1; exon_id "OTTMUSE00000724569.1"; protein_id "OTTMUSP00000014485.1";
chr2	havana	CDS	85413936	85414877	.	-	0	gene_id "OTTMUSG00000013484.2"; transcript_id "OTTMUST00000032597.2"; gene_type "protein_coding"; gene_name "Olfr993"; transcript_type "protein_coding"; transcript_name "RP23-429P18.1-001"; exon_number 1; exon_id "OTTMUSE00000724569.1"; protein_id "OTTMUSP00000014485.1";
chr2	havana	start_codon	85414875	85414877	.	-	0	gene_id "OTTMUSG00000013484.2"; transcript_id "OTTMUST00000032597.2"; gene_type "protein_coding"; gene_name "Olfr993"; transcript_type "protein_coding"; transcript_name "RP23-429P18.1-001"; exon_number 1; exon_id "OTTMUSE00000724569.1"; protein_id "OTTMUSP00000014485.1";
chr2	havana	stop_codon	85413933	85413935	.	-	0	gene_id "OTTMUSG00000013484.2"; transcript_id "OTTMUST00000032597.2"; gene_type "protein_coding"; gene_name "Olfr993"; transcript_type "protein_coding"; transcript_name "RP23-429P18.1-001"; exon_number 1; exon_id "OTTMUSE00000724569.1"; protein_id "OTTMUSP00000014485.1";
chr2	havana	UTR	85413933	85413935	.	-	.	gene_id "OTTMUSG00000013484.2"; transcript_id "OTTMUST00000032597.2"; gene_type "protein_coding"; gene_name "Olfr993"; transcript_type "protein_coding"; transcript_name "RP23-429P18.1-001"; exon_number 1; exon_id "OTTMUSE00000724569.1"; protein_id "OTTMUSP00000014485.1";
chr2	havana	exon	85436081	85436451	.	-	.	gene_id "OTTMUSG00000013477.4"; transcript_id "OTTMUST00000156146.1"; gene_type "protein_coding"; gene_name "Olfr994"; transcript_type "processed_transcript"; transcript_name "RP23-429P18.2-002"; exon_number 1; exon_id "OTTMUSE00000779653.1"; tag "RNA_Seq_supported_partial";
chr2	havana	exon	85429380	85430666	.	-	.	gene_id "OTTMUSG00000013477.4"; transcript_id "OTTMUST00000156146.1"; gene_type "protein_coding"; gene_name "Olfr994"; transcript_type "processed_transcript"; transcript_name "RP23-429P18.2-002"; exon_number 2; exon_id "OTTMUSE00000779650.1"; tag "RNA_Seq_supported_partial";
chr2	havana	exon	85436081	85436326	.	-	.	gene_id "OTTMUSG00000013477.4"; transcript_id "OTTMUST00000156145.1"; gene_type "protein_coding"; gene_name "Olfr994"; transcript_type "protein_coding"; transcript_name "RP23-429P18.2-003"; exon_number 1; exon_id "OTTMUSE00000779649.1"; tag "RNA_Seq_supported_partial"; protein_id "OTTMUSP00000081472.1";
chr2	havana	exon	85429439	85430840	.	-	.	gene_id "OTTMUSG00000013477.4"; transcript_id "OTTMUST00000156145.1"; gene_type "protein_coding"; gene_name "Olfr994"; transcript_type "protein_coding"; transcript_name "RP23-429P18.2-003"; exon_number 2; exon_id "OTTMUSE00000779652.1"; tag "RNA_Seq_supported_partial"; protein_id "OTTMUSP00000081472.1";
chr2	havana	CDS	85429886	85430827	.	-	0	gene_id "OTTMUSG00000013477.4"; transcript_id "OTTMUST00000156145.1"; gene_type "protein_coding"; gene_name "Olfr994"; transcript_type "protein_coding"; transcript_name "RP23-429P18.2-003"; exon_number 2; exon_id "OTTMUSE00000779652.1"; tag "RNA_Seq_supported_partial"; protein_id "OTTMUSP00000081472.1";
chr2	havana	start_codon	85430825	85430827	.	-	0	gene_id "OTTMUSG00000013477.4"; transcript_id "OTTMUST00000156145.1"; gene_type "protein_coding"; gene_name "Olfr994"; transcript_type "protein_coding"; transcript_name "RP23-429P18.2-003"; exon_number 2; exon_id "OTTMUSE00000779652.1"; tag "RNA_Seq_supported_partial"; protein_id "OTTMUSP00000081472.1";
chr2	havana	stop_codon	85429883	85429885	.	-	0	gene_id "OTTMUSG00000013477.4"; transcript_id "OTTMUST00000156145.1"; gene_type "protein_coding"; gene_name "Olfr994"; transcript_type "protein_coding"; transcript_name "RP23-429P18.2-003"; exon_number 2; exon_id "OTTMUSE00000779652.1"; tag "RNA_Seq_supported_partial"; protein_id "OTTMUSP00000081472.1";
chr2	havana	UTR	85436081	85436326	.	-	.	gene_id "OTTMUSG00000013477.4"; transcript_id "OTTMUST00000156145.1"; gene_type "protein_coding"; gene_name "Olfr994"; transcript_type "protein_coding"; transcript_name "RP23-429P18.2-003"; exon_number 1; exon_id "OTTMUSE00000779649.1"; tag "RNA_Seq_supported_partial"; protein_id "OTTMUSP00000081472.1";
chr2	havana	UTR	85429439	85429885	.	-	.	gene_id "OTTMUSG00000013477.4"; transcript_id "OTTMUST00000156145.1"; gene_type "protein_coding"; gene_name "Olfr994"; transcript_type "protein_coding"; transcript_name "RP23-429P18.2-003"; exon_number 2; exon_id "OTTMUSE00000779652.1"; tag "RNA_Seq_supported_partial"; protein_id "OTTMUSP00000081472.1";
chr2	havana	UTR	85430828	85430840	.	-	.	gene_id "OTTMUSG00000013477.4"; transcript_id "OTTMUST00000156145.1"; gene_type "protein_coding"; gene_name "Olfr994"; transcript_type "protein_coding"; transcript_name "RP23-429P18.2-003"; exon_number 2; exon_id "OTTMUSE00000779652.1"; tag "RNA_Seq_supported_partial"; protein_id "OTTMUSP00000081472.1";
chr2	havana	exon	85436275	85436332	.	-	.	gene_id "OTTMUSG00000013477.4"; transcript_id "OTTMUST00000032590.3"; gene_type "protein_coding"; gene_name "Olfr994"; transcript_type "protein_coding"; transcript_name "RP23-429P18.2-001"; exon_number 1; exon_id "OTTMUSE00000766456.1"; tag "RNA_Seq_supported_partial"; protein_id "OTTMUSP00000014480.1";
chr2	havana	exon	85429439	85430840	.	-	.	gene_id "OTTMUSG00000013477.4"; transcript_id "OTTMUST00000032590.3"; gene_type "protein_coding"; gene_name "Olfr994"; transcript_type "protein_coding"; transcript_name "RP23-429P18.2-001"; exon_number 2; exon_id "OTTMUSE00000779652.1"; tag "RNA_Seq_supported_partial"; protein_id "OTTMUSP00000014480.1";
chr2	havana	CDS	85429886	85430827	.	-	0	gene_id "OTTMUSG00000013477.4"; transcript_id "OTTMUST00000032590.3"; gene_type "protein_coding"; gene_name "Olfr994"; transcript_type "protein_coding"; transcript_name "RP23-429P18.2-001"; exon_number 2; exon_id "OTTMUSE00000779652.1"; tag "RNA_Seq_supported_partial"; protein_id "OTTMUSP00000014480.1";
chr2	havana	start_codon	85430825	85430827	.	-	0	gene_id "OTTMUSG00000013477.4"; transcript_id "OTTMUST00000032590.3"; gene_type "protein_coding"; gene_name "Olfr994"; transcript_type "protein_coding"; transcript_name "RP23-429P18.2-001"; exon_number 2; exon_id "OTTMUSE00000779652.1"; tag "RNA_Seq_supported_partial"; protein_id "OTTMUSP00000014480.1";
chr2	havana	stop_codon	85429883	85429885	.	-	0	gene_id "OTTMUSG00000013477.4"; transcript_id "OTTMUST00000032590.3"; gene_type "protein_coding"; gene_name "Olfr994"; transcript_type "protein_coding"; transcript_name "RP23-429P18.2-001"; exon_number 2; exon_id "OTTMUSE00000779652.1"; tag "RNA_Seq_supported_partial"; protein_id "OTTMUSP00000014480.1";
chr2	havana	UTR	85436275	85436332	.	-	.	gene_id "OTTMUSG00000013477.4"; transcript_id "OTTMUST00000032590.3"; gene_type "protein_coding"; gene_name "Olfr994"; transcript_type "protein_coding"; transcript_name "RP23-429P18.2-001"; exon_number 1; exon_id "OTTMUSE00000766456.1"; tag "RNA_Seq_supported_partial"; protein_id "OTTMUSP00000014480.1";
chr2	havana	UTR	85429439	85429885	.	-	.	gene_id "OTTMUSG00000013477.4"; transcript_id "OTTMUST00000032590.3"; gene_type "protein_coding"; gene_name "Olfr994"; transcript_type "protein_coding"; transcript_name "RP23-429P18.2-001"; exon_number 2; exon_id "OTTMUSE00000779652.1"; tag "RNA_Seq_supported_partial"; protein_id "OTTMUSP00000014480.1";
chr2	havana	UTR	85430828	85430840	.	-	.	gene_id "OTTMUSG00000013477.4"; transcript_id "OTTMUST00000032590.3"; gene_type "protein_coding"; gene_name "Olfr994"; transcript_type "protein_coding"; transcript_name "RP23-429P18.2-001"; exon_number 2; exon_id "OTTMUSE00000779652.1"; tag "RNA_Seq_supported_partial"; protein_id "OTTMUSP00000014480.1";
chr2	havana	exon	85443576	85443639	.	-	.	gene_id "OTTMUSG00000013480.3"; transcript_id "OTTMUST00000155368.1"; gene_type "protein_coding"; gene_name "Olfr995"; transcript_type "protein_coding"; transcript_name "RP23-429P18.3-002"; exon_number 1; exon_id "OTTMUSE00000776633.1"; tag "RNA_Seq_supported_partial"; protein_id "OTTMUSP00000080576.1";
chr2	havana	exon	85437528	85439169	.	-	.	gene_id "OTTMUSG00000013480.3"; transcript_id "OTTMUST00000155368.1"; gene_type "protein_coding"; gene_name "Olfr995"; transcript_type "protein_coding"; transcript_name "RP23-429P18.3-002"; exon_number 2; exon_id "OTTMUSE00000776634.1"; tag "RNA_Seq_supported_partial"; protein_id "OTTMUSP00000080576.1";
chr2	havana	CDS	85438212	85439156	.	-	0	gene_id "OTTMUSG00000013480.3"; transcript_id "OTTMUST00000155368.1"; gene_type "protein_coding"; gene_name "Olfr995"; transcript_type "protein_coding"; transcript_name "RP23-429P18.3-002"; exon_number 2; exon_id "OTTMUSE00000776634.1"; tag "RNA_Seq_supported_partial"; protein_id "OTTMUSP00000080576.1";
chr2	havana	start_codon	85439154	85439156	.	-	0	gene_id "OTTMUSG00000013480.3"; transcript_id "OTTMUST00000155368.1"; gene_type "protein_coding"; gene_name "Olfr995"; transcript_type "protein_coding"; transcript_name "RP23-429P18.3-002"; exon_number 2; exon_id "OTTMUSE00000776634.1"; tag "RNA_Seq_supported_partial"; protein_id "OTTMUSP00000080576.1";
chr2	havana	stop_codon	85438209	85438211	.	-	0	gene_id "OTTMUSG00000013480.3"; transcript_id "OTTMUST00000155368.1"; gene_type "protein_coding"; gene_name "Olfr995"; transcript_type "protein_coding"; transcript_name "RP23-429P18.3-002"; exon_number 2; exon_id "OTTMUSE00000776634.1"; tag "RNA_Seq_supported_partial"; protein_id "OTTMUSP00000080576.1";
chr2	havana	UTR	85443576	85443639	.	-	.	gene_id "OTTMUSG00000013480.3"; transcript_id "OTTMUST00000155368.1"; gene_type "protein_coding"; gene_name "Olfr995"; transcript_type "protein_coding"; transcript_name "RP23-429P18.3-002"; exon_number 1; exon_id "OTTMUSE00000776633.1"; tag "RNA_Seq_supported_partial"; protein_id "OTTMUSP00000080576.1";
chr2	havana	UTR	85437528	85438211	.	-	.	gene_id "OTTMUSG00000013480.3"; transcript_id "OTTMUST00000155368.1"; gene_type "protein_coding"; gene_name "Olfr995"; transcript_type "protein_coding"; transcript_name "RP23-429P18.3-002"; exon_number 2; exon_id "OTTMUSE00000776634.1"; tag "RNA_Seq_supported_partial"; protein_id "OTTMUSP00000080576.1";
chr2	havana	UTR	85439157	85439169	.	-	.	gene_id "OTTMUSG00000013480.3"; transcript_id "OTTMUST00000155368.1"; gene_type "protein_coding"; gene_name "Olfr995"; transcript_type "protein_coding"; transcript_name "RP23-429P18.3-002"; exon_number 2; exon_id "OTTMUSE00000776634.1"; tag "RNA_Seq_supported_partial"; protein_id "OTTMUSP00000080576.1";
chr2	havana	exon	85438125	85439237	.	-	.	gene_id "OTTMUSG00000013480.3"; transcript_id "OTTMUST00000032593.2"; gene_type "protein_coding"; gene_name "Olfr995"; transcript_type "protein_coding"; transcript_name "RP23-429P18.3-001"; exon_number 1; exon_id "OTTMUSE00000163512.2"; protein_id "OTTMUSP00000014481.1";
chr2	havana	CDS	85438212	85439156	.	-	0	gene_id "OTTMUSG00000013480.3"; transcript_id "OTTMUST00000032593.2"; gene_type "protein_coding"; gene_name "Olfr995"; transcript_type "protein_coding"; transcript_name "RP23-429P18.3-001"; exon_number 1; exon_id "OTTMUSE00000163512.2"; protein_id "OTTMUSP00000014481.1";
chr2	havana	start_codon	85439154	85439156	.	-	0	gene_id "OTTMUSG00000013480.3"; transcript_id "OTTMUST00000032593.2"; gene_type "protein_coding"; gene_name "Olfr995"; transcript_type "protein_coding"; transcript_name "RP23-429P18.3-001"; exon_number 1; exon_id "OTTMUSE00000163512.2"; protein_id "OTTMUSP00000014481.1";
chr2	havana	stop_codon	85438209	85438211	.	-	0	gene_id "OTTMUSG00000013480.3"; transcript_id "OTTMUST00000032593.2"; gene_type "protein_coding"; gene_name "Olfr995"; transcript_type "protein_coding"; transcript_name "RP23-429P18.3-001"; exon_number 1; exon_id "OTTMUSE00000163512.2"; protein_id "OTTMUSP00000014481.1";
chr2	havana	UTR	85438125	85438211	.	-	.	gene_id "OTTMUSG00000013480.3"; transcript_id "OTTMUST00000032593.2"; gene_type "protein_coding"; gene_name "Olfr995"; transcript_type "protein_coding"; transcript_name "RP23-429P18.3-001"; exon_number 1; exon_id "OTTMUSE00000163512.2"; protein_id "OTTMUSP00000014481.1";
chr2	havana	UTR	85439157	85439237	.	-	.	gene_id "OTTMUSG00000013480.3"; transcript_id "OTTMUST00000032593.2"; gene_type "protein_coding"; gene_name "Olfr995"; transcript_type "protein_coding"; transcript_name "RP23-429P18.3-001"; exon_number 1; exon_id "OTTMUSE00000163512.2"; protein_id "OTTMUSP00000014481.1";
chr2	havana	exon	85579215	85580282	.	+	.	gene_id "OTTMUSG00000013503.3"; transcript_id "OTTMUST00000032626.3"; gene_type "protein_coding"; gene_name "Olfr996"; transcript_type "protein_coding"; transcript_name "RP23-16D18.1-001"; exon_number 1; exon_id "OTTMUSE00000724577.2"; protein_id "OTTMUSP00000014500.1";
chr2	havana	CDS	85579241	85580182	.	+	0	gene_id "OTTMUSG00000013503.3"; transcript_id "OTTMUST00000032626.3"; gene_type "protein_coding"; gene_name "Olfr996"; transcript_type "protein_coding"; transcript_name "RP23-16D18.1-001"; exon_number 1; exon_id "OTTMUSE00000724577.2"; protein_id "OTTMUSP00000014500.1";
chr2	havana	start_codon	85579241	85579243	.	+	0	gene_id "OTTMUSG00000013503.3"; transcript_id "OTTMUST00000032626.3"; gene_type "protein_coding"; gene_name "Olfr996"; transcript_type "protein_coding"; transcript_name "RP23-16D18.1-001"; exon_number 1; exon_id "OTTMUSE00000724577.2"; protein_id "OTTMUSP00000014500.1";
chr2	havana	stop_codon	85580183	85580185	.	+	0	gene_id "OTTMUSG00000013503.3"; transcript_id "OTTMUST00000032626.3"; gene_type "protein_coding"; gene_name "Olfr996"; transcript_type "protein_coding"; transcript_name "RP23-16D18.1-001"; exon_number 1; exon_id "OTTMUSE00000724577.2"; protein_id "OTTMUSP00000014500.1";
chr2	havana	UTR	85579215	85579240	.	+	.	gene_id "OTTMUSG00000013503.3"; transcript_id "OTTMUST00000032626.3"; gene_type "protein_coding"; gene_name "Olfr996"; transcript_type "protein_coding"; transcript_name "RP23-16D18.1-001"; exon_number 1; exon_id "OTTMUSE00000724577.2"; protein_id "OTTMUSP00000014500.1";
chr2	havana	UTR	85580183	85580282	.	+	.	gene_id "OTTMUSG00000013503.3"; transcript_id "OTTMUST00000032626.3"; gene_type "protein_coding"; gene_name "Olfr996"; transcript_type "protein_coding"; transcript_name "RP23-16D18.1-001"; exon_number 1; exon_id "OTTMUSE00000724577.2"; protein_id "OTTMUSP00000014500.1";
chr2	havana	exon	85585104	85586042	.	+	.	gene_id "OTTMUSG00000013508.2"; transcript_id "OTTMUST00000032631.2"; gene_type "unprocessed_pseudogene"; gene_name "Olfr997-ps1"; transcript_type "unprocessed_pseudogene"; transcript_name "RP23-16D18.3-001"; exon_number 1; exon_id "OTTMUSE00000163639.2";
chr2	havana	exon	85588948	85588981	.	+	.	gene_id "OTTMUSG00000013507.5"; transcript_id "OTTMUST00000155341.2"; gene_type "protein_coding"; gene_name "Olfr998"; transcript_type "protein_coding"; transcript_name "RP23-16D18.2-002"; exon_number 1; exon_id "OTTMUSE00000786293.1"; tag "RNA_Seq_supported_partial"; protein_id "OTTMUSP00000080510.1";
chr2	havana	exon	85590529	85591893	.	+	.	gene_id "OTTMUSG00000013507.5"; transcript_id "OTTMUST00000155341.2"; gene_type "protein_coding"; gene_name "Olfr998"; transcript_type "protein_coding"; transcript_name "RP23-16D18.2-002"; exon_number 2; exon_id "OTTMUSE00000776465.1"; tag "RNA_Seq_supported_partial"; protein_id "OTTMUSP00000080510.1";
chr2	havana	CDS	85590542	85591483	.	+	0	gene_id "OTTMUSG00000013507.5"; transcript_id "OTTMUST00000155341.2"; gene_type "protein_coding"; gene_name "Olfr998"; transcript_type "protein_coding"; transcript_name "RP23-16D18.2-002"; exon_number 2; exon_id "OTTMUSE00000776465.1"; tag "RNA_Seq_supported_partial"; protein_id "OTTMUSP00000080510.1";
chr2	havana	start_codon	85590542	85590544	.	+	0	gene_id "OTTMUSG00000013507.5"; transcript_id "OTTMUST00000155341.2"; gene_type "protein_coding"; gene_name "Olfr998"; transcript_type "protein_coding"; transcript_name "RP23-16D18.2-002"; exon_number 2; exon_id "OTTMUSE00000776465.1"; tag "RNA_Seq_supported_partial"; protein_id "OTTMUSP00000080510.1";
chr2	havana	stop_codon	85591484	85591486	.	+	0	gene_id "OTTMUSG00000013507.5"; transcript_id "OTTMUST00000155341.2"; gene_type "protein_coding"; gene_name "Olfr998"; transcript_type "protein_coding"; transcript_name "RP23-16D18.2-002"; exon_number 2; exon_id "OTTMUSE00000776465.1"; tag "RNA_Seq_supported_partial"; protein_id "OTTMUSP00000080510.1";
chr2	havana	UTR	85588948	85588981	.	+	.	gene_id "OTTMUSG00000013507.5"; transcript_id "OTTMUST00000155341.2"; gene_type "protein_coding"; gene_name "Olfr998"; transcript_type "protein_coding"; transcript_name "RP23-16D18.2-002"; exon_number 1; exon_id "OTTMUSE00000786293.1"; tag "RNA_Seq_supported_partial"; protein_id "OTTMUSP00000080510.1";
chr2	havana	UTR	85590529	85590541	.	+	.	gene_id "OTTMUSG00000013507.5"; transcript_id "OTTMUST00000155341.2"; gene_type "protein_coding"; gene_name "Olfr998"; transcript_type "protein_coding"; transcript_name "RP23-16D18.2-002"; exon_number 2; exon_id "OTTMUSE00000776465.1"; tag "RNA_Seq_supported_partial"; protein_id "OTTMUSP00000080510.1";
chr2	havana	UTR	85591484	85591893	.	+	.	gene_id "OTTMUSG00000013507.5"; transcript_id "OTTMUST00000155341.2"; gene_type "protein_coding"; gene_name "Olfr998"; transcript_type "protein_coding"; transcript_name "RP23-16D18.2-002"; exon_number 2; exon_id "OTTMUSE00000776465.1"; tag "RNA_Seq_supported_partial"; protein_id "OTTMUSP00000080510.1";
chr2	havana	exon	85590510	85591521	.	+	.	gene_id "OTTMUSG00000013507.5"; transcript_id "OTTMUST00000032630.3"; gene_type "protein_coding"; gene_name "Olfr998"; transcript_type "protein_coding"; transcript_name "RP23-16D18.2-001"; exon_number 1; exon_id "OTTMUSE00000724580.2"; protein_id "OTTMUSP00000014503.1";
chr2	havana	CDS	85590542	85591483	.	+	0	gene_id "OTTMUSG00000013507.5"; transcript_id "OTTMUST00000032630.3"; gene_type "protein_coding"; gene_name "Olfr998"; transcript_type "protein_coding"; transcript_name "RP23-16D18.2-001"; exon_number 1; exon_id "OTTMUSE00000724580.2"; protein_id "OTTMUSP00000014503.1";
chr2	havana	start_codon	85590542	85590544	.	+	0	gene_id "OTTMUSG00000013507.5"; transcript_id "OTTMUST00000032630.3"; gene_type "protein_coding"; gene_name "Olfr998"; transcript_type "protein_coding"; transcript_name "RP23-16D18.2-001"; exon_number 1; exon_id "OTTMUSE00000724580.2"; protein_id "OTTMUSP00000014503.1";
chr2	havana	stop_codon	85591484	85591486	.	+	0	gene_id "OTTMUSG00000013507.5"; transcript_id "OTTMUST00000032630.3"; gene_type "protein_coding"; gene_name "Olfr998"; transcript_type "protein_coding"; transcript_name "RP23-16D18.2-001"; exon_number 1; exon_id "OTTMUSE00000724580.2"; protein_id "OTTMUSP00000014503.1";
chr2	havana	UTR	85590510	85590541	.	+	.	gene_id "OTTMUSG00000013507.5"; transcript_id "OTTMUST00000032630.3"; gene_type "protein_coding"; gene_name "Olfr998"; transcript_type "protein_coding"; transcript_name "RP23-16D18.2-001"; exon_number 1; exon_id "OTTMUSE00000724580.2"; protein_id "OTTMUSP00000014503.1";
chr2	havana	UTR	85591484	85591521	.	+	.	gene_id "OTTMUSG00000013507.5"; transcript_id "OTTMUST00000032630.3"; gene_type "protein_coding"; gene_name "Olfr998"; transcript_type "protein_coding"; transcript_name "RP23-16D18.2-001"; exon_number 1; exon_id "OTTMUSE00000724580.2"; protein_id "OTTMUSP00000014503.1";
chr2	havana	exon	85601769	85602717	.	-	.	gene_id "OTTMUSG00000013505.2"; transcript_id "OTTMUST00000032628.2"; gene_type "unprocessed_pseudogene"; gene_name "Olfr999-ps1"; transcript_type "unprocessed_pseudogene"; transcript_name "RP23-16D18.4-001"; exon_number 1; exon_id "OTTMUSE00000163636.2";
chr2	havana	exon	85611727	85611868	.	-	.	gene_id "OTTMUSG00000013506.4"; transcript_id "OTTMUST00000156147.1"; gene_type "protein_coding"; gene_name "Olfr1000"; transcript_type "protein_coding"; transcript_name "RP23-16D18.5-002"; exon_number 1; exon_id "OTTMUSE00000779656.1"; tag "RNA_Seq_supported_partial"; protein_id "OTTMUSP00000081473.1";
chr2	havana	exon	85607037	85608922	.	-	.	gene_id "OTTMUSG00000013506.4"; transcript_id "OTTMUST00000156147.1"; gene_type "protein_coding"; gene_name "Olfr1000"; transcript_type "protein_coding"; transcript_name "RP23-16D18.5-002"; exon_number 2; exon_id "OTTMUSE00000779655.1"; tag "RNA_Seq_supported_partial"; protein_id "OTTMUSP00000081473.1";
chr2	havana	CDS	85607967	85608908	.	-	0	gene_id "OTTMUSG00000013506.4"; transcript_id "OTTMUST00000156147.1"; gene_type "protein_coding"; gene_name "Olfr1000"; transcript_type "protein_coding"; transcript_name "RP23-16D18.5-002"; exon_number 2; exon_id "OTTMUSE00000779655.1"; tag "RNA_Seq_supported_partial"; protein_id "OTTMUSP00000081473.1";
chr2	havana	start_codon	85608906	85608908	.	-	0	gene_id "OTTMUSG00000013506.4"; transcript_id "OTTMUST00000156147.1"; gene_type "protein_coding"; gene_name "Olfr1000"; transcript_type "protein_coding"; transcript_name "RP23-16D18.5-002"; exon_number 2; exon_id "OTTMUSE00000779655.1"; tag "RNA_Seq_supported_partial"; protein_id "OTTMUSP00000081473.1";
chr2	havana	stop_codon	85607964	85607966	.	-	0	gene_id "OTTMUSG00000013506.4"; transcript_id "OTTMUST00000156147.1"; gene_type "protein_coding"; gene_name "Olfr1000"; transcript_type "protein_coding"; transcript_name "RP23-16D18.5-002"; exon_number 2; exon_id "OTTMUSE00000779655.1"; tag "RNA_Seq_supported_partial"; protein_id "OTTMUSP00000081473.1";
chr2	havana	UTR	85611727	85611868	.	-	.	gene_id "OTTMUSG00000013506.4"; transcript_id "OTTMUST00000156147.1"; gene_type "protein_coding"; gene_name "Olfr1000"; transcript_type "protein_coding"; transcript_name "RP23-16D18.5-002"; exon_number 1; exon_id "OTTMUSE00000779656.1"; tag "RNA_Seq_supported_partial"; protein_id "OTTMUSP00000081473.1";
chr2	havana	UTR	85607037	85607966	.	-	.	gene_id "OTTMUSG00000013506.4"; transcript_id "OTTMUST00000156147.1"; gene_type "protein_coding"; gene_name "Olfr1000"; transcript_type "protein_coding"; transcript_name "RP23-16D18.5-002"; exon_number 2; exon_id "OTTMUSE00000779655.1"; tag "RNA_Seq_supported_partial"; protein_id "OTTMUSP00000081473.1";
chr2	havana	UTR	85608909	85608922	.	-	.	gene_id "OTTMUSG00000013506.4"; transcript_id "OTTMUST00000156147.1"; gene_type "protein_coding"; gene_name "Olfr1000"; transcript_type "protein_coding"; transcript_name "RP23-16D18.5-002"; exon_number 2; exon_id "OTTMUSE00000779655.1"; tag "RNA_Seq_supported_partial"; protein_id "OTTMUSP00000081473.1";
chr2	havana	exon	85611875	85611903	.	-	.	gene_id "OTTMUSG00000013506.4"; transcript_id "OTTMUST00000032629.4"; gene_type "protein_coding"; gene_name "Olfr1000"; transcript_type "protein_coding"; transcript_name "RP23-16D18.5-001"; exon_number 1; exon_id "OTTMUSE00000779657.1"; tag "RNA_Seq_supported_partial"; protein_id "OTTMUSP00000081474.1";
chr2	havana	exon	85607037	85608922	.	-	.	gene_id "OTTMUSG00000013506.4"; transcript_id "OTTMUST00000032629.4"; gene_type "protein_coding"; gene_name "Olfr1000"; transcript_type "protein_coding"; transcript_name "RP23-16D18.5-001"; exon_number 2; exon_id "OTTMUSE00000779655.1"; tag "RNA_Seq_supported_partial"; protein_id "OTTMUSP00000081474.1";
chr2	havana	CDS	85607967	85608908	.	-	0	gene_id "OTTMUSG00000013506.4"; transcript_id "OTTMUST00000032629.4"; gene_type "protein_coding"; gene_name "Olfr1000"; transcript_type "protein_coding"; transcript_name "RP23-16D18.5-001"; exon_number 2; exon_id "OTTMUSE00000779655.1"; tag "RNA_Seq_supported_partial"; protein_id "OTTMUSP00000081474.1";
chr2	havana	start_codon	85608906	85608908	.	-	0	gene_id "OTTMUSG00000013506.4"; transcript_id "OTTMUST00000032629.4"; gene_type "protein_coding"; gene_name "Olfr1000"; transcript_type "protein_coding"; transcript_name "RP23-16D18.5-001"; exon_number 2; exon_id "OTTMUSE00000779655.1"; tag "RNA_Seq_supported_partial"; protein_id "OTTMUSP00000081474.1";
chr2	havana	stop_codon	85607964	85607966	.	-	0	gene_id "OTTMUSG00000013506.4"; transcript_id "OTTMUST00000032629.4"; gene_type "protein_coding"; gene_name "Olfr1000"; transcript_type "protein_coding"; transcript_name "RP23-16D18.5-001"; exon_number 2; exon_id "OTTMUSE00000779655.1"; tag "RNA_Seq_supported_partial"; protein_id "OTTMUSP00000081474.1";
chr2	havana	UTR	85611875	85611903	.	-	.	gene_id "OTTMUSG00000013506.4"; transcript_id "OTTMUST00000032629.4"; gene_type "protein_coding"; gene_name "Olfr1000"; transcript_type "protein_coding"; transcript_name "RP23-16D18.5-001"; exon_number 1; exon_id "OTTMUSE00000779657.1"; tag "RNA_Seq_supported_partial"; protein_id "OTTMUSP00000081474.1";
chr2	havana	UTR	85607037	85607966	.	-	.	gene_id "OTTMUSG00000013506.4"; transcript_id "OTTMUST00000032629.4"; gene_type "protein_coding"; gene_name "Olfr1000"; transcript_type "protein_coding"; transcript_name "RP23-16D18.5-001"; exon_number 2; exon_id "OTTMUSE00000779655.1"; tag "RNA_Seq_supported_partial"; protein_id "OTTMUSP00000081474.1";
chr2	havana	UTR	85608909	85608922	.	-	.	gene_id "OTTMUSG00000013506.4"; transcript_id "OTTMUST00000032629.4"; gene_type "protein_coding"; gene_name "Olfr1000"; transcript_type "protein_coding"; transcript_name "RP23-16D18.5-001"; exon_number 2; exon_id "OTTMUSE00000779655.1"; tag "RNA_Seq_supported_partial"; protein_id "OTTMUSP00000081474.1";
chr2	havana	exon	85633431	85634375	.	+	.	gene_id "OTTMUSG00000013509.2"; transcript_id "OTTMUST00000032632.2"; gene_type "polymorphic_pseudogene"; gene_name "Olfr1001-ps1"; transcript_type "polymorphic_pseudogene"; transcript_name "RP23-16D18.6-001"; exon_number 1; exon_id "OTTMUSE00000163640.1"; protein_id "OTTMUSP00000079109.1";
chr2	havana	CDS	85633431	85634372	.	+	0	gene_id "OTTMUSG00000013509.2"; transcript_id "OTTMUST00000032632.2"; gene_type "polymorphic_pseudogene"; gene_name "Olfr1001-ps1"; transcript_type "polymorphic_pseudogene"; transcript_name "RP23-16D18.6-001"; exon_number 1; exon_id "OTTMUSE00000163640.1"; protein_id "OTTMUSP00000079109.1";
chr2	havana	start_codon	85633431	85633433	.	+	0	gene_id "OTTMUSG00000013509.2"; transcript_id "OTTMUST00000032632.2"; gene_type "polymorphic_pseudogene"; gene_name "Olfr1001-ps1"; transcript_type "polymorphic_pseudogene"; transcript_name "RP23-16D18.6-001"; exon_number 1; exon_id "OTTMUSE00000163640.1"; protein_id "OTTMUSP00000079109.1";
chr2	havana	stop_codon	85634373	85634375	.	+	0	gene_id "OTTMUSG00000013509.2"; transcript_id "OTTMUST00000032632.2"; gene_type "polymorphic_pseudogene"; gene_name "Olfr1001-ps1"; transcript_type "polymorphic_pseudogene"; transcript_name "RP23-16D18.6-001"; exon_number 1; exon_id "OTTMUSE00000163640.1"; protein_id "OTTMUSP00000079109.1";
chr2	havana	UTR	85634373	85634375	.	+	.	gene_id "OTTMUSG00000013509.2"; transcript_id "OTTMUST00000032632.2"; gene_type "polymorphic_pseudogene"; gene_name "Olfr1001-ps1"; transcript_type "polymorphic_pseudogene"; transcript_name "RP23-16D18.6-001"; exon_number 1; exon_id "OTTMUSE00000163640.1"; protein_id "OTTMUSP00000079109.1";
chr2	havana	exon	85650687	85650704	.	-	.	gene_id "OTTMUSG00000013504.4"; transcript_id "OTTMUST00000032627.4"; gene_type "protein_coding"; gene_name "Olfr1002"; transcript_type "protein_coding"; transcript_name "RP23-16D18.7-001"; exon_number 1; exon_id "OTTMUSE00000776635.1"; tag "RNA_Seq_supported_partial"; protein_id "OTTMUSP00000080577.1";
chr2	havana	exon	85646057	85648333	.	-	.	gene_id "OTTMUSG00000013504.4"; transcript_id "OTTMUST00000032627.4"; gene_type "protein_coding"; gene_name "Olfr1002"; transcript_type "protein_coding"; transcript_name "RP23-16D18.7-001"; exon_number 2; exon_id "OTTMUSE00000776636.2"; tag "RNA_Seq_supported_partial"; protein_id "OTTMUSP00000080577.1";
chr2	havana	CDS	85647366	85648319	.	-	0	gene_id "OTTMUSG00000013504.4"; transcript_id "OTTMUST00000032627.4"; gene_type "protein_coding"; gene_name "Olfr1002"; transcript_type "protein_coding"; transcript_name "RP23-16D18.7-001"; exon_number 2; exon_id "OTTMUSE00000776636.2"; tag "RNA_Seq_supported_partial"; protein_id "OTTMUSP00000080577.1";
chr2	havana	start_codon	85648317	85648319	.	-	0	gene_id "OTTMUSG00000013504.4"; transcript_id "OTTMUST00000032627.4"; gene_type "protein_coding"; gene_name "Olfr1002"; transcript_type "protein_coding"; transcript_name "RP23-16D18.7-001"; exon_number 2; exon_id "OTTMUSE00000776636.2"; tag "RNA_Seq_supported_partial"; protein_id "OTTMUSP00000080577.1";
chr2	havana	stop_codon	85647363	85647365	.	-	0	gene_id "OTTMUSG00000013504.4"; transcript_id "OTTMUST00000032627.4"; gene_type "protein_coding"; gene_name "Olfr1002"; transcript_type "protein_coding"; transcript_name "RP23-16D18.7-001"; exon_number 2; exon_id "OTTMUSE00000776636.2"; tag "RNA_Seq_supported_partial"; protein_id "OTTMUSP00000080577.1";
chr2	havana	UTR	85650687	85650704	.	-	.	gene_id "OTTMUSG00000013504.4"; transcript_id "OTTMUST00000032627.4"; gene_type "protein_coding"; gene_name "Olfr1002"; transcript_type "protein_coding"; transcript_name "RP23-16D18.7-001"; exon_number 1; exon_id "OTTMUSE00000776635.1"; tag "RNA_Seq_supported_partial"; protein_id "OTTMUSP00000080577.1";
chr2	havana	UTR	85646057	85647365	.	-	.	gene_id "OTTMUSG00000013504.4"; transcript_id "OTTMUST00000032627.4"; gene_type "protein_coding"; gene_name "Olfr1002"; transcript_type "protein_coding"; transcript_name "RP23-16D18.7-001"; exon_number 2; exon_id "OTTMUSE00000776636.2"; tag "RNA_Seq_supported_partial"; protein_id "OTTMUSP00000080577.1";
chr2	havana	UTR	85648320	85648333	.	-	.	gene_id "OTTMUSG00000013504.4"; transcript_id "OTTMUST00000032627.4"; gene_type "protein_coding"; gene_name "Olfr1002"; transcript_type "protein_coding"; transcript_name "RP23-16D18.7-001"; exon_number 2; exon_id "OTTMUSE00000776636.2"; tag "RNA_Seq_supported_partial"; protein_id "OTTMUSP00000080577.1";
chr2	havana	exon	85653334	85654050	.	+	.	gene_id "OTTMUSG00000013515.2"; transcript_id "OTTMUST00000032642.2"; gene_type "unprocessed_pseudogene"; gene_name "Olfr1003-ps1"; transcript_type "unprocessed_pseudogene"; transcript_name "RP23-16D18.8-001"; exon_number 1; exon_id "OTTMUSE00000163668.2";
chr2	havana	exon	85656256	85656835	.	-	.	gene_id "OTTMUSG00000013514.2"; transcript_id "OTTMUST00000032641.2"; gene_type "unprocessed_pseudogene"; gene_name "Olfr1004-ps1"; transcript_type "unprocessed_pseudogene"; transcript_name "RP23-16D18.9-001"; exon_number 1; exon_id "OTTMUSE00000163667.2";
chr2	havana	exon	85663377	85664455	.	-	.	gene_id "OTTMUSG00000013519.4"; transcript_id "OTTMUST00000032646.3"; gene_type "protein_coding"; gene_name "Olfr154"; transcript_type "protein_coding"; transcript_name "RP23-16D18.10-001"; exon_number 1; exon_id "OTTMUSE00000724583.2"; protein_id "OTTMUSP00000014514.1";
chr2	havana	CDS	85663479	85664432	.	-	0	gene_id "OTTMUSG00000013519.4"; transcript_id "OTTMUST00000032646.3"; gene_type "protein_coding"; gene_name "Olfr154"; transcript_type "protein_coding"; transcript_name "RP23-16D18.10-001"; exon_number 1; exon_id "OTTMUSE00000724583.2"; protein_id "OTTMUSP00000014514.1";
chr2	havana	start_codon	85664430	85664432	.	-	0	gene_id "OTTMUSG00000013519.4"; transcript_id "OTTMUST00000032646.3"; gene_type "protein_coding"; gene_name "Olfr154"; transcript_type "protein_coding"; transcript_name "RP23-16D18.10-001"; exon_number 1; exon_id "OTTMUSE00000724583.2"; protein_id "OTTMUSP00000014514.1";
chr2	havana	stop_codon	85663476	85663478	.	-	0	gene_id "OTTMUSG00000013519.4"; transcript_id "OTTMUST00000032646.3"; gene_type "protein_coding"; gene_name "Olfr154"; transcript_type "protein_coding"; transcript_name "RP23-16D18.10-001"; exon_number 1; exon_id "OTTMUSE00000724583.2"; protein_id "OTTMUSP00000014514.1";
chr2	havana	UTR	85663377	85663478	.	-	.	gene_id "OTTMUSG00000013519.4"; transcript_id "OTTMUST00000032646.3"; gene_type "protein_coding"; gene_name "Olfr154"; transcript_type "protein_coding"; transcript_name "RP23-16D18.10-001"; exon_number 1; exon_id "OTTMUSE00000724583.2"; protein_id "OTTMUSP00000014514.1";
chr2	havana	UTR	85664433	85664455	.	-	.	gene_id "OTTMUSG00000013519.4"; transcript_id "OTTMUST00000032646.3"; gene_type "protein_coding"; gene_name "Olfr154"; transcript_type "protein_coding"; transcript_name "RP23-16D18.10-001"; exon_number 1; exon_id "OTTMUSE00000724583.2"; protein_id "OTTMUSP00000014514.1";
chr2	havana	exon	85669822	85670002	.	+	.	gene_id "OTTMUSG00000062667.1"; transcript_id "OTTMUST00000152647.1"; gene_type "unprocessed_pseudogene"; gene_name "Olfr1005-ps1"; transcript_type "unprocessed_pseudogene"; transcript_name "RP23-16D18.16-001"; exon_number 1; exon_id "OTTMUSE00000766459.1";
chr2	havana	exon	85671934	85672240	.	+	.	gene_id "OTTMUSG00000062667.1"; transcript_id "OTTMUST00000152647.1"; gene_type "unprocessed_pseudogene"; gene_name "Olfr1005-ps1"; transcript_type "unprocessed_pseudogene"; transcript_name "RP23-16D18.16-001"; exon_number 2; exon_id "OTTMUSE00000766458.1";
chr2	havana	exon	85678346	85678408	.	-	.	gene_id "OTTMUSG00000013518.5"; transcript_id "OTTMUST00000155370.1"; gene_type "protein_coding"; gene_name "Olfr1006"; transcript_type "protein_coding"; transcript_name "RP23-16D18.11-002"; exon_number 1; exon_id "OTTMUSE00000776642.1"; tag "RNA_Seq_supported_partial"; protein_id "OTTMUSP00000080580.1";
chr2	havana	exon	85673657	85675165	.	-	.	gene_id "OTTMUSG00000013518.5"; transcript_id "OTTMUST00000155370.1"; gene_type "protein_coding"; gene_name "Olfr1006"; transcript_type "protein_coding"; transcript_name "RP23-16D18.11-002"; exon_number 2; exon_id "OTTMUSE00000776641.1"; tag "RNA_Seq_supported_partial"; protein_id "OTTMUSP00000080580.1";
chr2	havana	CDS	85674214	85675149	.	-	0	gene_id "OTTMUSG00000013518.5"; transcript_id "OTTMUST00000155370.1"; gene_type "protein_coding"; gene_name "Olfr1006"; transcript_type "protein_coding"; transcript_name "RP23-16D18.11-002"; exon_number 2; exon_id "OTTMUSE00000776641.1"; tag "RNA_Seq_supported_partial"; protein_id "OTTMUSP00000080580.1";
chr2	havana	start_codon	85675147	85675149	.	-	0	gene_id "OTTMUSG00000013518.5"; transcript_id "OTTMUST00000155370.1"; gene_type "protein_coding"; gene_name "Olfr1006"; transcript_type "protein_coding"; transcript_name "RP23-16D18.11-002"; exon_number 2; exon_id "OTTMUSE00000776641.1"; tag "RNA_Seq_supported_partial"; protein_id "OTTMUSP00000080580.1";
chr2	havana	stop_codon	85674211	85674213	.	-	0	gene_id "OTTMUSG00000013518.5"; transcript_id "OTTMUST00000155370.1"; gene_type "protein_coding"; gene_name "Olfr1006"; transcript_type "protein_coding"; transcript_name "RP23-16D18.11-002"; exon_number 2; exon_id "OTTMUSE00000776641.1"; tag "RNA_Seq_supported_partial"; protein_id "OTTMUSP00000080580.1";
chr2	havana	UTR	85678346	85678408	.	-	.	gene_id "OTTMUSG00000013518.5"; transcript_id "OTTMUST00000155370.1"; gene_type "protein_coding"; gene_name "Olfr1006"; transcript_type "protein_coding"; transcript_name "RP23-16D18.11-002"; exon_number 1; exon_id "OTTMUSE00000776642.1"; tag "RNA_Seq_supported_partial"; protein_id "OTTMUSP00000080580.1";
chr2	havana	UTR	85673657	85674213	.	-	.	gene_id "OTTMUSG00000013518.5"; transcript_id "OTTMUST00000155370.1"; gene_type "protein_coding"; gene_name "Olfr1006"; transcript_type "protein_coding"; transcript_name "RP23-16D18.11-002"; exon_number 2; exon_id "OTTMUSE00000776641.1"; tag "RNA_Seq_supported_partial"; protein_id "OTTMUSP00000080580.1";
chr2	havana	UTR	85675150	85675165	.	-	.	gene_id "OTTMUSG00000013518.5"; transcript_id "OTTMUST00000155370.1"; gene_type "protein_coding"; gene_name "Olfr1006"; transcript_type "protein_coding"; transcript_name "RP23-16D18.11-002"; exon_number 2; exon_id "OTTMUSE00000776641.1"; tag "RNA_Seq_supported_partial"; protein_id "OTTMUSP00000080580.1";
chr2	havana	exon	85678710	85678767	.	-	.	gene_id "OTTMUSG00000013518.5"; transcript_id "OTTMUST00000032645.4"; gene_type "protein_coding"; gene_name "Olfr1006"; transcript_type "protein_coding"; transcript_name "RP23-16D18.11-001"; exon_number 1; exon_id "OTTMUSE00000766460.1"; tag "RNA_Seq_supported_partial"; protein_id "OTTMUSP00000014513.2";
chr2	havana	exon	85673695	85675165	.	-	.	gene_id "OTTMUSG00000013518.5"; transcript_id "OTTMUST00000032645.4"; gene_type "protein_coding"; gene_name "Olfr1006"; transcript_type "protein_coding"; transcript_name "RP23-16D18.11-001"; exon_number 2; exon_id "OTTMUSE00000724582.3"; tag "RNA_Seq_supported_partial"; protein_id "OTTMUSP00000014513.2";
chr2	havana	CDS	85674214	85675149	.	-	0	gene_id "OTTMUSG00000013518.5"; transcript_id "OTTMUST00000032645.4"; gene_type "protein_coding"; gene_name "Olfr1006"; transcript_type "protein_coding"; transcript_name "RP23-16D18.11-001"; exon_number 2; exon_id "OTTMUSE00000724582.3"; tag "RNA_Seq_supported_partial"; protein_id "OTTMUSP00000014513.2";
chr2	havana	start_codon	85675147	85675149	.	-	0	gene_id "OTTMUSG00000013518.5"; transcript_id "OTTMUST00000032645.4"; gene_type "protein_coding"; gene_name "Olfr1006"; transcript_type "protein_coding"; transcript_name "RP23-16D18.11-001"; exon_number 2; exon_id "OTTMUSE00000724582.3"; tag "RNA_Seq_supported_partial"; protein_id "OTTMUSP00000014513.2";
chr2	havana	stop_codon	85674211	85674213	.	-	0	gene_id "OTTMUSG00000013518.5"; transcript_id "OTTMUST00000032645.4"; gene_type "protein_coding"; gene_name "Olfr1006"; transcript_type "protein_coding"; transcript_name "RP23-16D18.11-001"; exon_number 2; exon_id "OTTMUSE00000724582.3"; tag "RNA_Seq_supported_partial"; protein_id "OTTMUSP00000014513.2";
chr2	havana	UTR	85678710	85678767	.	-	.	gene_id "OTTMUSG00000013518.5"; transcript_id "OTTMUST00000032645.4"; gene_type "protein_coding"; gene_name "Olfr1006"; transcript_type "protein_coding"; transcript_name "RP23-16D18.11-001"; exon_number 1; exon_id "OTTMUSE00000766460.1"; tag "RNA_Seq_supported_partial"; protein_id "OTTMUSP00000014513.2";
chr2	havana	UTR	85673695	85674213	.	-	.	gene_id "OTTMUSG00000013518.5"; transcript_id "OTTMUST00000032645.4"; gene_type "protein_coding"; gene_name "Olfr1006"; transcript_type "protein_coding"; transcript_name "RP23-16D18.11-001"; exon_number 2; exon_id "OTTMUSE00000724582.3"; tag "RNA_Seq_supported_partial"; protein_id "OTTMUSP00000014513.2";
chr2	havana	UTR	85675150	85675165	.	-	.	gene_id "OTTMUSG00000013518.5"; transcript_id "OTTMUST00000032645.4"; gene_type "protein_coding"; gene_name "Olfr1006"; transcript_type "protein_coding"; transcript_name "RP23-16D18.11-001"; exon_number 2; exon_id "OTTMUSE00000724582.3"; tag "RNA_Seq_supported_partial"; protein_id "OTTMUSP00000014513.2";
chr2	havana	exon	85683262	85683399	.	+	.	gene_id "OTTMUSG00000062668.1"; transcript_id "OTTMUST00000152648.1"; gene_type "unprocessed_pseudogene"; gene_name "Olfr1007-ps1"; transcript_type "unprocessed_pseudogene"; transcript_name "RP23-16D18.17-001"; exon_number 1; exon_id "OTTMUSE00000766461.1";
chr2	havana	exon	85689431	85690372	.	+	.	gene_id "OTTMUSG00000013556.3"; transcript_id "OTTMUST00000032691.3"; gene_type "protein_coding"; gene_name "Olfr1008"; transcript_type "protein_coding"; transcript_name "RP23-16D18.12-001"; exon_number 1; exon_id "OTTMUSE00000776467.1"; protein_id "OTTMUSP00000080511.1";
chr2	havana	CDS	85689431	85690369	.	+	0	gene_id "OTTMUSG00000013556.3"; transcript_id "OTTMUST00000032691.3"; gene_type "protein_coding"; gene_name "Olfr1008"; transcript_type "protein_coding"; transcript_name "RP23-16D18.12-001"; exon_number 1; exon_id "OTTMUSE00000776467.1"; protein_id "OTTMUSP00000080511.1";
chr2	havana	start_codon	85689431	85689433	.	+	0	gene_id "OTTMUSG00000013556.3"; transcript_id "OTTMUST00000032691.3"; gene_type "protein_coding"; gene_name "Olfr1008"; transcript_type "protein_coding"; transcript_name "RP23-16D18.12-001"; exon_number 1; exon_id "OTTMUSE00000776467.1"; protein_id "OTTMUSP00000080511.1";
chr2	havana	stop_codon	85690370	85690372	.	+	0	gene_id "OTTMUSG00000013556.3"; transcript_id "OTTMUST00000032691.3"; gene_type "protein_coding"; gene_name "Olfr1008"; transcript_type "protein_coding"; transcript_name "RP23-16D18.12-001"; exon_number 1; exon_id "OTTMUSE00000776467.1"; protein_id "OTTMUSP00000080511.1";
chr2	havana	UTR	85690370	85690372	.	+	.	gene_id "OTTMUSG00000013556.3"; transcript_id "OTTMUST00000032691.3"; gene_type "protein_coding"; gene_name "Olfr1008"; transcript_type "protein_coding"; transcript_name "RP23-16D18.12-001"; exon_number 1; exon_id "OTTMUSE00000776467.1"; protein_id "OTTMUSP00000080511.1";
chr2	havana	exon	85715419	85715614	.	+	.	gene_id "OTTMUSG00000013558.5"; transcript_id "OTTMUST00000032693.5"; gene_type "protein_coding"; gene_name "Olfr1009"; transcript_type "protein_coding"; transcript_name "RP23-16D18.13-001"; exon_number 1; exon_id "OTTMUSE00000779454.1"; tag "RNA_Seq_supported_partial"; protein_id "OTTMUSP00000081407.1";
chr2	havana	exon	85719609	85719714	.	+	.	gene_id "OTTMUSG00000013558.5"; transcript_id "OTTMUST00000032693.5"; gene_type "protein_coding"; gene_name "Olfr1009"; transcript_type "protein_coding"; transcript_name "RP23-16D18.13-001"; exon_number 2; exon_id "OTTMUSE00000779455.1"; tag "RNA_Seq_supported_partial"; protein_id "OTTMUSP00000081407.1";
chr2	havana	exon	85721392	85725136	.	+	.	gene_id "OTTMUSG00000013558.5"; transcript_id "OTTMUST00000032693.5"; gene_type "protein_coding"; gene_name "Olfr1009"; transcript_type "protein_coding"; transcript_name "RP23-16D18.13-001"; exon_number 3; exon_id "OTTMUSE00000779458.2"; tag "RNA_Seq_supported_partial"; protein_id "OTTMUSP00000081407.1";
chr2	havana	CDS	85721407	85722348	.	+	0	gene_id "OTTMUSG00000013558.5"; transcript_id "OTTMUST00000032693.5"; gene_type "protein_coding"; gene_name "Olfr1009"; transcript_type "protein_coding"; transcript_name "RP23-16D18.13-001"; exon_number 3; exon_id "OTTMUSE00000779458.2"; tag "RNA_Seq_supported_partial"; protein_id "OTTMUSP00000081407.1";
chr2	havana	start_codon	85721407	85721409	.	+	0	gene_id "OTTMUSG00000013558.5"; transcript_id "OTTMUST00000032693.5"; gene_type "protein_coding"; gene_name "Olfr1009"; transcript_type "protein_coding"; transcript_name "RP23-16D18.13-001"; exon_number 3; exon_id "OTTMUSE00000779458.2"; tag "RNA_Seq_supported_partial"; protein_id "OTTMUSP00000081407.1";
chr2	havana	stop_codon	85722349	85722351	.	+	0	gene_id "OTTMUSG00000013558.5"; transcript_id "OTTMUST00000032693.5"; gene_type "protein_coding"; gene_name "Olfr1009"; transcript_type "protein_coding"; transcript_name "RP23-16D18.13-001"; exon_number 3; exon_id "OTTMUSE00000779458.2"; tag "RNA_Seq_supported_partial"; protein_id "OTTMUSP00000081407.1";
chr2	havana	UTR	85715419	85715614	.	+	.	gene_id "OTTMUSG00000013558.5"; transcript_id "OTTMUST00000032693.5"; gene_type "protein_coding"; gene_name "Olfr1009"; transcript_type "protein_coding"; transcript_name "RP23-16D18.13-001"; exon_number 1; exon_id "OTTMUSE00000779454.1"; tag "RNA_Seq_supported_partial"; protein_id "OTTMUSP00000081407.1";
chr2	havana	UTR	85719609	85719714	.	+	.	gene_id "OTTMUSG00000013558.5"; transcript_id "OTTMUST00000032693.5"; gene_type "protein_coding"; gene_name "Olfr1009"; transcript_type "protein_coding"; transcript_name "RP23-16D18.13-001"; exon_number 2; exon_id "OTTMUSE00000779455.1"; tag "RNA_Seq_supported_partial"; protein_id "OTTMUSP00000081407.1";
chr2	havana	UTR	85721392	85721406	.	+	.	gene_id "OTTMUSG00000013558.5"; transcript_id "OTTMUST00000032693.5"; gene_type "protein_coding"; gene_name "Olfr1009"; transcript_type "protein_coding"; transcript_name "RP23-16D18.13-001"; exon_number 3; exon_id "OTTMUSE00000779458.2"; tag "RNA_Seq_supported_partial"; protein_id "OTTMUSP00000081407.1";
chr2	havana	UTR	85722349	85725136	.	+	.	gene_id "OTTMUSG00000013558.5"; transcript_id "OTTMUST00000032693.5"; gene_type "protein_coding"; gene_name "Olfr1009"; transcript_type "protein_coding"; transcript_name "RP23-16D18.13-001"; exon_number 3; exon_id "OTTMUSE00000779458.2"; tag "RNA_Seq_supported_partial"; protein_id "OTTMUSP00000081407.1";
chr2	havana	exon	85715497	85715614	.	+	.	gene_id "OTTMUSG00000013558.5"; transcript_id "OTTMUST00000156098.1"; gene_type "protein_coding"; gene_name "Olfr1009"; transcript_type "processed_transcript"; transcript_name "RP23-16D18.13-002"; exon_number 1; exon_id "OTTMUSE00000779459.1"; tag "RNA_Seq_supported_partial";
chr2	havana	exon	85719609	85719714	.	+	.	gene_id "OTTMUSG00000013558.5"; transcript_id "OTTMUST00000156098.1"; gene_type "protein_coding"; gene_name "Olfr1009"; transcript_type "processed_transcript"; transcript_name "RP23-16D18.13-002"; exon_number 2; exon_id "OTTMUSE00000779455.1"; tag "RNA_Seq_supported_partial";
chr2	havana	exon	85721598	85723151	.	+	.	gene_id "OTTMUSG00000013558.5"; transcript_id "OTTMUST00000156098.1"; gene_type "protein_coding"; gene_name "Olfr1009"; transcript_type "processed_transcript"; transcript_name "RP23-16D18.13-002"; exon_number 3; exon_id "OTTMUSE00000779457.1"; tag "RNA_Seq_supported_partial";
chr2	havana	exon	85748352	85748433	.	+	.	gene_id "OTTMUSG00000013555.3"; transcript_id "OTTMUST00000032690.3"; gene_type "polymorphic_pseudogene"; gene_name "Olfr1010"; transcript_type "polymorphic_pseudogene"; transcript_name "RP23-16D18.14-001"; exon_number 1; exon_id "OTTMUSE00000766491.1"; tag "RNA_Seq_supported_partial"; protein_id "OTTMUSP00000079117.1";
chr2	havana	exon	85753339	85754526	.	+	.	gene_id "OTTMUSG00000013555.3"; transcript_id "OTTMUST00000032690.3"; gene_type "polymorphic_pseudogene"; gene_name "Olfr1010"; transcript_type "polymorphic_pseudogene"; transcript_name "RP23-16D18.14-001"; exon_number 2; exon_id "OTTMUSE00000163764.3"; tag "RNA_Seq_supported_partial"; protein_id "OTTMUSP00000079117.1";
chr2	havana	CDS	85753363	85754306	.	+	0	gene_id "OTTMUSG00000013555.3"; transcript_id "OTTMUST00000032690.3"; gene_type "polymorphic_pseudogene"; gene_name "Olfr1010"; transcript_type "polymorphic_pseudogene"; transcript_name "RP23-16D18.14-001"; exon_number 2; exon_id "OTTMUSE00000163764.3"; tag "RNA_Seq_supported_partial"; protein_id "OTTMUSP00000079117.1";
chr2	havana	start_codon	85753363	85753365	.	+	0	gene_id "OTTMUSG00000013555.3"; transcript_id "OTTMUST00000032690.3"; gene_type "polymorphic_pseudogene"; gene_name "Olfr1010"; transcript_type "polymorphic_pseudogene"; transcript_name "RP23-16D18.14-001"; exon_number 2; exon_id "OTTMUSE00000163764.3"; tag "RNA_Seq_supported_partial"; protein_id "OTTMUSP00000079117.1";
chr2	havana	UTR	85748352	85748433	.	+	.	gene_id "OTTMUSG00000013555.3"; transcript_id "OTTMUST00000032690.3"; gene_type "polymorphic_pseudogene"; gene_name "Olfr1010"; transcript_type "polymorphic_pseudogene"; transcript_name "RP23-16D18.14-001"; exon_number 1; exon_id "OTTMUSE00000766491.1"; tag "RNA_Seq_supported_partial"; protein_id "OTTMUSP00000079117.1";
chr2	havana	UTR	85753339	85753362	.	+	.	gene_id "OTTMUSG00000013555.3"; transcript_id "OTTMUST00000032690.3"; gene_type "polymorphic_pseudogene"; gene_name "Olfr1010"; transcript_type "polymorphic_pseudogene"; transcript_name "RP23-16D18.14-001"; exon_number 2; exon_id "OTTMUSE00000163764.3"; tag "RNA_Seq_supported_partial"; protein_id "OTTMUSP00000079117.1";
chr2	havana	UTR	85754307	85754526	.	+	.	gene_id "OTTMUSG00000013555.3"; transcript_id "OTTMUST00000032690.3"; gene_type "polymorphic_pseudogene"; gene_name "Olfr1010"; transcript_type "polymorphic_pseudogene"; transcript_name "RP23-16D18.14-001"; exon_number 2; exon_id "OTTMUSE00000163764.3"; tag "RNA_Seq_supported_partial"; protein_id "OTTMUSP00000079117.1";
chr2	havana	exon	85762080	85762100	.	-	.	gene_id "OTTMUSG00000013553.4"; transcript_id "OTTMUST00000156148.1"; gene_type "protein_coding"; gene_name "Olfr1012"; transcript_type "protein_coding"; transcript_name "RP23-16D18.15-002"; exon_number 1; exon_id "OTTMUSE00000779658.1"; tag "RNA_Seq_supported_partial"; protein_id "OTTMUSP00000081475.1";
chr2	havana	exon	85761028	85761081	.	-	.	gene_id "OTTMUSG00000013553.4"; transcript_id "OTTMUST00000156148.1"; gene_type "protein_coding"; gene_name "Olfr1012"; transcript_type "protein_coding"; transcript_name "RP23-16D18.15-002"; exon_number 2; exon_id "OTTMUSE00000779660.1"; tag "RNA_Seq_supported_partial"; protein_id "OTTMUSP00000081475.1";
chr2	havana	exon	85757353	85760392	.	-	.	gene_id "OTTMUSG00000013553.4"; transcript_id "OTTMUST00000156148.1"; gene_type "protein_coding"; gene_name "Olfr1012"; transcript_type "protein_coding"; transcript_name "RP23-16D18.15-002"; exon_number 3; exon_id "OTTMUSE00000779661.1"; tag "RNA_Seq_supported_partial"; protein_id "OTTMUSP00000081475.1";
chr2	havana	CDS	85759442	85760374	.	-	0	gene_id "OTTMUSG00000013553.4"; transcript_id "OTTMUST00000156148.1"; gene_type "protein_coding"; gene_name "Olfr1012"; transcript_type "protein_coding"; transcript_name "RP23-16D18.15-002"; exon_number 3; exon_id "OTTMUSE00000779661.1"; tag "RNA_Seq_supported_partial"; protein_id "OTTMUSP00000081475.1";
chr2	havana	start_codon	85760372	85760374	.	-	0	gene_id "OTTMUSG00000013553.4"; transcript_id "OTTMUST00000156148.1"; gene_type "protein_coding"; gene_name "Olfr1012"; transcript_type "protein_coding"; transcript_name "RP23-16D18.15-002"; exon_number 3; exon_id "OTTMUSE00000779661.1"; tag "RNA_Seq_supported_partial"; protein_id "OTTMUSP00000081475.1";
chr2	havana	stop_codon	85759439	85759441	.	-	0	gene_id "OTTMUSG00000013553.4"; transcript_id "OTTMUST00000156148.1"; gene_type "protein_coding"; gene_name "Olfr1012"; transcript_type "protein_coding"; transcript_name "RP23-16D18.15-002"; exon_number 3; exon_id "OTTMUSE00000779661.1"; tag "RNA_Seq_supported_partial"; protein_id "OTTMUSP00000081475.1";
chr2	havana	UTR	85762080	85762100	.	-	.	gene_id "OTTMUSG00000013553.4"; transcript_id "OTTMUST00000156148.1"; gene_type "protein_coding"; gene_name "Olfr1012"; transcript_type "protein_coding"; transcript_name "RP23-16D18.15-002"; exon_number 1; exon_id "OTTMUSE00000779658.1"; tag "RNA_Seq_supported_partial"; protein_id "OTTMUSP00000081475.1";
chr2	havana	UTR	85761028	85761081	.	-	.	gene_id "OTTMUSG00000013553.4"; transcript_id "OTTMUST00000156148.1"; gene_type "protein_coding"; gene_name "Olfr1012"; transcript_type "protein_coding"; transcript_name "RP23-16D18.15-002"; exon_number 2; exon_id "OTTMUSE00000779660.1"; tag "RNA_Seq_supported_partial"; protein_id "OTTMUSP00000081475.1";
chr2	havana	UTR	85757353	85759441	.	-	.	gene_id "OTTMUSG00000013553.4"; transcript_id "OTTMUST00000156148.1"; gene_type "protein_coding"; gene_name "Olfr1012"; transcript_type "protein_coding"; transcript_name "RP23-16D18.15-002"; exon_number 3; exon_id "OTTMUSE00000779661.1"; tag "RNA_Seq_supported_partial"; protein_id "OTTMUSP00000081475.1";
chr2	havana	UTR	85760375	85760392	.	-	.	gene_id "OTTMUSG00000013553.4"; transcript_id "OTTMUST00000156148.1"; gene_type "protein_coding"; gene_name "Olfr1012"; transcript_type "protein_coding"; transcript_name "RP23-16D18.15-002"; exon_number 3; exon_id "OTTMUSE00000779661.1"; tag "RNA_Seq_supported_partial"; protein_id "OTTMUSP00000081475.1";
chr2	havana	exon	85762731	85762766	.	-	.	gene_id "OTTMUSG00000013553.4"; transcript_id "OTTMUST00000032688.4"; gene_type "protein_coding"; gene_name "Olfr1012"; transcript_type "protein_coding"; transcript_name "RP23-16D18.15-001"; exon_number 1; exon_id "OTTMUSE00000779662.1"; tag "RNA_Seq_supported_partial"; protein_id "OTTMUSP00000081476.1";
chr2	havana	exon	85757353	85760392	.	-	.	gene_id "OTTMUSG00000013553.4"; transcript_id "OTTMUST00000032688.4"; gene_type "protein_coding"; gene_name "Olfr1012"; transcript_type "protein_coding"; transcript_name "RP23-16D18.15-001"; exon_number 2; exon_id "OTTMUSE00000779661.1"; tag "RNA_Seq_supported_partial"; protein_id "OTTMUSP00000081476.1";
chr2	havana	CDS	85759442	85760374	.	-	0	gene_id "OTTMUSG00000013553.4"; transcript_id "OTTMUST00000032688.4"; gene_type "protein_coding"; gene_name "Olfr1012"; transcript_type "protein_coding"; transcript_name "RP23-16D18.15-001"; exon_number 2; exon_id "OTTMUSE00000779661.1"; tag "RNA_Seq_supported_partial"; protein_id "OTTMUSP00000081476.1";
chr2	havana	start_codon	85760372	85760374	.	-	0	gene_id "OTTMUSG00000013553.4"; transcript_id "OTTMUST00000032688.4"; gene_type "protein_coding"; gene_name "Olfr1012"; transcript_type "protein_coding"; transcript_name "RP23-16D18.15-001"; exon_number 2; exon_id "OTTMUSE00000779661.1"; tag "RNA_Seq_supported_partial"; protein_id "OTTMUSP00000081476.1";
chr2	havana	stop_codon	85759439	85759441	.	-	0	gene_id "OTTMUSG00000013553.4"; transcript_id "OTTMUST00000032688.4"; gene_type "protein_coding"; gene_name "Olfr1012"; transcript_type "protein_coding"; transcript_name "RP23-16D18.15-001"; exon_number 2; exon_id "OTTMUSE00000779661.1"; tag "RNA_Seq_supported_partial"; protein_id "OTTMUSP00000081476.1";
chr2	havana	UTR	85762731	85762766	.	-	.	gene_id "OTTMUSG00000013553.4"; transcript_id "OTTMUST00000032688.4"; gene_type "protein_coding"; gene_name "Olfr1012"; transcript_type "protein_coding"; transcript_name "RP23-16D18.15-001"; exon_number 1; exon_id "OTTMUSE00000779662.1"; tag "RNA_Seq_supported_partial"; protein_id "OTTMUSP00000081476.1";
chr2	havana	UTR	85757353	85759441	.	-	.	gene_id "OTTMUSG00000013553.4"; transcript_id "OTTMUST00000032688.4"; gene_type "protein_coding"; gene_name "Olfr1012"; transcript_type "protein_coding"; transcript_name "RP23-16D18.15-001"; exon_number 2; exon_id "OTTMUSE00000779661.1"; tag "RNA_Seq_supported_partial"; protein_id "OTTMUSP00000081476.1";
chr2	havana	UTR	85760375	85760392	.	-	.	gene_id "OTTMUSG00000013553.4"; transcript_id "OTTMUST00000032688.4"; gene_type "protein_coding"; gene_name "Olfr1012"; transcript_type "protein_coding"; transcript_name "RP23-16D18.15-001"; exon_number 2; exon_id "OTTMUSE00000779661.1"; tag "RNA_Seq_supported_partial"; protein_id "OTTMUSP00000081476.1";
chr2	havana	exon	85767098	85767158	.	+	.	gene_id "OTTMUSG00000013557.8"; transcript_id "OTTMUST00000032692.5"; gene_type "protein_coding"; gene_name "Olfr1013"; transcript_type "protein_coding"; transcript_name "RP23-60G16.4-001"; exon_number 1; exon_id "OTTMUSE00000777340.1"; tag "RNA_Seq_supported_partial"; protein_id "OTTMUSP00000080787.1";
chr2	havana	exon	85769786	85774649	.	+	.	gene_id "OTTMUSG00000013557.8"; transcript_id "OTTMUST00000032692.5"; gene_type "protein_coding"; gene_name "Olfr1013"; transcript_type "protein_coding"; transcript_name "RP23-60G16.4-001"; exon_number 2; exon_id "OTTMUSE00000777342.2"; tag "RNA_Seq_supported_partial"; protein_id "OTTMUSP00000080787.1";
chr2	havana	CDS	85769803	85770717	.	+	0	gene_id "OTTMUSG00000013557.8"; transcript_id "OTTMUST00000032692.5"; gene_type "protein_coding"; gene_name "Olfr1013"; transcript_type "protein_coding"; transcript_name "RP23-60G16.4-001"; exon_number 2; exon_id "OTTMUSE00000777342.2"; tag "RNA_Seq_supported_partial"; protein_id "OTTMUSP00000080787.1";
chr2	havana	start_codon	85769803	85769805	.	+	0	gene_id "OTTMUSG00000013557.8"; transcript_id "OTTMUST00000032692.5"; gene_type "protein_coding"; gene_name "Olfr1013"; transcript_type "protein_coding"; transcript_name "RP23-60G16.4-001"; exon_number 2; exon_id "OTTMUSE00000777342.2"; tag "RNA_Seq_supported_partial"; protein_id "OTTMUSP00000080787.1";
chr2	havana	stop_codon	85770718	85770720	.	+	0	gene_id "OTTMUSG00000013557.8"; transcript_id "OTTMUST00000032692.5"; gene_type "protein_coding"; gene_name "Olfr1013"; transcript_type "protein_coding"; transcript_name "RP23-60G16.4-001"; exon_number 2; exon_id "OTTMUSE00000777342.2"; tag "RNA_Seq_supported_partial"; protein_id "OTTMUSP00000080787.1";
chr2	havana	UTR	85767098	85767158	.	+	.	gene_id "OTTMUSG00000013557.8"; transcript_id "OTTMUST00000032692.5"; gene_type "protein_coding"; gene_name "Olfr1013"; transcript_type "protein_coding"; transcript_name "RP23-60G16.4-001"; exon_number 1; exon_id "OTTMUSE00000777340.1"; tag "RNA_Seq_supported_partial"; protein_id "OTTMUSP00000080787.1";
chr2	havana	UTR	85769786	85769802	.	+	.	gene_id "OTTMUSG00000013557.8"; transcript_id "OTTMUST00000032692.5"; gene_type "protein_coding"; gene_name "Olfr1013"; transcript_type "protein_coding"; transcript_name "RP23-60G16.4-001"; exon_number 2; exon_id "OTTMUSE00000777342.2"; tag "RNA_Seq_supported_partial"; protein_id "OTTMUSP00000080787.1";
chr2	havana	UTR	85770718	85774649	.	+	.	gene_id "OTTMUSG00000013557.8"; transcript_id "OTTMUST00000032692.5"; gene_type "protein_coding"; gene_name "Olfr1013"; transcript_type "protein_coding"; transcript_name "RP23-60G16.4-001"; exon_number 2; exon_id "OTTMUSE00000777342.2"; tag "RNA_Seq_supported_partial"; protein_id "OTTMUSP00000080787.1";
chr2	havana	exon	85772713	85772752	.	+	.	gene_id "OTTMUSG00000013554.4"; transcript_id "OTTMUST00000032689.4"; gene_type "protein_coding"; gene_name "Olfr1014"; transcript_type "protein_coding"; transcript_name "RP23-60G16.2-001"; exon_number 1; exon_id "OTTMUSE00000766494.1"; tag "RNA_Seq_supported_partial"; protein_id "OTTMUSP00000014540.1";
chr2	havana	exon	85776568	85778974	.	+	.	gene_id "OTTMUSG00000013554.4"; transcript_id "OTTMUST00000032689.4"; gene_type "protein_coding"; gene_name "Olfr1014"; transcript_type "protein_coding"; transcript_name "RP23-60G16.2-001"; exon_number 2; exon_id "OTTMUSE00000724592.3"; tag "RNA_Seq_supported_partial"; protein_id "OTTMUSP00000014540.1";
chr2	havana	CDS	85776586	85777500	.	+	0	gene_id "OTTMUSG00000013554.4"; transcript_id "OTTMUST00000032689.4"; gene_type "protein_coding"; gene_name "Olfr1014"; transcript_type "protein_coding"; transcript_name "RP23-60G16.2-001"; exon_number 2; exon_id "OTTMUSE00000724592.3"; tag "RNA_Seq_supported_partial"; protein_id "OTTMUSP00000014540.1";
chr2	havana	start_codon	85776586	85776588	.	+	0	gene_id "OTTMUSG00000013554.4"; transcript_id "OTTMUST00000032689.4"; gene_type "protein_coding"; gene_name "Olfr1014"; transcript_type "protein_coding"; transcript_name "RP23-60G16.2-001"; exon_number 2; exon_id "OTTMUSE00000724592.3"; tag "RNA_Seq_supported_partial"; protein_id "OTTMUSP00000014540.1";
chr2	havana	stop_codon	85777501	85777503	.	+	0	gene_id "OTTMUSG00000013554.4"; transcript_id "OTTMUST00000032689.4"; gene_type "protein_coding"; gene_name "Olfr1014"; transcript_type "protein_coding"; transcript_name "RP23-60G16.2-001"; exon_number 2; exon_id "OTTMUSE00000724592.3"; tag "RNA_Seq_supported_partial"; protein_id "OTTMUSP00000014540.1";
chr2	havana	UTR	85772713	85772752	.	+	.	gene_id "OTTMUSG00000013554.4"; transcript_id "OTTMUST00000032689.4"; gene_type "protein_coding"; gene_name "Olfr1014"; transcript_type "protein_coding"; transcript_name "RP23-60G16.2-001"; exon_number 1; exon_id "OTTMUSE00000766494.1"; tag "RNA_Seq_supported_partial"; protein_id "OTTMUSP00000014540.1";
chr2	havana	UTR	85776568	85776585	.	+	.	gene_id "OTTMUSG00000013554.4"; transcript_id "OTTMUST00000032689.4"; gene_type "protein_coding"; gene_name "Olfr1014"; transcript_type "protein_coding"; transcript_name "RP23-60G16.2-001"; exon_number 2; exon_id "OTTMUSE00000724592.3"; tag "RNA_Seq_supported_partial"; protein_id "OTTMUSP00000014540.1";
chr2	havana	UTR	85777501	85778974	.	+	.	gene_id "OTTMUSG00000013554.4"; transcript_id "OTTMUST00000032689.4"; gene_type "protein_coding"; gene_name "Olfr1014"; transcript_type "protein_coding"; transcript_name "RP23-60G16.2-001"; exon_number 2; exon_id "OTTMUSE00000724592.3"; tag "RNA_Seq_supported_partial"; protein_id "OTTMUSP00000014540.1";
chr2	havana	exon	85777918	85778146	.	+	.	gene_id "OTTMUSG00000062703.1"; transcript_id "OTTMUST00000152719.1"; gene_type "unprocessed_pseudogene"; gene_name "RP23-60G16.3"; transcript_type "unprocessed_pseudogene"; transcript_name "RP23-60G16.3-001"; exon_number 1; exon_id "OTTMUSE00000766777.1";
chr2	havana	exon	85782017	85782096	.	+	.	gene_id "OTTMUSG00000013551.4"; transcript_id "OTTMUST00000155343.1"; gene_type "protein_coding"; gene_name "Olfr1015"; transcript_type "processed_transcript"; transcript_name "RP23-384L16.1-002"; exon_number 1; exon_id "OTTMUSE00000776476.1"; tag "RNA_Seq_supported_partial";
chr2	havana	exon	85785523	85787812	.	+	.	gene_id "OTTMUSG00000013551.4"; transcript_id "OTTMUST00000155343.1"; gene_type "protein_coding"; gene_name "Olfr1015"; transcript_type "processed_transcript"; transcript_name "RP23-384L16.1-002"; exon_number 2; exon_id "OTTMUSE00000776473.1"; tag "RNA_Seq_supported_partial";
chr2	havana	exon	85782021	85782096	.	+	.	gene_id "OTTMUSG00000013551.4"; transcript_id "OTTMUST00000032686.4"; gene_type "protein_coding"; gene_name "Olfr1015"; transcript_type "protein_coding"; transcript_name "RP23-384L16.1-001"; exon_number 1; exon_id "OTTMUSE00000776475.1"; tag "RNA_Seq_supported_partial"; protein_id "OTTMUSP00000080514.1";
chr2	havana	exon	85785410	85787812	.	+	.	gene_id "OTTMUSG00000013551.4"; transcript_id "OTTMUST00000032686.4"; gene_type "protein_coding"; gene_name "Olfr1015"; transcript_type "protein_coding"; transcript_name "RP23-384L16.1-001"; exon_number 2; exon_id "OTTMUSE00000776474.1"; tag "RNA_Seq_supported_partial"; protein_id "OTTMUSP00000080514.1";
chr2	havana	CDS	85785513	85786448	.	+	0	gene_id "OTTMUSG00000013551.4"; transcript_id "OTTMUST00000032686.4"; gene_type "protein_coding"; gene_name "Olfr1015"; transcript_type "protein_coding"; transcript_name "RP23-384L16.1-001"; exon_number 2; exon_id "OTTMUSE00000776474.1"; tag "RNA_Seq_supported_partial"; protein_id "OTTMUSP00000080514.1";
chr2	havana	start_codon	85785513	85785515	.	+	0	gene_id "OTTMUSG00000013551.4"; transcript_id "OTTMUST00000032686.4"; gene_type "protein_coding"; gene_name "Olfr1015"; transcript_type "protein_coding"; transcript_name "RP23-384L16.1-001"; exon_number 2; exon_id "OTTMUSE00000776474.1"; tag "RNA_Seq_supported_partial"; protein_id "OTTMUSP00000080514.1";
chr2	havana	stop_codon	85786449	85786451	.	+	0	gene_id "OTTMUSG00000013551.4"; transcript_id "OTTMUST00000032686.4"; gene_type "protein_coding"; gene_name "Olfr1015"; transcript_type "protein_coding"; transcript_name "RP23-384L16.1-001"; exon_number 2; exon_id "OTTMUSE00000776474.1"; tag "RNA_Seq_supported_partial"; protein_id "OTTMUSP00000080514.1";
chr2	havana	UTR	85782021	85782096	.	+	.	gene_id "OTTMUSG00000013551.4"; transcript_id "OTTMUST00000032686.4"; gene_type "protein_coding"; gene_name "Olfr1015"; transcript_type "protein_coding"; transcript_name "RP23-384L16.1-001"; exon_number 1; exon_id "OTTMUSE00000776475.1"; tag "RNA_Seq_supported_partial"; protein_id "OTTMUSP00000080514.1";
chr2	havana	UTR	85785410	85785512	.	+	.	gene_id "OTTMUSG00000013551.4"; transcript_id "OTTMUST00000032686.4"; gene_type "protein_coding"; gene_name "Olfr1015"; transcript_type "protein_coding"; transcript_name "RP23-384L16.1-001"; exon_number 2; exon_id "OTTMUSE00000776474.1"; tag "RNA_Seq_supported_partial"; protein_id "OTTMUSP00000080514.1";
chr2	havana	UTR	85786449	85787812	.	+	.	gene_id "OTTMUSG00000013551.4"; transcript_id "OTTMUST00000032686.4"; gene_type "protein_coding"; gene_name "Olfr1015"; transcript_type "protein_coding"; transcript_name "RP23-384L16.1-001"; exon_number 2; exon_id "OTTMUSE00000776474.1"; tag "RNA_Seq_supported_partial"; protein_id "OTTMUSP00000080514.1";
chr2	havana	exon	85802516	85802544	.	-	.	gene_id "OTTMUSG00000013559.5"; transcript_id "OTTMUST00000032694.5"; gene_type "protein_coding"; gene_name "Olfr1016"; transcript_type "protein_coding"; transcript_name "RP23-384L16.2-001"; exon_number 1; exon_id "OTTMUSE00000779663.1"; tag "RNA_Seq_supported_partial"; protein_id "OTTMUSP00000014544.1";
chr2	havana	exon	85797618	85800326	.	-	.	gene_id "OTTMUSG00000013559.5"; transcript_id "OTTMUST00000032694.5"; gene_type "protein_coding"; gene_name "Olfr1016"; transcript_type "protein_coding"; transcript_name "RP23-384L16.2-001"; exon_number 2; exon_id "OTTMUSE00000724596.3"; tag "RNA_Seq_supported_partial"; protein_id "OTTMUSP00000014544.1";
chr2	havana	CDS	85799342	85800268	.	-	0	gene_id "OTTMUSG00000013559.5"; transcript_id "OTTMUST00000032694.5"; gene_type "protein_coding"; gene_name "Olfr1016"; transcript_type "protein_coding"; transcript_name "RP23-384L16.2-001"; exon_number 2; exon_id "OTTMUSE00000724596.3"; tag "RNA_Seq_supported_partial"; protein_id "OTTMUSP00000014544.1";
chr2	havana	start_codon	85800266	85800268	.	-	0	gene_id "OTTMUSG00000013559.5"; transcript_id "OTTMUST00000032694.5"; gene_type "protein_coding"; gene_name "Olfr1016"; transcript_type "protein_coding"; transcript_name "RP23-384L16.2-001"; exon_number 2; exon_id "OTTMUSE00000724596.3"; tag "RNA_Seq_supported_partial"; protein_id "OTTMUSP00000014544.1";
chr2	havana	stop_codon	85799339	85799341	.	-	0	gene_id "OTTMUSG00000013559.5"; transcript_id "OTTMUST00000032694.5"; gene_type "protein_coding"; gene_name "Olfr1016"; transcript_type "protein_coding"; transcript_name "RP23-384L16.2-001"; exon_number 2; exon_id "OTTMUSE00000724596.3"; tag "RNA_Seq_supported_partial"; protein_id "OTTMUSP00000014544.1";
chr2	havana	UTR	85802516	85802544	.	-	.	gene_id "OTTMUSG00000013559.5"; transcript_id "OTTMUST00000032694.5"; gene_type "protein_coding"; gene_name "Olfr1016"; transcript_type "protein_coding"; transcript_name "RP23-384L16.2-001"; exon_number 1; exon_id "OTTMUSE00000779663.1"; tag "RNA_Seq_supported_partial"; protein_id "OTTMUSP00000014544.1";
chr2	havana	UTR	85797618	85799341	.	-	.	gene_id "OTTMUSG00000013559.5"; transcript_id "OTTMUST00000032694.5"; gene_type "protein_coding"; gene_name "Olfr1016"; transcript_type "protein_coding"; transcript_name "RP23-384L16.2-001"; exon_number 2; exon_id "OTTMUSE00000724596.3"; tag "RNA_Seq_supported_partial"; protein_id "OTTMUSP00000014544.1";
chr2	havana	UTR	85800269	85800326	.	-	.	gene_id "OTTMUSG00000013559.5"; transcript_id "OTTMUST00000032694.5"; gene_type "protein_coding"; gene_name "Olfr1016"; transcript_type "protein_coding"; transcript_name "RP23-384L16.2-001"; exon_number 2; exon_id "OTTMUSE00000724596.3"; tag "RNA_Seq_supported_partial"; protein_id "OTTMUSP00000014544.1";
chr2	havana	exon	85802516	85802544	.	-	.	gene_id "OTTMUSG00000013559.5"; transcript_id "OTTMUST00000152720.3"; gene_type "protein_coding"; gene_name "Olfr1016"; transcript_type "protein_coding"; transcript_name "RP23-384L16.2-002"; exon_number 1; exon_id "OTTMUSE00000779663.1"; tag "alternative_5_UTR"; tag "RNA_Seq_supported_partial"; protein_id "OTTMUSP00000079144.2";
chr2	havana	exon	85797618	85800286	.	-	.	gene_id "OTTMUSG00000013559.5"; transcript_id "OTTMUST00000152720.3"; gene_type "protein_coding"; gene_name "Olfr1016"; transcript_type "protein_coding"; transcript_name "RP23-384L16.2-002"; exon_number 2; exon_id "OTTMUSE00000766779.2"; tag "alternative_5_UTR"; tag "RNA_Seq_supported_partial"; protein_id "OTTMUSP00000079144.2";
chr2	havana	CDS	85799342	85800268	.	-	0	gene_id "OTTMUSG00000013559.5"; transcript_id "OTTMUST00000152720.3"; gene_type "protein_coding"; gene_name "Olfr1016"; transcript_type "protein_coding"; transcript_name "RP23-384L16.2-002"; exon_number 2; exon_id "OTTMUSE00000766779.2"; tag "alternative_5_UTR"; tag "RNA_Seq_supported_partial"; protein_id "OTTMUSP00000079144.2";
chr2	havana	start_codon	85800266	85800268	.	-	0	gene_id "OTTMUSG00000013559.5"; transcript_id "OTTMUST00000152720.3"; gene_type "protein_coding"; gene_name "Olfr1016"; transcript_type "protein_coding"; transcript_name "RP23-384L16.2-002"; exon_number 2; exon_id "OTTMUSE00000766779.2"; tag "alternative_5_UTR"; tag "RNA_Seq_supported_partial"; protein_id "OTTMUSP00000079144.2";
chr2	havana	stop_codon	85799339	85799341	.	-	0	gene_id "OTTMUSG00000013559.5"; transcript_id "OTTMUST00000152720.3"; gene_type "protein_coding"; gene_name "Olfr1016"; transcript_type "protein_coding"; transcript_name "RP23-384L16.2-002"; exon_number 2; exon_id "OTTMUSE00000766779.2"; tag "alternative_5_UTR"; tag "RNA_Seq_supported_partial"; protein_id "OTTMUSP00000079144.2";
chr2	havana	UTR	85802516	85802544	.	-	.	gene_id "OTTMUSG00000013559.5"; transcript_id "OTTMUST00000152720.3"; gene_type "protein_coding"; gene_name "Olfr1016"; transcript_type "protein_coding"; transcript_name "RP23-384L16.2-002"; exon_number 1; exon_id "OTTMUSE00000779663.1"; tag "alternative_5_UTR"; tag "RNA_Seq_supported_partial"; protein_id "OTTMUSP00000079144.2";
chr2	havana	UTR	85797618	85799341	.	-	.	gene_id "OTTMUSG00000013559.5"; transcript_id "OTTMUST00000152720.3"; gene_type "protein_coding"; gene_name "Olfr1016"; transcript_type "protein_coding"; transcript_name "RP23-384L16.2-002"; exon_number 2; exon_id "OTTMUSE00000766779.2"; tag "alternative_5_UTR"; tag "RNA_Seq_supported_partial"; protein_id "OTTMUSP00000079144.2";
chr2	havana	UTR	85800269	85800286	.	-	.	gene_id "OTTMUSG00000013559.5"; transcript_id "OTTMUST00000152720.3"; gene_type "protein_coding"; gene_name "Olfr1016"; transcript_type "protein_coding"; transcript_name "RP23-384L16.2-002"; exon_number 2; exon_id "OTTMUSE00000766779.2"; tag "alternative_5_UTR"; tag "RNA_Seq_supported_partial"; protein_id "OTTMUSP00000079144.2";
chr2	havana	exon	85808317	85808980	.	-	.	gene_id "OTTMUSG00000013552.2"; transcript_id "OTTMUST00000032687.2"; gene_type "unprocessed_pseudogene"; gene_name "Olfr1017-ps1"; transcript_type "unprocessed_pseudogene"; transcript_name "RP23-384L16.4-001"; exon_number 1; exon_id "OTTMUSE00000163761.2";
chr2	havana	exon	85818479	85818556	.	+	.	gene_id "OTTMUSG00000013550.4"; transcript_id "OTTMUST00000032685.4"; gene_type "protein_coding"; gene_name "Olfr1018"; transcript_type "protein_coding"; transcript_name "RP23-384L16.5-001"; exon_number 1; exon_id "OTTMUSE00000776477.1"; tag "RNA_Seq_supported_partial"; protein_id "OTTMUSP00000080515.1";
chr2	havana	exon	85821114	85824221	.	+	.	gene_id "OTTMUSG00000013550.4"; transcript_id "OTTMUST00000032685.4"; gene_type "protein_coding"; gene_name "Olfr1018"; transcript_type "protein_coding"; transcript_name "RP23-384L16.5-001"; exon_number 2; exon_id "OTTMUSE00000776478.1"; tag "RNA_Seq_supported_partial"; protein_id "OTTMUSP00000080515.1";
chr2	havana	CDS	85822973	85823905	.	+	0	gene_id "OTTMUSG00000013550.4"; transcript_id "OTTMUST00000032685.4"; gene_type "protein_coding"; gene_name "Olfr1018"; transcript_type "protein_coding"; transcript_name "RP23-384L16.5-001"; exon_number 2; exon_id "OTTMUSE00000776478.1"; tag "RNA_Seq_supported_partial"; protein_id "OTTMUSP00000080515.1";
chr2	havana	start_codon	85822973	85822975	.	+	0	gene_id "OTTMUSG00000013550.4"; transcript_id "OTTMUST00000032685.4"; gene_type "protein_coding"; gene_name "Olfr1018"; transcript_type "protein_coding"; transcript_name "RP23-384L16.5-001"; exon_number 2; exon_id "OTTMUSE00000776478.1"; tag "RNA_Seq_supported_partial"; protein_id "OTTMUSP00000080515.1";
chr2	havana	stop_codon	85823906	85823908	.	+	0	gene_id "OTTMUSG00000013550.4"; transcript_id "OTTMUST00000032685.4"; gene_type "protein_coding"; gene_name "Olfr1018"; transcript_type "protein_coding"; transcript_name "RP23-384L16.5-001"; exon_number 2; exon_id "OTTMUSE00000776478.1"; tag "RNA_Seq_supported_partial"; protein_id "OTTMUSP00000080515.1";
chr2	havana	UTR	85818479	85818556	.	+	.	gene_id "OTTMUSG00000013550.4"; transcript_id "OTTMUST00000032685.4"; gene_type "protein_coding"; gene_name "Olfr1018"; transcript_type "protein_coding"; transcript_name "RP23-384L16.5-001"; exon_number 1; exon_id "OTTMUSE00000776477.1"; tag "RNA_Seq_supported_partial"; protein_id "OTTMUSP00000080515.1";
chr2	havana	UTR	85821114	85822972	.	+	.	gene_id "OTTMUSG00000013550.4"; transcript_id "OTTMUST00000032685.4"; gene_type "protein_coding"; gene_name "Olfr1018"; transcript_type "protein_coding"; transcript_name "RP23-384L16.5-001"; exon_number 2; exon_id "OTTMUSE00000776478.1"; tag "RNA_Seq_supported_partial"; protein_id "OTTMUSP00000080515.1";
chr2	havana	UTR	85823906	85824221	.	+	.	gene_id "OTTMUSG00000013550.4"; transcript_id "OTTMUST00000032685.4"; gene_type "protein_coding"; gene_name "Olfr1018"; transcript_type "protein_coding"; transcript_name "RP23-384L16.5-001"; exon_number 2; exon_id "OTTMUSE00000776478.1"; tag "RNA_Seq_supported_partial"; protein_id "OTTMUSP00000080515.1";
chr2	havana	exon	85845288	85845483	.	-	.	gene_id "OTTMUSG00000013590.3"; transcript_id "OTTMUST00000032726.3"; gene_type "protein_coding"; gene_name "Olfr1019"; transcript_type "protein_coding"; transcript_name "RP23-384L16.6-001"; exon_number 1; exon_id "OTTMUSE00000776644.1"; tag "RNA_Seq_supported_partial"; protein_id "OTTMUSP00000080581.1";
chr2	havana	exon	85844196	85844301	.	-	.	gene_id "OTTMUSG00000013590.3"; transcript_id "OTTMUST00000032726.3"; gene_type "protein_coding"; gene_name "Olfr1019"; transcript_type "protein_coding"; transcript_name "RP23-384L16.6-001"; exon_number 2; exon_id "OTTMUSE00000776646.1"; tag "RNA_Seq_supported_partial"; protein_id "OTTMUSP00000080581.1";
chr2	havana	exon	85843239	85843336	.	-	.	gene_id "OTTMUSG00000013590.3"; transcript_id "OTTMUST00000032726.3"; gene_type "protein_coding"; gene_name "Olfr1019"; transcript_type "protein_coding"; transcript_name "RP23-384L16.6-001"; exon_number 3; exon_id "OTTMUSE00000776643.1"; tag "RNA_Seq_supported_partial"; protein_id "OTTMUSP00000080581.1";
chr2	havana	exon	85839621	85842251	.	-	.	gene_id "OTTMUSG00000013590.3"; transcript_id "OTTMUST00000032726.3"; gene_type "protein_coding"; gene_name "Olfr1019"; transcript_type "protein_coding"; transcript_name "RP23-384L16.6-001"; exon_number 4; exon_id "OTTMUSE00000776645.1"; tag "RNA_Seq_supported_partial"; protein_id "OTTMUSP00000080581.1";
chr2	havana	CDS	85840860	85841789	.	-	0	gene_id "OTTMUSG00000013590.3"; transcript_id "OTTMUST00000032726.3"; gene_type "protein_coding"; gene_name "Olfr1019"; transcript_type "protein_coding"; transcript_name "RP23-384L16.6-001"; exon_number 4; exon_id "OTTMUSE00000776645.1"; tag "RNA_Seq_supported_partial"; protein_id "OTTMUSP00000080581.1";
chr2	havana	start_codon	85841787	85841789	.	-	0	gene_id "OTTMUSG00000013590.3"; transcript_id "OTTMUST00000032726.3"; gene_type "protein_coding"; gene_name "Olfr1019"; transcript_type "protein_coding"; transcript_name "RP23-384L16.6-001"; exon_number 4; exon_id "OTTMUSE00000776645.1"; tag "RNA_Seq_supported_partial"; protein_id "OTTMUSP00000080581.1";
chr2	havana	stop_codon	85840857	85840859	.	-	0	gene_id "OTTMUSG00000013590.3"; transcript_id "OTTMUST00000032726.3"; gene_type "protein_coding"; gene_name "Olfr1019"; transcript_type "protein_coding"; transcript_name "RP23-384L16.6-001"; exon_number 4; exon_id "OTTMUSE00000776645.1"; tag "RNA_Seq_supported_partial"; protein_id "OTTMUSP00000080581.1";
chr2	havana	UTR	85845288	85845483	.	-	.	gene_id "OTTMUSG00000013590.3"; transcript_id "OTTMUST00000032726.3"; gene_type "protein_coding"; gene_name "Olfr1019"; transcript_type "protein_coding"; transcript_name "RP23-384L16.6-001"; exon_number 1; exon_id "OTTMUSE00000776644.1"; tag "RNA_Seq_supported_partial"; protein_id "OTTMUSP00000080581.1";
chr2	havana	UTR	85844196	85844301	.	-	.	gene_id "OTTMUSG00000013590.3"; transcript_id "OTTMUST00000032726.3"; gene_type "protein_coding"; gene_name "Olfr1019"; transcript_type "protein_coding"; transcript_name "RP23-384L16.6-001"; exon_number 2; exon_id "OTTMUSE00000776646.1"; tag "RNA_Seq_supported_partial"; protein_id "OTTMUSP00000080581.1";
chr2	havana	UTR	85843239	85843336	.	-	.	gene_id "OTTMUSG00000013590.3"; transcript_id "OTTMUST00000032726.3"; gene_type "protein_coding"; gene_name "Olfr1019"; transcript_type "protein_coding"; transcript_name "RP23-384L16.6-001"; exon_number 3; exon_id "OTTMUSE00000776643.1"; tag "RNA_Seq_supported_partial"; protein_id "OTTMUSP00000080581.1";
chr2	havana	UTR	85839621	85840859	.	-	.	gene_id "OTTMUSG00000013590.3"; transcript_id "OTTMUST00000032726.3"; gene_type "protein_coding"; gene_name "Olfr1019"; transcript_type "protein_coding"; transcript_name "RP23-384L16.6-001"; exon_number 4; exon_id "OTTMUSE00000776645.1"; tag "RNA_Seq_supported_partial"; protein_id "OTTMUSP00000080581.1";
chr2	havana	UTR	85841790	85842251	.	-	.	gene_id "OTTMUSG00000013590.3"; transcript_id "OTTMUST00000032726.3"; gene_type "protein_coding"; gene_name "Olfr1019"; transcript_type "protein_coding"; transcript_name "RP23-384L16.6-001"; exon_number 4; exon_id "OTTMUSE00000776645.1"; tag "RNA_Seq_supported_partial"; protein_id "OTTMUSP00000080581.1";
chr2	havana	exon	85847030	85847328	.	+	.	gene_id "OTTMUSG00000013586.5"; transcript_id "OTTMUST00000152721.3"; gene_type "protein_coding"; gene_name "Olfr1020"; transcript_type "protein_coding"; transcript_name "RP23-384L16.7-002"; exon_number 1; exon_id "OTTMUSE00000776480.1"; tag "alternative_5_UTR"; tag "RNA_Seq_supported_partial"; protein_id "OTTMUSP00000080516.2";
chr2	havana	exon	85849454	85851794	.	+	.	gene_id "OTTMUSG00000013586.5"; transcript_id "OTTMUST00000152721.3"; gene_type "protein_coding"; gene_name "Olfr1020"; transcript_type "protein_coding"; transcript_name "RP23-384L16.7-002"; exon_number 2; exon_id "OTTMUSE00000776479.1"; tag "alternative_5_UTR"; tag "RNA_Seq_supported_partial"; protein_id "OTTMUSP00000080516.2";
chr2	havana	CDS	85849454	85850404	.	+	0	gene_id "OTTMUSG00000013586.5"; transcript_id "OTTMUST00000152721.3"; gene_type "protein_coding"; gene_name "Olfr1020"; transcript_type "protein_coding"; transcript_name "RP23-384L16.7-002"; exon_number 2; exon_id "OTTMUSE00000776479.1"; tag "alternative_5_UTR"; tag "RNA_Seq_supported_partial"; protein_id "OTTMUSP00000080516.2";
chr2	havana	start_codon	85849454	85849456	.	+	0	gene_id "OTTMUSG00000013586.5"; transcript_id "OTTMUST00000152721.3"; gene_type "protein_coding"; gene_name "Olfr1020"; transcript_type "protein_coding"; transcript_name "RP23-384L16.7-002"; exon_number 2; exon_id "OTTMUSE00000776479.1"; tag "alternative_5_UTR"; tag "RNA_Seq_supported_partial"; protein_id "OTTMUSP00000080516.2";
chr2	havana	stop_codon	85850405	85850407	.	+	0	gene_id "OTTMUSG00000013586.5"; transcript_id "OTTMUST00000152721.3"; gene_type "protein_coding"; gene_name "Olfr1020"; transcript_type "protein_coding"; transcript_name "RP23-384L16.7-002"; exon_number 2; exon_id "OTTMUSE00000776479.1"; tag "alternative_5_UTR"; tag "RNA_Seq_supported_partial"; protein_id "OTTMUSP00000080516.2";
chr2	havana	UTR	85847030	85847328	.	+	.	gene_id "OTTMUSG00000013586.5"; transcript_id "OTTMUST00000152721.3"; gene_type "protein_coding"; gene_name "Olfr1020"; transcript_type "protein_coding"; transcript_name "RP23-384L16.7-002"; exon_number 1; exon_id "OTTMUSE00000776480.1"; tag "alternative_5_UTR"; tag "RNA_Seq_supported_partial"; protein_id "OTTMUSP00000080516.2";
chr2	havana	UTR	85850405	85851794	.	+	.	gene_id "OTTMUSG00000013586.5"; transcript_id "OTTMUST00000152721.3"; gene_type "protein_coding"; gene_name "Olfr1020"; transcript_type "protein_coding"; transcript_name "RP23-384L16.7-002"; exon_number 2; exon_id "OTTMUSE00000776479.1"; tag "alternative_5_UTR"; tag "RNA_Seq_supported_partial"; protein_id "OTTMUSP00000080516.2";
chr2	havana	exon	85849420	85850498	.	+	.	gene_id "OTTMUSG00000013586.5"; transcript_id "OTTMUST00000032722.3"; gene_type "protein_coding"; gene_name "Olfr1020"; transcript_type "protein_coding"; transcript_name "RP23-384L16.7-001"; exon_number 1; exon_id "OTTMUSE00000724602.2"; protein_id "OTTMUSP00000014568.1";
chr2	havana	CDS	85849454	85850404	.	+	0	gene_id "OTTMUSG00000013586.5"; transcript_id "OTTMUST00000032722.3"; gene_type "protein_coding"; gene_name "Olfr1020"; transcript_type "protein_coding"; transcript_name "RP23-384L16.7-001"; exon_number 1; exon_id "OTTMUSE00000724602.2"; protein_id "OTTMUSP00000014568.1";
chr2	havana	start_codon	85849454	85849456	.	+	0	gene_id "OTTMUSG00000013586.5"; transcript_id "OTTMUST00000032722.3"; gene_type "protein_coding"; gene_name "Olfr1020"; transcript_type "protein_coding"; transcript_name "RP23-384L16.7-001"; exon_number 1; exon_id "OTTMUSE00000724602.2"; protein_id "OTTMUSP00000014568.1";
chr2	havana	stop_codon	85850405	85850407	.	+	0	gene_id "OTTMUSG00000013586.5"; transcript_id "OTTMUST00000032722.3"; gene_type "protein_coding"; gene_name "Olfr1020"; transcript_type "protein_coding"; transcript_name "RP23-384L16.7-001"; exon_number 1; exon_id "OTTMUSE00000724602.2"; protein_id "OTTMUSP00000014568.1";
chr2	havana	UTR	85849420	85849453	.	+	.	gene_id "OTTMUSG00000013586.5"; transcript_id "OTTMUST00000032722.3"; gene_type "protein_coding"; gene_name "Olfr1020"; transcript_type "protein_coding"; transcript_name "RP23-384L16.7-001"; exon_number 1; exon_id "OTTMUSE00000724602.2"; protein_id "OTTMUSP00000014568.1";
chr2	havana	UTR	85850405	85850498	.	+	.	gene_id "OTTMUSG00000013586.5"; transcript_id "OTTMUST00000032722.3"; gene_type "protein_coding"; gene_name "Olfr1020"; transcript_type "protein_coding"; transcript_name "RP23-384L16.7-001"; exon_number 1; exon_id "OTTMUSE00000724602.2"; protein_id "OTTMUSP00000014568.1";
chr2	havana	exon	85858928	85859012	.	+	.	gene_id "OTTMUSG00000013596.2"; transcript_id "OTTMUST00000032732.2"; gene_type "polymorphic_pseudogene"; gene_name "Olfr1021-ps1"; transcript_type "polymorphic_pseudogene"; transcript_name "RP23-384L16.8-001"; exon_number 1; exon_id "OTTMUSE00000766783.1"; protein_id "OTTMUSP00000079146.1";
chr2	havana	exon	85863408	85864364	.	+	.	gene_id "OTTMUSG00000013596.2"; transcript_id "OTTMUST00000032732.2"; gene_type "polymorphic_pseudogene"; gene_name "Olfr1021-ps1"; transcript_type "polymorphic_pseudogene"; transcript_name "RP23-384L16.8-001"; exon_number 2; exon_id "OTTMUSE00000163806.2"; protein_id "OTTMUSP00000079146.1";
chr2	havana	CDS	85863413	85864364	.	+	0	gene_id "OTTMUSG00000013596.2"; transcript_id "OTTMUST00000032732.2"; gene_type "polymorphic_pseudogene"; gene_name "Olfr1021-ps1"; transcript_type "polymorphic_pseudogene"; transcript_name "RP23-384L16.8-001"; exon_number 2; exon_id "OTTMUSE00000163806.2"; protein_id "OTTMUSP00000079146.1";
chr2	havana	start_codon	85863413	85863415	.	+	0	gene_id "OTTMUSG00000013596.2"; transcript_id "OTTMUST00000032732.2"; gene_type "polymorphic_pseudogene"; gene_name "Olfr1021-ps1"; transcript_type "polymorphic_pseudogene"; transcript_name "RP23-384L16.8-001"; exon_number 2; exon_id "OTTMUSE00000163806.2"; protein_id "OTTMUSP00000079146.1";
chr2	havana	UTR	85858928	85859012	.	+	.	gene_id "OTTMUSG00000013596.2"; transcript_id "OTTMUST00000032732.2"; gene_type "polymorphic_pseudogene"; gene_name "Olfr1021-ps1"; transcript_type "polymorphic_pseudogene"; transcript_name "RP23-384L16.8-001"; exon_number 1; exon_id "OTTMUSE00000766783.1"; protein_id "OTTMUSP00000079146.1";
chr2	havana	UTR	85863408	85863412	.	+	.	gene_id "OTTMUSG00000013596.2"; transcript_id "OTTMUST00000032732.2"; gene_type "polymorphic_pseudogene"; gene_name "Olfr1021-ps1"; transcript_type "polymorphic_pseudogene"; transcript_name "RP23-384L16.8-001"; exon_number 2; exon_id "OTTMUSE00000163806.2"; protein_id "OTTMUSP00000079146.1";
chr2	havana	exon	85868594	85869541	.	+	.	gene_id "OTTMUSG00000013587.2"; transcript_id "OTTMUST00000032723.2"; gene_type "protein_coding"; gene_name "Olfr1022"; transcript_type "protein_coding"; transcript_name "RP23-384L16.9-001"; exon_number 1; exon_id "OTTMUSE00000724603.1"; protein_id "OTTMUSP00000014569.1";
chr2	havana	CDS	85868594	85869538	.	+	0	gene_id "OTTMUSG00000013587.2"; transcript_id "OTTMUST00000032723.2"; gene_type "protein_coding"; gene_name "Olfr1022"; transcript_type "protein_coding"; transcript_name "RP23-384L16.9-001"; exon_number 1; exon_id "OTTMUSE00000724603.1"; protein_id "OTTMUSP00000014569.1";
chr2	havana	start_codon	85868594	85868596	.	+	0	gene_id "OTTMUSG00000013587.2"; transcript_id "OTTMUST00000032723.2"; gene_type "protein_coding"; gene_name "Olfr1022"; transcript_type "protein_coding"; transcript_name "RP23-384L16.9-001"; exon_number 1; exon_id "OTTMUSE00000724603.1"; protein_id "OTTMUSP00000014569.1";
chr2	havana	stop_codon	85869539	85869541	.	+	0	gene_id "OTTMUSG00000013587.2"; transcript_id "OTTMUST00000032723.2"; gene_type "protein_coding"; gene_name "Olfr1022"; transcript_type "protein_coding"; transcript_name "RP23-384L16.9-001"; exon_number 1; exon_id "OTTMUSE00000724603.1"; protein_id "OTTMUSP00000014569.1";
chr2	havana	UTR	85869539	85869541	.	+	.	gene_id "OTTMUSG00000013587.2"; transcript_id "OTTMUST00000032723.2"; gene_type "protein_coding"; gene_name "Olfr1022"; transcript_type "protein_coding"; transcript_name "RP23-384L16.9-001"; exon_number 1; exon_id "OTTMUSE00000724603.1"; protein_id "OTTMUSP00000014569.1";
chr2	havana	exon	85885640	85885955	.	+	.	gene_id "OTTMUSG00000013592.4"; transcript_id "OTTMUST00000032728.4"; gene_type "protein_coding"; gene_name "Olfr1023"; transcript_type "protein_coding"; transcript_name "RP23-384L16.10-001"; exon_number 1; exon_id "OTTMUSE00000776482.1"; tag "RNA_Seq_supported_partial"; protein_id "OTTMUSP00000080517.1";
chr2	havana	exon	85886790	85891213	.	+	.	gene_id "OTTMUSG00000013592.4"; transcript_id "OTTMUST00000032728.4"; gene_type "protein_coding"; gene_name "Olfr1023"; transcript_type "protein_coding"; transcript_name "RP23-384L16.10-001"; exon_number 2; exon_id "OTTMUSE00000776481.2"; tag "RNA_Seq_supported_partial"; protein_id "OTTMUSP00000080517.1";
chr2	havana	CDS	85886802	85887734	.	+	0	gene_id "OTTMUSG00000013592.4"; transcript_id "OTTMUST00000032728.4"; gene_type "protein_coding"; gene_name "Olfr1023"; transcript_type "protein_coding"; transcript_name "RP23-384L16.10-001"; exon_number 2; exon_id "OTTMUSE00000776481.2"; tag "RNA_Seq_supported_partial"; protein_id "OTTMUSP00000080517.1";
chr2	havana	start_codon	85886802	85886804	.	+	0	gene_id "OTTMUSG00000013592.4"; transcript_id "OTTMUST00000032728.4"; gene_type "protein_coding"; gene_name "Olfr1023"; transcript_type "protein_coding"; transcript_name "RP23-384L16.10-001"; exon_number 2; exon_id "OTTMUSE00000776481.2"; tag "RNA_Seq_supported_partial"; protein_id "OTTMUSP00000080517.1";
chr2	havana	stop_codon	85887735	85887737	.	+	0	gene_id "OTTMUSG00000013592.4"; transcript_id "OTTMUST00000032728.4"; gene_type "protein_coding"; gene_name "Olfr1023"; transcript_type "protein_coding"; transcript_name "RP23-384L16.10-001"; exon_number 2; exon_id "OTTMUSE00000776481.2"; tag "RNA_Seq_supported_partial"; protein_id "OTTMUSP00000080517.1";
chr2	havana	UTR	85885640	85885955	.	+	.	gene_id "OTTMUSG00000013592.4"; transcript_id "OTTMUST00000032728.4"; gene_type "protein_coding"; gene_name "Olfr1023"; transcript_type "protein_coding"; transcript_name "RP23-384L16.10-001"; exon_number 1; exon_id "OTTMUSE00000776482.1"; tag "RNA_Seq_supported_partial"; protein_id "OTTMUSP00000080517.1";
chr2	havana	UTR	85886790	85886801	.	+	.	gene_id "OTTMUSG00000013592.4"; transcript_id "OTTMUST00000032728.4"; gene_type "protein_coding"; gene_name "Olfr1023"; transcript_type "protein_coding"; transcript_name "RP23-384L16.10-001"; exon_number 2; exon_id "OTTMUSE00000776481.2"; tag "RNA_Seq_supported_partial"; protein_id "OTTMUSP00000080517.1";
chr2	havana	UTR	85887735	85891213	.	+	.	gene_id "OTTMUSG00000013592.4"; transcript_id "OTTMUST00000032728.4"; gene_type "protein_coding"; gene_name "Olfr1023"; transcript_type "protein_coding"; transcript_name "RP23-384L16.10-001"; exon_number 2; exon_id "OTTMUSE00000776481.2"; tag "RNA_Seq_supported_partial"; protein_id "OTTMUSP00000080517.1";
chr2	havana	exon	85904069	85905052	.	-	.	gene_id "OTTMUSG00000013585.3"; transcript_id "OTTMUST00000032721.3"; gene_type "protein_coding"; gene_name "Olfr1024"; transcript_type "protein_coding"; transcript_name "RP23-384L16.11-001"; exon_number 1; exon_id "OTTMUSE00000776647.1"; protein_id "OTTMUSP00000080582.1";
chr2	havana	CDS	85904072	85905052	.	-	0	gene_id "OTTMUSG00000013585.3"; transcript_id "OTTMUST00000032721.3"; gene_type "protein_coding"; gene_name "Olfr1024"; transcript_type "protein_coding"; transcript_name "RP23-384L16.11-001"; exon_number 1; exon_id "OTTMUSE00000776647.1"; protein_id "OTTMUSP00000080582.1";
chr2	havana	start_codon	85905050	85905052	.	-	0	gene_id "OTTMUSG00000013585.3"; transcript_id "OTTMUST00000032721.3"; gene_type "protein_coding"; gene_name "Olfr1024"; transcript_type "protein_coding"; transcript_name "RP23-384L16.11-001"; exon_number 1; exon_id "OTTMUSE00000776647.1"; protein_id "OTTMUSP00000080582.1";
chr2	havana	stop_codon	85904069	85904071	.	-	0	gene_id "OTTMUSG00000013585.3"; transcript_id "OTTMUST00000032721.3"; gene_type "protein_coding"; gene_name "Olfr1024"; transcript_type "protein_coding"; transcript_name "RP23-384L16.11-001"; exon_number 1; exon_id "OTTMUSE00000776647.1"; protein_id "OTTMUSP00000080582.1";
chr2	havana	UTR	85904069	85904071	.	-	.	gene_id "OTTMUSG00000013585.3"; transcript_id "OTTMUST00000032721.3"; gene_type "protein_coding"; gene_name "Olfr1024"; transcript_type "protein_coding"; transcript_name "RP23-384L16.11-001"; exon_number 1; exon_id "OTTMUSE00000776647.1"; protein_id "OTTMUSP00000080582.1";
chr2	havana	exon	85915193	85915221	.	+	.	gene_id "OTTMUSG00000013593.5"; transcript_id "OTTMUST00000032729.4"; gene_type "protein_coding"; gene_name "Olfr1025-ps1"; transcript_type "protein_coding"; transcript_name "RP23-384L16.12-001"; exon_number 1; exon_id "OTTMUSE00000766786.1"; tag "RNA_Seq_supported_partial"; protein_id "OTTMUSP00000014575.1";
chr2	havana	exon	85916731	85916798	.	+	.	gene_id "OTTMUSG00000013593.5"; transcript_id "OTTMUST00000032729.4"; gene_type "protein_coding"; gene_name "Olfr1025-ps1"; transcript_type "protein_coding"; transcript_name "RP23-384L16.12-001"; exon_number 2; exon_id "OTTMUSE00000778515.1"; tag "RNA_Seq_supported_partial"; protein_id "OTTMUSP00000014575.1";
chr2	havana	exon	85917901	85921381	.	+	.	gene_id "OTTMUSG00000013593.5"; transcript_id "OTTMUST00000032729.4"; gene_type "protein_coding"; gene_name "Olfr1025-ps1"; transcript_type "protein_coding"; transcript_name "RP23-384L16.12-001"; exon_number 3; exon_id "OTTMUSE00000724609.3"; tag "RNA_Seq_supported_partial"; protein_id "OTTMUSP00000014575.1";
chr2	havana	CDS	85917927	85918862	.	+	0	gene_id "OTTMUSG00000013593.5"; transcript_id "OTTMUST00000032729.4"; gene_type "protein_coding"; gene_name "Olfr1025-ps1"; transcript_type "protein_coding"; transcript_name "RP23-384L16.12-001"; exon_number 3; exon_id "OTTMUSE00000724609.3"; tag "RNA_Seq_supported_partial"; protein_id "OTTMUSP00000014575.1";
chr2	havana	start_codon	85917927	85917929	.	+	0	gene_id "OTTMUSG00000013593.5"; transcript_id "OTTMUST00000032729.4"; gene_type "protein_coding"; gene_name "Olfr1025-ps1"; transcript_type "protein_coding"; transcript_name "RP23-384L16.12-001"; exon_number 3; exon_id "OTTMUSE00000724609.3"; tag "RNA_Seq_supported_partial"; protein_id "OTTMUSP00000014575.1";
chr2	havana	stop_codon	85918863	85918865	.	+	0	gene_id "OTTMUSG00000013593.5"; transcript_id "OTTMUST00000032729.4"; gene_type "protein_coding"; gene_name "Olfr1025-ps1"; transcript_type "protein_coding"; transcript_name "RP23-384L16.12-001"; exon_number 3; exon_id "OTTMUSE00000724609.3"; tag "RNA_Seq_supported_partial"; protein_id "OTTMUSP00000014575.1";
chr2	havana	UTR	85915193	85915221	.	+	.	gene_id "OTTMUSG00000013593.5"; transcript_id "OTTMUST00000032729.4"; gene_type "protein_coding"; gene_name "Olfr1025-ps1"; transcript_type "protein_coding"; transcript_name "RP23-384L16.12-001"; exon_number 1; exon_id "OTTMUSE00000766786.1"; tag "RNA_Seq_supported_partial"; protein_id "OTTMUSP00000014575.1";
chr2	havana	UTR	85916731	85916798	.	+	.	gene_id "OTTMUSG00000013593.5"; transcript_id "OTTMUST00000032729.4"; gene_type "protein_coding"; gene_name "Olfr1025-ps1"; transcript_type "protein_coding"; transcript_name "RP23-384L16.12-001"; exon_number 2; exon_id "OTTMUSE00000778515.1"; tag "RNA_Seq_supported_partial"; protein_id "OTTMUSP00000014575.1";
chr2	havana	UTR	85917901	85917926	.	+	.	gene_id "OTTMUSG00000013593.5"; transcript_id "OTTMUST00000032729.4"; gene_type "protein_coding"; gene_name "Olfr1025-ps1"; transcript_type "protein_coding"; transcript_name "RP23-384L16.12-001"; exon_number 3; exon_id "OTTMUSE00000724609.3"; tag "RNA_Seq_supported_partial"; protein_id "OTTMUSP00000014575.1";
chr2	havana	UTR	85918863	85921381	.	+	.	gene_id "OTTMUSG00000013593.5"; transcript_id "OTTMUST00000032729.4"; gene_type "protein_coding"; gene_name "Olfr1025-ps1"; transcript_type "protein_coding"; transcript_name "RP23-384L16.12-001"; exon_number 3; exon_id "OTTMUSE00000724609.3"; tag "RNA_Seq_supported_partial"; protein_id "OTTMUSP00000014575.1";
chr2	havana	exon	85921558	85921638	.	+	.	gene_id "OTTMUSG00000013591.5"; transcript_id "OTTMUST00000158199.1"; gene_type "protein_coding"; gene_name "Olfr1026"; transcript_type "protein_coding"; transcript_name "RP23-384L16.13-003"; exon_number 1; exon_id "OTTMUSE00000776483.2"; tag "RNA_Seq_supported_partial"; protein_id "OTTMUSP00000082281.1";
chr2	havana	exon	85923240	85924623	.	+	.	gene_id "OTTMUSG00000013591.5"; transcript_id "OTTMUST00000158199.1"; gene_type "protein_coding"; gene_name "Olfr1026"; transcript_type "protein_coding"; transcript_name "RP23-384L16.13-003"; exon_number 2; exon_id "OTTMUSE00000776484.1"; tag "RNA_Seq_supported_partial"; protein_id "OTTMUSP00000082281.1";
chr2	havana	CDS	85923270	85924190	.	+	0	gene_id "OTTMUSG00000013591.5"; transcript_id "OTTMUST00000158199.1"; gene_type "protein_coding"; gene_name "Olfr1026"; transcript_type "protein_coding"; transcript_name "RP23-384L16.13-003"; exon_number 2; exon_id "OTTMUSE00000776484.1"; tag "RNA_Seq_supported_partial"; protein_id "OTTMUSP00000082281.1";
chr2	havana	start_codon	85923270	85923272	.	+	0	gene_id "OTTMUSG00000013591.5"; transcript_id "OTTMUST00000158199.1"; gene_type "protein_coding"; gene_name "Olfr1026"; transcript_type "protein_coding"; transcript_name "RP23-384L16.13-003"; exon_number 2; exon_id "OTTMUSE00000776484.1"; tag "RNA_Seq_supported_partial"; protein_id "OTTMUSP00000082281.1";
chr2	havana	stop_codon	85924191	85924193	.	+	0	gene_id "OTTMUSG00000013591.5"; transcript_id "OTTMUST00000158199.1"; gene_type "protein_coding"; gene_name "Olfr1026"; transcript_type "protein_coding"; transcript_name "RP23-384L16.13-003"; exon_number 2; exon_id "OTTMUSE00000776484.1"; tag "RNA_Seq_supported_partial"; protein_id "OTTMUSP00000082281.1";
chr2	havana	UTR	85921558	85921638	.	+	.	gene_id "OTTMUSG00000013591.5"; transcript_id "OTTMUST00000158199.1"; gene_type "protein_coding"; gene_name "Olfr1026"; transcript_type "protein_coding"; transcript_name "RP23-384L16.13-003"; exon_number 1; exon_id "OTTMUSE00000776483.2"; tag "RNA_Seq_supported_partial"; protein_id "OTTMUSP00000082281.1";
chr2	havana	UTR	85923240	85923269	.	+	.	gene_id "OTTMUSG00000013591.5"; transcript_id "OTTMUST00000158199.1"; gene_type "protein_coding"; gene_name "Olfr1026"; transcript_type "protein_coding"; transcript_name "RP23-384L16.13-003"; exon_number 2; exon_id "OTTMUSE00000776484.1"; tag "RNA_Seq_supported_partial"; protein_id "OTTMUSP00000082281.1";
chr2	havana	UTR	85924191	85924623	.	+	.	gene_id "OTTMUSG00000013591.5"; transcript_id "OTTMUST00000158199.1"; gene_type "protein_coding"; gene_name "Olfr1026"; transcript_type "protein_coding"; transcript_name "RP23-384L16.13-003"; exon_number 2; exon_id "OTTMUSE00000776484.1"; tag "RNA_Seq_supported_partial"; protein_id "OTTMUSP00000082281.1";
chr2	havana	exon	85921615	85921768	.	+	.	gene_id "OTTMUSG00000013591.5"; transcript_id "OTTMUST00000155344.2"; gene_type "protein_coding"; gene_name "Olfr1026"; transcript_type "protein_coding"; transcript_name "RP23-384L16.13-002"; exon_number 1; exon_id "OTTMUSE00000786828.1"; tag "RNA_Seq_supported_partial"; protein_id "OTTMUSP00000080518.1";
chr2	havana	exon	85923240	85924623	.	+	.	gene_id "OTTMUSG00000013591.5"; transcript_id "OTTMUST00000155344.2"; gene_type "protein_coding"; gene_name "Olfr1026"; transcript_type "protein_coding"; transcript_name "RP23-384L16.13-002"; exon_number 2; exon_id "OTTMUSE00000776484.1"; tag "RNA_Seq_supported_partial"; protein_id "OTTMUSP00000080518.1";
chr2	havana	CDS	85923270	85924190	.	+	0	gene_id "OTTMUSG00000013591.5"; transcript_id "OTTMUST00000155344.2"; gene_type "protein_coding"; gene_name "Olfr1026"; transcript_type "protein_coding"; transcript_name "RP23-384L16.13-002"; exon_number 2; exon_id "OTTMUSE00000776484.1"; tag "RNA_Seq_supported_partial"; protein_id "OTTMUSP00000080518.1";
chr2	havana	start_codon	85923270	85923272	.	+	0	gene_id "OTTMUSG00000013591.5"; transcript_id "OTTMUST00000155344.2"; gene_type "protein_coding"; gene_name "Olfr1026"; transcript_type "protein_coding"; transcript_name "RP23-384L16.13-002"; exon_number 2; exon_id "OTTMUSE00000776484.1"; tag "RNA_Seq_supported_partial"; protein_id "OTTMUSP00000080518.1";
chr2	havana	stop_codon	85924191	85924193	.	+	0	gene_id "OTTMUSG00000013591.5"; transcript_id "OTTMUST00000155344.2"; gene_type "protein_coding"; gene_name "Olfr1026"; transcript_type "protein_coding"; transcript_name "RP23-384L16.13-002"; exon_number 2; exon_id "OTTMUSE00000776484.1"; tag "RNA_Seq_supported_partial"; protein_id "OTTMUSP00000080518.1";
chr2	havana	UTR	85921615	85921768	.	+	.	gene_id "OTTMUSG00000013591.5"; transcript_id "OTTMUST00000155344.2"; gene_type "protein_coding"; gene_name "Olfr1026"; transcript_type "protein_coding"; transcript_name "RP23-384L16.13-002"; exon_number 1; exon_id "OTTMUSE00000786828.1"; tag "RNA_Seq_supported_partial"; protein_id "OTTMUSP00000080518.1";
chr2	havana	UTR	85923240	85923269	.	+	.	gene_id "OTTMUSG00000013591.5"; transcript_id "OTTMUST00000155344.2"; gene_type "protein_coding"; gene_name "Olfr1026"; transcript_type "protein_coding"; transcript_name "RP23-384L16.13-002"; exon_number 2; exon_id "OTTMUSE00000776484.1"; tag "RNA_Seq_supported_partial"; protein_id "OTTMUSP00000080518.1";
chr2	havana	UTR	85924191	85924623	.	+	.	gene_id "OTTMUSG00000013591.5"; transcript_id "OTTMUST00000155344.2"; gene_type "protein_coding"; gene_name "Olfr1026"; transcript_type "protein_coding"; transcript_name "RP23-384L16.13-002"; exon_number 2; exon_id "OTTMUSE00000776484.1"; tag "RNA_Seq_supported_partial"; protein_id "OTTMUSP00000080518.1";
chr2	havana	exon	85923229	85924193	.	+	.	gene_id "OTTMUSG00000013591.5"; transcript_id "OTTMUST00000032727.3"; gene_type "protein_coding"; gene_name "Olfr1026"; transcript_type "protein_coding"; transcript_name "RP23-384L16.13-001"; exon_number 1; exon_id "OTTMUSE00000724607.2"; protein_id "OTTMUSP00000014573.1";
chr2	havana	CDS	85923270	85924190	.	+	0	gene_id "OTTMUSG00000013591.5"; transcript_id "OTTMUST00000032727.3"; gene_type "protein_coding"; gene_name "Olfr1026"; transcript_type "protein_coding"; transcript_name "RP23-384L16.13-001"; exon_number 1; exon_id "OTTMUSE00000724607.2"; protein_id "OTTMUSP00000014573.1";
chr2	havana	start_codon	85923270	85923272	.	+	0	gene_id "OTTMUSG00000013591.5"; transcript_id "OTTMUST00000032727.3"; gene_type "protein_coding"; gene_name "Olfr1026"; transcript_type "protein_coding"; transcript_name "RP23-384L16.13-001"; exon_number 1; exon_id "OTTMUSE00000724607.2"; protein_id "OTTMUSP00000014573.1";
chr2	havana	stop_codon	85924191	85924193	.	+	0	gene_id "OTTMUSG00000013591.5"; transcript_id "OTTMUST00000032727.3"; gene_type "protein_coding"; gene_name "Olfr1026"; transcript_type "protein_coding"; transcript_name "RP23-384L16.13-001"; exon_number 1; exon_id "OTTMUSE00000724607.2"; protein_id "OTTMUSP00000014573.1";
chr2	havana	UTR	85923229	85923269	.	+	.	gene_id "OTTMUSG00000013591.5"; transcript_id "OTTMUST00000032727.3"; gene_type "protein_coding"; gene_name "Olfr1026"; transcript_type "protein_coding"; transcript_name "RP23-384L16.13-001"; exon_number 1; exon_id "OTTMUSE00000724607.2"; protein_id "OTTMUSP00000014573.1";
chr2	havana	UTR	85924191	85924193	.	+	.	gene_id "OTTMUSG00000013591.5"; transcript_id "OTTMUST00000032727.3"; gene_type "protein_coding"; gene_name "Olfr1026"; transcript_type "protein_coding"; transcript_name "RP23-384L16.13-001"; exon_number 1; exon_id "OTTMUSE00000724607.2"; protein_id "OTTMUSP00000014573.1";
chr2	havana	exon	85932145	85932886	.	+	.	gene_id "OTTMUSG00000013594.2"; transcript_id "OTTMUST00000032730.2"; gene_type "unprocessed_pseudogene"; gene_name "Olfr1027-ps1"; transcript_type "unprocessed_pseudogene"; transcript_name "RP23-384L16.14-001"; exon_number 1; exon_id "OTTMUSE00000163804.2";
chr2	havana	exon	85933306	85933438	.	+	.	gene_id "OTTMUSG00000013594.2"; transcript_id "OTTMUST00000032730.2"; gene_type "unprocessed_pseudogene"; gene_name "Olfr1027-ps1"; transcript_type "unprocessed_pseudogene"; transcript_name "RP23-384L16.14-001"; exon_number 2; exon_id "OTTMUSE00000766787.1";
chr2	havana	exon	85950437	85953910	.	+	.	gene_id "OTTMUSG00000013599.3"; transcript_id "OTTMUST00000032736.3"; gene_type "protein_coding"; gene_name "Olfr1028"; transcript_type "protein_coding"; transcript_name "RP23-384L16.15-001"; exon_number 1; exon_id "OTTMUSE00000776485.1"; tag "RNA_Seq_supported_partial"; protein_id "OTTMUSP00000080519.1";
chr2	havana	CDS	85951065	85952036	.	+	0	gene_id "OTTMUSG00000013599.3"; transcript_id "OTTMUST00000032736.3"; gene_type "protein_coding"; gene_name "Olfr1028"; transcript_type "protein_coding"; transcript_name "RP23-384L16.15-001"; exon_number 1; exon_id "OTTMUSE00000776485.1"; tag "RNA_Seq_supported_partial"; protein_id "OTTMUSP00000080519.1";
chr2	havana	start_codon	85951065	85951067	.	+	0	gene_id "OTTMUSG00000013599.3"; transcript_id "OTTMUST00000032736.3"; gene_type "protein_coding"; gene_name "Olfr1028"; transcript_type "protein_coding"; transcript_name "RP23-384L16.15-001"; exon_number 1; exon_id "OTTMUSE00000776485.1"; tag "RNA_Seq_supported_partial"; protein_id "OTTMUSP00000080519.1";
chr2	havana	stop_codon	85952037	85952039	.	+	0	gene_id "OTTMUSG00000013599.3"; transcript_id "OTTMUST00000032736.3"; gene_type "protein_coding"; gene_name "Olfr1028"; transcript_type "protein_coding"; transcript_name "RP23-384L16.15-001"; exon_number 1; exon_id "OTTMUSE00000776485.1"; tag "RNA_Seq_supported_partial"; protein_id "OTTMUSP00000080519.1";
chr2	havana	UTR	85950437	85951064	.	+	.	gene_id "OTTMUSG00000013599.3"; transcript_id "OTTMUST00000032736.3"; gene_type "protein_coding"; gene_name "Olfr1028"; transcript_type "protein_coding"; transcript_name "RP23-384L16.15-001"; exon_number 1; exon_id "OTTMUSE00000776485.1"; tag "RNA_Seq_supported_partial"; protein_id "OTTMUSP00000080519.1";
chr2	havana	UTR	85952037	85953910	.	+	.	gene_id "OTTMUSG00000013599.3"; transcript_id "OTTMUST00000032736.3"; gene_type "protein_coding"; gene_name "Olfr1028"; transcript_type "protein_coding"; transcript_name "RP23-384L16.15-001"; exon_number 1; exon_id "OTTMUSE00000776485.1"; tag "RNA_Seq_supported_partial"; protein_id "OTTMUSP00000080519.1";
chr2	havana	exon	85973895	85973940	.	+	.	gene_id "OTTMUSG00000013595.4"; transcript_id "OTTMUST00000155345.1"; gene_type "protein_coding"; gene_name "Olfr1029"; transcript_type "protein_coding"; transcript_name "RP23-298M2.1-002"; exon_number 1; exon_id "OTTMUSE00000776486.1"; tag "RNA_Seq_supported_partial"; protein_id "OTTMUSP00000080520.1";
chr2	havana	exon	85975217	85978913	.	+	.	gene_id "OTTMUSG00000013595.4"; transcript_id "OTTMUST00000155345.1"; gene_type "protein_coding"; gene_name "Olfr1029"; transcript_type "protein_coding"; transcript_name "RP23-298M2.1-002"; exon_number 2; exon_id "OTTMUSE00000776487.1"; tag "RNA_Seq_supported_partial"; protein_id "OTTMUSP00000080520.1";
chr2	havana	CDS	85975245	85976216	.	+	0	gene_id "OTTMUSG00000013595.4"; transcript_id "OTTMUST00000155345.1"; gene_type "protein_coding"; gene_name "Olfr1029"; transcript_type "protein_coding"; transcript_name "RP23-298M2.1-002"; exon_number 2; exon_id "OTTMUSE00000776487.1"; tag "RNA_Seq_supported_partial"; protein_id "OTTMUSP00000080520.1";
chr2	havana	start_codon	85975245	85975247	.	+	0	gene_id "OTTMUSG00000013595.4"; transcript_id "OTTMUST00000155345.1"; gene_type "protein_coding"; gene_name "Olfr1029"; transcript_type "protein_coding"; transcript_name "RP23-298M2.1-002"; exon_number 2; exon_id "OTTMUSE00000776487.1"; tag "RNA_Seq_supported_partial"; protein_id "OTTMUSP00000080520.1";
chr2	havana	stop_codon	85976217	85976219	.	+	0	gene_id "OTTMUSG00000013595.4"; transcript_id "OTTMUST00000155345.1"; gene_type "protein_coding"; gene_name "Olfr1029"; transcript_type "protein_coding"; transcript_name "RP23-298M2.1-002"; exon_number 2; exon_id "OTTMUSE00000776487.1"; tag "RNA_Seq_supported_partial"; protein_id "OTTMUSP00000080520.1";
chr2	havana	UTR	85973895	85973940	.	+	.	gene_id "OTTMUSG00000013595.4"; transcript_id "OTTMUST00000155345.1"; gene_type "protein_coding"; gene_name "Olfr1029"; transcript_type "protein_coding"; transcript_name "RP23-298M2.1-002"; exon_number 1; exon_id "OTTMUSE00000776486.1"; tag "RNA_Seq_supported_partial"; protein_id "OTTMUSP00000080520.1";
chr2	havana	UTR	85975217	85975244	.	+	.	gene_id "OTTMUSG00000013595.4"; transcript_id "OTTMUST00000155345.1"; gene_type "protein_coding"; gene_name "Olfr1029"; transcript_type "protein_coding"; transcript_name "RP23-298M2.1-002"; exon_number 2; exon_id "OTTMUSE00000776487.1"; tag "RNA_Seq_supported_partial"; protein_id "OTTMUSP00000080520.1";
chr2	havana	UTR	85976217	85978913	.	+	.	gene_id "OTTMUSG00000013595.4"; transcript_id "OTTMUST00000155345.1"; gene_type "protein_coding"; gene_name "Olfr1029"; transcript_type "protein_coding"; transcript_name "RP23-298M2.1-002"; exon_number 2; exon_id "OTTMUSE00000776487.1"; tag "RNA_Seq_supported_partial"; protein_id "OTTMUSP00000080520.1";
chr2	havana	exon	85975213	85976273	.	+	.	gene_id "OTTMUSG00000013595.4"; transcript_id "OTTMUST00000032731.3"; gene_type "protein_coding"; gene_name "Olfr1029"; transcript_type "protein_coding"; transcript_name "RP23-298M2.1-001"; exon_number 1; exon_id "OTTMUSE00000724610.2"; protein_id "OTTMUSP00000014576.1";
chr2	havana	CDS	85975245	85976216	.	+	0	gene_id "OTTMUSG00000013595.4"; transcript_id "OTTMUST00000032731.3"; gene_type "protein_coding"; gene_name "Olfr1029"; transcript_type "protein_coding"; transcript_name "RP23-298M2.1-001"; exon_number 1; exon_id "OTTMUSE00000724610.2"; protein_id "OTTMUSP00000014576.1";
chr2	havana	start_codon	85975245	85975247	.	+	0	gene_id "OTTMUSG00000013595.4"; transcript_id "OTTMUST00000032731.3"; gene_type "protein_coding"; gene_name "Olfr1029"; transcript_type "protein_coding"; transcript_name "RP23-298M2.1-001"; exon_number 1; exon_id "OTTMUSE00000724610.2"; protein_id "OTTMUSP00000014576.1";
chr2	havana	stop_codon	85976217	85976219	.	+	0	gene_id "OTTMUSG00000013595.4"; transcript_id "OTTMUST00000032731.3"; gene_type "protein_coding"; gene_name "Olfr1029"; transcript_type "protein_coding"; transcript_name "RP23-298M2.1-001"; exon_number 1; exon_id "OTTMUSE00000724610.2"; protein_id "OTTMUSP00000014576.1";
chr2	havana	UTR	85975213	85975244	.	+	.	gene_id "OTTMUSG00000013595.4"; transcript_id "OTTMUST00000032731.3"; gene_type "protein_coding"; gene_name "Olfr1029"; transcript_type "protein_coding"; transcript_name "RP23-298M2.1-001"; exon_number 1; exon_id "OTTMUSE00000724610.2"; protein_id "OTTMUSP00000014576.1";
chr2	havana	UTR	85976217	85976273	.	+	.	gene_id "OTTMUSG00000013595.4"; transcript_id "OTTMUST00000032731.3"; gene_type "protein_coding"; gene_name "Olfr1029"; transcript_type "protein_coding"; transcript_name "RP23-298M2.1-001"; exon_number 1; exon_id "OTTMUSE00000724610.2"; protein_id "OTTMUSP00000014576.1";
chr2	havana	exon	85979276	85979339	.	+	.	gene_id "OTTMUSG00000013598.4"; transcript_id "OTTMUST00000032735.4"; gene_type "protein_coding"; gene_name "Olfr1030"; transcript_type "protein_coding"; transcript_name "RP23-298M2.2-001"; exon_number 1; exon_id "OTTMUSE00000775446.1"; tag "RNA_Seq_supported_partial"; protein_id "OTTMUSP00000080101.1";
chr2	havana	exon	85983837	85988294	.	+	.	gene_id "OTTMUSG00000013598.4"; transcript_id "OTTMUST00000032735.4"; gene_type "protein_coding"; gene_name "Olfr1030"; transcript_type "protein_coding"; transcript_name "RP23-298M2.2-001"; exon_number 2; exon_id "OTTMUSE00000775447.1"; tag "RNA_Seq_supported_partial"; protein_id "OTTMUSP00000080101.1";
chr2	havana	CDS	85983842	85984795	.	+	0	gene_id "OTTMUSG00000013598.4"; transcript_id "OTTMUST00000032735.4"; gene_type "protein_coding"; gene_name "Olfr1030"; transcript_type "protein_coding"; transcript_name "RP23-298M2.2-001"; exon_number 2; exon_id "OTTMUSE00000775447.1"; tag "RNA_Seq_supported_partial"; protein_id "OTTMUSP00000080101.1";
[truncated: 16,844 more rows]
